# Supplementary material for: Structure and Dynamics of Minke Whale Surfacing Patterns in the Gulf of St. Lawrence, Canada
Source: PLoS One. 2015 May 13;10(5):e0126396. doi: 10.1371/journal.pone.0126396 (PMC4430536; doi:10.1371/journal.pone.0126396)
Supplement: S1 Dataset — (TXT) [file pone.0126396.s002.txt]

"Date" "SC.NEW" "ID.NAME" "Hr" "Min" "Sec" "APP" "AI" "FI" "Activity"
"1991-06-30" 437 26 14 53 1 NA "1" NA "NSF"
"1991-06-30" 437 26 14 58 9 NA "1" NA "NSF"
"1991-06-30" 437 26 14 58 23 NA "1" NA "NSF"
"1991-06-30" 437 26 14 58 48 NA "1" NA "NSF"
"1991-06-30" 437 26 15 1 1 NA "1" NA "NSF"
"1991-06-30" 437 26 15 1 26 NA "1" NA "NSF"
"1991-06-30" 437 26 15 1 42 NA "1" NA "NSF"
"1991-06-30" 437 26 15 3 56 NA "1" NA "NSF"
"1991-06-30" 437 26 15 4 17 NA "1" NA "NSF"
"1991-06-30" 437 26 15 4 53 NA "1" NA "NSF"
"1991-06-30" 437 26 15 5 37 NA "1" NA "NSF"
"1991-06-30" 437 26 15 7 39 NA "1" NA "NSF"
"1991-06-30" 437 26 15 7 50 NA "1" NA "NSF"
"1991-06-30" 437 26 15 9 23 NA "1" NA "NSF"
"1991-06-30" 437 26 15 9 41 NA "1" NA "NSF"
"1991-06-30" 437 26 15 10 2 NA "1" NA "NSF"
"1991-06-30" 437 26 15 11 53 NA "1" NA "NSF"
"1991-06-30" 437 26 15 12 9 NA "1" NA "NSF"
"1991-06-30" 437 26 15 12 19 NA "1" NA "NSF"
"1991-06-30" 437 26 15 12 52 NA "1" NA "NSF"
"1991-06-30" 437 26 15 14 1 NA "1" NA "NSF"
"1991-06-30" 437 26 15 14 8 NA "1" NA "NSF"
"1991-06-30" 437 26 15 15 5 NA "1" NA "NSF"
"1991-06-30" 437 26 15 15 19 NA "1" NA "NSF"
"1991-06-30" 437 26 15 15 39 NA "1" NA "NSF"
"1991-06-30" 437 26 15 17 8 NA "1" NA "NSF"
"1991-06-30" 437 26 15 17 17 NA "1" NA "NSF"
"1991-06-30" 437 26 15 17 28 NA "1" NA "NSF"
"1991-06-30" 437 26 15 17 46 NA "1" NA "NSF"
"1991-06-30" 438 26 15 30 27 NA "1" NA "NSF"
"1991-06-30" 438 26 15 31 15 NA "1" NA "NSF"
"1991-06-30" 438 26 15 35 10 NA "1" NA "NSF"
"1991-06-30" 438 26 15 35 25 NA "1" NA "NSF"
"1991-06-30" 438 26 15 40 6 NA "1" NA "NSF"
"1991-06-30" 438 26 15 40 21 NA "1" NA "NSF"
"1991-06-30" 438 26 15 40 30 NA "1" NA "NSF"
"1991-06-30" 438 26 15 40 37 NA "1" NA "NSF"
"1991-06-30" 438 26 15 41 4 NA "1" NA "NSF"
"1991-06-30" 438 26 15 41 15 NA "1" NA "NSF"
"1991-06-30" 438 26 15 44 15 NA "1" NA "NSF"
"1991-06-30" 438 26 15 45 30 NA "1" NA "NSF"
"1991-06-30" 438 26 15 45 41 NA "1" NA "NSF"
"1991-06-30" 438 26 15 50 28 NA "1" NA "NSF"
"1991-06-30" 438 26 15 50 44 NA "1" NA "NSF"
"1991-06-30" 438 26 15 51 1 NA "1" NA "NSF"
"1991-06-30" 438 26 15 51 49 NA "1" NA "NSF"
"1991-06-30" 438 26 15 53 44 NA "1" NA "NSF"
"1991-06-30" 438 26 16 0 26 NA "1" NA "NSF"
"1991-06-30" 438 26 16 0 40 NA "1" NA "NSF"
"1991-06-30" 438 26 16 0 52 NA "1" NA "NSF"
"1991-06-30" 438 26 16 1 4 NA "1" NA "NSF"
"1991-06-30" 438 26 16 1 16 NA "1" NA "NSF"
"1991-06-30" 438 26 16 4 54 NA "1" NA "NSF"
"1991-06-30" 438 26 16 5 2 NA "1" NA "NSF"
"1991-06-30" 438 26 16 8 42 NA "1" NA "NSF"
"1991-06-30" 438 26 16 8 57 NA "1" NA "NSF"
"1991-06-30" 438 26 16 9 11 NA "1" NA "NSF"
"1991-06-30" 438 26 16 9 25 NA "1" NA "NSF"
"1991-06-30" 438 26 16 9 41 NA "1" NA "NSF"
"1991-06-30" 438 26 16 9 56 NA "1" NA "NSF"
"1991-06-30" 438 26 16 12 55 NA "1" NA "NSF"
"1991-06-30" 438 26 16 13 14 NA "1" NA "NSF"
"1991-06-30" 438 26 16 13 33 NA "1" NA "NSF"
"1991-06-30" 438 26 16 13 55 NA "1" NA "NSF"
"1991-06-30" 438 26 16 14 10 NA "1" NA "NSF"
"1992-06-28" 439 67 19 16 20 NA "1" NA "NSF"
"1992-06-28" 439 67 19 19 1 NA "1" NA "NSF"
"1992-06-28" 439 67 19 19 15 NA "1" NA "NSF"
"1992-06-28" 439 67 19 21 43 NA "1" NA "NSF"
"1992-06-28" 439 67 19 24 10 NA "1" NA "NSF"
"1992-06-28" 439 67 19 25 53 NA "1" NA "NSF"
"1992-06-28" 439 67 19 26 8 NA "1" NA "NSF"
"1992-06-28" 439 67 19 26 20 NA "1" NA "NSF"
"1992-06-28" 439 67 19 26 29 NA "1" NA "NSF"
"1992-06-28" 439 67 19 30 33 NA "1" NA "NSF"
"1992-06-28" 439 67 19 30 46 NA "1" NA "NSF"
"1992-06-28" 439 67 19 30 57 NA "1" NA "NSF"
"1992-06-28" 439 67 19 32 42 NA "1" NA "NSF"
"1992-06-28" 439 67 19 32 57 NA "1" NA "NSF"
"1992-06-28" 439 67 19 33 8 NA "1" NA "NSF"
"1992-06-28" 439 67 19 35 10 NA "1" NA "NSF"
"1992-06-28" 439 67 19 36 34 NA "1" NA "NSF"
"1992-06-28" 439 67 19 37 56 NA "1" NA "NSF"
"1992-06-28" 439 67 19 38 53 NA "1" NA "NSF"
"1992-06-28" 439 67 19 39 6 NA "1" NA "NSF"
"1992-06-28" 439 67 19 39 17 NA "1" NA "NSF"
"1992-06-28" 439 67 19 40 55 NA "1" NA "NSF"
"1992-06-28" 439 67 19 41 5 NA "1" NA "NSF"
"1992-06-28" 439 67 19 41 19 NA "1" NA "NSF"
"1992-06-28" 439 67 19 42 13 NA "1" NA "NSF"
"1992-06-28" 439 67 19 43 47 NA "1" NA "NSF"
"1992-06-28" 439 67 19 44 19 NA "1" NA "NSF"
"1992-06-28" 439 67 19 44 28 NA "1" NA "NSF"
"1992-06-28" 439 67 19 45 45 NA "1" NA "NSF"
"1992-06-28" 439 67 19 45 55 NA "1" NA "NSF"
"1992-06-28" 439 67 19 46 18 NA "1" NA "NSF"
"1992-06-28" 439 67 19 47 43 NA "1" NA "NSF"
"1992-06-28" 439 67 19 47 57 NA "1" NA "NSF"
"1992-06-28" 439 67 19 48 7 NA "1" NA "NSF"
"1992-06-28" 439 67 19 49 0 NA "1" NA "NSF"
"1992-06-28" 439 67 19 49 52 NA "1" NA "NSF"
"1992-06-28" 439 67 19 53 24 NA "1" NA "NSF"
"1992-06-28" 439 67 19 55 29 NA "1" NA "NSF"
"1992-06-28" 439 67 19 56 16 NA "1" NA "NSF"
"1992-06-28" 439 67 19 57 17 NA "1" NA "NSF"
"1992-06-28" 439 67 19 57 36 NA NA "1" "NSF"
"1992-06-28" 439 67 19 58 47 NA "1" NA "NSF"
"1992-06-28" 439 67 19 58 58 NA "1" NA "NSF"
"1992-06-28" 439 67 19 59 34 NA "1" NA "NSF"
"1992-06-28" 439 67 19 59 50 NA "1" NA "NSF"
"1992-06-28" 439 67 20 0 40 NA "1" NA "NSF"
"1992-06-28" 439 67 20 0 54 NA "1" NA "NSF"
"1992-06-28" 439 67 20 2 10 NA "1" NA "NSF"
"1992-06-28" 439 67 20 2 22 NA "1" NA "NSF"
"1992-06-28" 439 67 20 3 30 NA "1" NA "NSF"
"1992-06-28" 439 67 20 5 2 NA "1" NA "NSF"
"1992-06-28" 439 67 20 6 19 NA "1" NA "NSF"
"1992-06-28" 439 67 20 6 57 NA "1" NA "NSF"
"1992-06-28" 439 67 20 7 7 NA "1" NA "NSF"
"1992-06-28" 439 67 20 8 20 NA "1" NA "NSF"
"1992-06-28" 439 67 20 8 32 NA "1" NA "NSF"
"1992-06-28" 439 67 20 10 35 NA "1" NA "NSF"
"1992-06-28" 439 67 20 11 10 NA "1" "1" "NSF"
"1992-06-28" 439 67 20 12 9 NA "1" NA "NSF"
"1992-06-28" 439 67 20 12 16 NA "1" "1" "NSF"
"1992-06-28" 439 67 20 13 1 NA "1" NA "NSF"
"1992-06-28" 439 67 20 13 14 NA "1" NA "NSF"
"1992-06-28" 439 67 20 13 30 NA "1" NA "NSF"
"1992-06-28" 439 67 20 13 42 NA "1" NA "NSF"
"1992-06-28" 439 67 20 14 21 NA "1" NA "NSF"
"1992-06-28" 439 67 20 16 0 NA "1" NA "NSF"
"1992-07-02" 440 NA 15 4 56 NA "1" NA "NSF"
"1992-07-02" 440 NA 15 5 8 NA "1" NA "NSF"
"1992-07-02" 440 NA 15 5 20 NA "1" NA "NSF"
"1992-07-02" 440 NA 15 5 31 NA "1" NA "NSF"
"1992-07-02" 440 NA 15 7 24 NA "1" NA "NSF"
"1992-07-02" 440 NA 15 7 41 NA "1" NA "NSF"
"1992-07-02" 440 NA 15 8 1 NA "1" NA "NSF"
"1992-07-02" 440 NA 15 8 22 NA "1" NA "NSF"
"1992-07-02" 440 NA 15 8 40 NA "1" NA "NSF"
"1992-07-02" 440 NA 15 10 54 NA "1" NA "NSF"
"1992-07-02" 440 NA 15 11 12 NA "1" NA "NSF"
"1992-07-02" 440 NA 15 13 22 NA "1" NA "NSF"
"1992-07-02" 440 NA 15 13 35 NA "1" NA "NSF"
"1992-07-02" 440 NA 15 13 47 NA "1" NA "NSF"
"1992-07-02" 440 NA 15 13 58 NA "1" NA "NSF"
"1992-07-02" 440 NA 15 15 24 NA "1" NA "NSF"
"1992-07-02" 440 NA 15 15 36 NA "1" NA "NSF"
"1992-07-02" 440 NA 15 15 46 NA "1" NA "NSF"
"1992-07-02" 440 NA 15 18 12 NA "1" NA "NSF"
"1992-07-02" 440 NA 15 19 17 NA "1" NA "NSF"
"1992-07-02" 440 NA 15 19 32 NA "1" NA "NSF"
"1992-07-02" 440 NA 15 19 42 NA "1" NA "NSF"
"1992-07-02" 440 NA 15 21 14 NA "1" NA "NSF"
"1992-07-02" 440 NA 15 21 28 NA "1" NA "NSF"
"1992-07-02" 440 NA 15 21 38 NA "1" NA "NSF"
"1992-07-02" 440 NA 15 23 6 NA "1" NA "NSF"
"1992-07-02" 440 NA 15 23 24 NA "1" NA "NSF"
"1992-07-02" 440 NA 15 23 39 NA "1" NA "NSF"
"1992-07-02" 440 NA 15 23 52 NA "1" NA "NSF"
"1992-07-02" 440 NA 15 25 59 NA "1" NA "NSF"
"1992-07-02" 440 NA 15 26 16 NA "1" NA "NSF"
"1992-07-02" 440 NA 15 26 35 NA "1" NA "NSF"
"1992-07-02" 440 NA 15 26 54 NA "1" NA "NSF"
"1992-07-02" 440 NA 15 27 12 NA "1" NA "NSF"
"1992-07-02" 440 NA 15 29 59 NA "1" NA "NSF"
"1992-07-02" 440 NA 15 30 16 NA "1" NA "NSF"
"1992-07-02" 440 NA 15 30 26 NA "1" NA "NSF"
"1992-07-02" 440 NA 15 32 21 NA "1" NA "NSF"
"1992-07-02" 440 NA 15 32 32 NA "1" NA "NSF"
"1992-07-02" 440 NA 15 32 50 NA "1" NA "NSF"
"1992-07-02" 440 NA 15 33 0 NA "1" NA "NSF"
"1992-07-02" 440 NA 15 35 53 NA "1" NA "NSF"
"1992-07-02" 440 NA 15 36 7 NA "1" NA "NSF"
"1992-07-02" 440 NA 15 36 22 NA "1" NA "NSF"
"1992-07-02" 440 NA 15 36 34 NA "1" NA "NSF"
"1992-07-02" 440 NA 15 38 6 NA "1" NA "NSF"
"1992-07-02" 440 NA 15 38 18 NA "1" NA "NSF"
"1992-07-02" 440 NA 15 38 29 NA "1" NA "NSF"
"1992-07-02" 440 NA 15 40 34 NA "1" NA "NSF"
"1992-07-02" 440 NA 15 40 53 NA "1" NA "NSF"
"1992-07-02" 440 NA 15 41 10 NA "1" NA "NSF"
"1992-07-02" 440 NA 15 42 45 NA "1" NA "NSF"
"1992-07-02" 440 NA 15 42 57 NA "1" NA "NSF"
"1992-07-02" 440 NA 15 43 56 NA "1" NA "NSF"
"1992-07-02" 440 NA 15 44 13 NA "1" NA "NSF"
"1992-07-02" 440 NA 15 45 40 NA "1" NA "NSF"
"1992-07-02" 440 NA 15 46 51 NA "1" NA "NSF"
"1992-07-02" 440 NA 15 47 5 NA "1" NA "NSF"
"1992-07-02" 440 NA 15 47 47 NA "1" NA "NSF"
"1992-07-02" 440 NA 15 48 0 NA "1" NA "NSF"
"1992-07-02" 440 NA 15 49 20 NA "1" NA "NSF"
"1992-07-02" 440 NA 15 49 31 NA "1" NA "NSF"
"1992-07-02" 440 NA 15 49 39 NA "1" NA "NSF"
"1992-07-02" 440 NA 15 51 12 NA "1" NA "NSF"
"1992-07-02" 440 NA 15 51 31 NA "1" NA "NSF"
"1992-07-02" 440 NA 15 51 47 NA "1" NA "NSF"
"1992-07-02" 440 NA 15 52 56 NA "1" NA "NSF"
"1992-07-02" 440 NA 15 53 13 NA "1" NA "NSF"
"1992-07-02" 440 NA 15 53 29 NA "1" NA "NSF"
"1992-07-02" 440 NA 15 54 38 NA "1" NA "NSF"
"1992-07-02" 440 NA 15 54 57 NA "1" NA "NSF"
"1992-07-02" 440 NA 15 55 12 NA "1" NA "NSF"
"1992-07-15" 441 NA 20 3 38 NA NA "1" "SFT1"
"1992-07-15" 441 NA 20 4 20 NA NA "1" "SFT1"
"1992-07-15" 441 NA 20 4 57 NA "1" NA "SFT1"
"1992-07-15" 441 NA 20 5 30 NA "1" NA "SFT1"
"1992-07-15" 441 NA 20 6 0 NA NA "1" "SFT1"
"1992-07-15" 441 NA 20 6 11 NA "1" NA "SFT1"
"1992-07-15" 441 NA 20 6 18 NA "1" NA "SFT1"
"1992-07-15" 441 NA 20 8 23 NA "1" NA "SFT1"
"1992-07-15" 441 NA 20 8 50 NA "1" NA "SFT1"
"1992-07-15" 441 NA 20 9 1 NA "1" NA "SFT1"
"1992-07-15" 441 NA 20 9 15 NA NA "1" "SFT1"
"1992-07-15" 441 NA 20 9 45 NA NA "1" "SFT1"
"1992-07-15" 441 NA 20 10 8 NA "1" NA "SFT1"
"1992-07-15" 441 NA 20 10 43 NA "1" NA "SFT1"
"1992-07-15" 441 NA 20 11 42 NA "1" NA "SFT1"
"1992-07-15" 441 NA 20 11 52 NA "1" NA "SFT1"
"1992-07-15" 441 NA 20 13 6 NA "1" NA "SFT1"
"1992-07-15" 441 NA 20 13 27 NA NA "1" "SFT1"
"1992-07-15" 441 NA 20 13 57 NA "1" NA "SFT1"
"1992-07-15" 441 NA 20 14 28 NA "1" NA "SFT1"
"1992-07-15" 441 NA 20 14 37 NA "1" NA "SFT1"
"1992-07-15" 441 NA 20 14 55 NA "1" "1" "SFT1"
"1992-07-15" 441 NA 20 15 11 NA "1" NA "SFT1"
"1992-07-15" 441 NA 20 15 23 NA "1" NA "SFT1"
"1992-07-15" 441 NA 20 18 10 NA "1" NA "SFT1"
"1992-07-15" 441 NA 20 18 19 NA "1" NA "SFT1"
"1992-07-15" 441 NA 20 18 56 NA "1" NA "SFT1"
"1992-07-15" 441 NA 20 19 5 NA "1" NA "SFT1"
"1992-07-15" 442 NA 20 27 4 NA "1" NA "SFT1"
"1992-07-15" 442 NA 20 27 27 NA NA "1" "SFT1"
"1992-07-15" 442 NA 20 28 6 NA "1" NA "SFT1"
"1992-07-15" 442 NA 20 29 23 NA "1" NA "SFT1"
"1992-07-15" 442 NA 20 29 37 NA "1" NA "SFT1"
"1992-07-15" 442 NA 20 29 59 NA "1" NA "SFT1"
"1992-07-15" 442 NA 20 34 25 NA "1" NA "SFT1"
"1992-07-15" 442 NA 20 34 38 NA "1" NA "SFT1"
"1992-07-15" 442 NA 20 35 0 NA "1" NA "SFT1"
"1992-07-15" 442 NA 20 35 24 NA "1" NA "SFT1"
"1992-07-15" 442 NA 20 35 36 NA NA "1" "SFT1"
"1992-07-15" 442 NA 20 35 50 NA "1" NA "SFT1"
"1992-07-15" 442 NA 20 37 16 NA "1" NA "SFT1"
"1992-07-15" 442 NA 20 37 45 NA "1" NA "SFT1"
"1992-07-15" 442 NA 20 38 8 NA "1" NA "SFT1"
"1992-07-15" 442 NA 20 38 21 NA "1" NA "SFT1"
"1992-07-15" 442 NA 20 38 33 NA NA "1" "SFT1"
"1992-07-15" 442 NA 20 39 21 NA NA "1" "SFT1"
"1992-07-27" 443 34 20 8 1 NA "1" "1" "SFT1"
"1995-07-27" 443 34 20 9 8 NA "1" "1" "SFT1"
"1995-07-27" 443 34 20 9 35 NA "1" NA "SFT1"
"1995-07-27" 443 34 20 10 19 NA "1" NA "SFT1"
"1995-07-27" 443 34 20 10 38 NA "1" "1" "SFT1"
"1995-07-27" 443 34 20 11 5 NA "1" "1" "SFT1"
"1995-07-27" 443 34 20 11 17 NA "1" NA "SFT1"
"1995-07-27" 443 34 20 12 58 NA "1" NA "SFT1"
"1995-07-27" 443 34 20 13 11 NA "1" NA "SFT1"
"1995-07-27" 443 34 20 13 25 NA "1" NA "SFT1"
"1995-07-27" 443 34 20 13 35 NA "1" NA "SFT1"
"1995-07-27" 443 34 20 14 54 NA "1" NA "SFT1"
"1995-07-27" 443 34 20 15 15 NA "1" NA "SFT1"
"1995-07-27" 443 34 20 15 27 NA "1" NA "SFT1"
"1995-07-27" 443 34 20 15 45 NA NA "1" "SFT1"
"1995-07-27" 443 34 20 15 55 NA "1" NA "SFT1"
"1995-07-27" 443 34 20 16 24 NA "1" "1" "SFT1"
"1995-07-27" 443 34 20 18 14 NA "1" NA "SFT1"
"1995-07-27" 443 34 20 18 28 NA "1" NA "SFT1"
"1995-07-27" 443 34 20 19 12 NA "1" NA "SFT1"
"1995-07-27" 443 34 20 20 6 NA "1" NA "SFT1"
"1995-07-27" 443 34 20 20 26 NA "1" NA "SFT1"
"1995-07-27" 443 34 20 23 30 NA "1" NA "SFT1"
"1995-07-27" 443 34 20 24 8 NA "1" NA "SFT1"
"1995-07-27" 443 34 20 24 25 NA "1" NA "SFT1"
"1995-07-27" 443 34 20 24 40 NA "1" NA "SFT1"
"1995-07-27" 443 34 20 26 38 NA "1" NA "SFT1"
"1995-07-27" 443 34 20 26 54 NA "1" NA "SFT1"
"1995-07-27" 443 34 20 30 44 NA "1" NA "SFT1"
"1995-07-27" 443 34 20 31 3 NA "1" "1" "SFT1"
"1995-07-27" 443 34 20 31 18 NA "1" "1" "SFT1"
"1995-07-27" 443 34 20 31 54 NA "1" "1" "SFT1"
"1995-07-27" 443 34 20 32 6 NA "1" NA "SFT1"
"1995-07-27" 443 34 20 32 18 NA "1" "1" "SFT1"
"1995-07-27" 443 34 20 32 47 NA "1" NA "SFT1"
"1995-07-27" 443 34 20 34 13 NA "1" "1" "SFT1"
"1995-07-27" 443 34 20 35 39 NA "1" NA "SFT1"
"1995-07-27" 443 34 20 36 45 NA "1" NA "SFT1"
"1995-07-27" 443 34 20 37 0 NA "1" NA "SFT1"
"1995-07-27" 443 34 20 37 10 NA "1" NA "SFT1"
"1995-07-27" 443 34 20 38 12 NA "1" NA "SFT1"
"1995-07-27" 443 34 20 38 48 NA "1" NA "SFT1"
"1995-07-27" 443 34 20 39 8 NA "1" NA "SFT1"
"1995-07-27" 443 34 20 39 22 NA "1" NA "SFT1"
"1995-07-27" 443 34 20 39 38 NA "1" NA "SFT1"
"1995-07-27" 443 34 20 40 22 NA "1" "1" "SFT1"
"1995-07-27" 443 34 20 40 44 NA "1" NA "SFT1"
"1995-07-27" 443 34 20 41 1 NA "1" NA "SFT1"
"1995-07-27" 443 34 20 41 36 NA "1" NA "SFT1"
"1995-07-27" 443 34 20 42 56 NA "1" NA "SFT1"
"1992-07-31" 444 NA 17 30 44 NA "1" NA "SFT1"
"1992-07-31" 444 NA 17 30 54 NA NA "1" "SFT1"
"1992-07-31" 444 NA 17 31 4 NA "1" NA "SFT1"
"1992-07-31" 444 NA 17 31 15 NA "1" NA "SFT1"
"1992-07-31" 444 NA 17 31 24 NA "1" NA "SFT1"
"1992-07-31" 444 NA 17 32 14 NA "1" NA "SFT1"
"1992-07-31" 444 NA 17 32 20 NA "1" NA "SFT1"
"1992-07-31" 445 NA 17 35 23 NA "1" "1" "SFT1"
"1992-07-31" 445 NA 17 36 29 NA "1" "1" "SFT1"
"1992-07-31" 445 NA 17 36 59 NA "1" NA "SFT1"
"1992-07-31" 445 NA 17 37 34 NA "1" "1" "SFT1"
"1992-07-31" 445 NA 17 38 27 NA "1" "1" "SFT1"
"1992-07-31" 445 NA 17 39 30 NA "1" "1" "SFT1"
"1992-07-31" 445 NA 17 40 4 NA "1" "1" "SFT1"
"1992-07-31" 445 NA 17 40 23 NA "1" NA "SFT1"
"1992-07-31" 445 NA 17 41 7 NA "1" "1" "SFT1"
"1992-07-31" 445 NA 17 41 43 NA "1" "1" "SFT1"
"1992-07-31" 445 NA 17 41 49 NA "1" NA "SFT1"
"1992-07-31" 445 NA 17 42 3 NA "1" NA "SFT1"
"1992-07-31" 445 NA 17 42 11 NA "1" NA "SFT1"
"1992-07-31" 445 NA 17 43 2 NA "1" "1" "SFT1"
"1992-07-31" 445 NA 17 43 23 NA "1" NA "SFT1"
"1992-07-31" 445 NA 17 43 48 NA "1" "1" "SFT1"
"1992-07-31" 445 NA 17 43 58 NA "1" "1" "SFT1"
"1992-07-31" 445 NA 17 45 15 NA "1" NA "SFT1"
"1992-07-31" 445 NA 17 46 3 NA NA "1" "SFT1"
"1992-07-31" 445 NA 17 46 11 NA "1" NA "SFT1"
"1992-07-31" 445 NA 17 46 21 NA "1" NA "SFT1"
"1992-07-31" 445 NA 17 46 30 NA "1" NA "SFT1"
"1992-07-31" 445 NA 17 46 57 NA "1" NA "SFT1"
"1992-07-31" 445 NA 17 47 44 NA "1" "1" "SFT1"
"1992-07-31" 445 NA 17 48 20 NA "1" NA "SFT1"
"1992-07-31" 445 NA 17 48 26 NA "1" NA "SFT1"
"1992-07-31" 445 NA 17 49 4 NA "1" "1" "SFT1"
"1992-07-31" 445 NA 17 49 44 NA NA "1" "SFT1"
"1992-07-31" 445 NA 17 49 52 NA "1" NA "SFT1"
"1992-07-31" 445 NA 17 50 2 NA "1" NA "SFT1"
"1992-07-31" 445 NA 17 50 11 NA "1" NA "SFT1"
"1992-07-31" 445 NA 17 51 29 NA "1" NA "SFT1"
"1992-07-31" 445 NA 17 51 38 NA "1" NA "SFT1"
"1992-07-31" 445 NA 17 53 27 NA "1" "1" "SFT1"
"1992-07-31" 445 NA 17 54 19 NA "1" "1" "SFT1"
"1992-07-31" 445 NA 17 54 38 NA "1" NA "SFT1"
"1992-07-31" 445 NA 17 54 49 NA "1" NA "SFT1"
"1992-07-31" 445 NA 17 55 8 NA "1" "1" "SFT1"
"1992-07-31" 445 NA 17 55 15 NA "1" NA "SFT1"
"1992-07-31" 445 NA 17 55 25 NA "1" NA "SFT1"
"1992-07-31" 445 NA 17 55 47 NA NA "1" "SFT1"
"1992-07-31" 445 NA 17 55 58 NA "1" NA "SFT1"
"1992-07-31" 445 NA 17 57 29 NA "1" "1" "SFT1"
"1992-07-31" 445 NA 17 57 49 NA "1" NA "SFT1"
"1992-07-31" 445 NA 17 57 58 NA "1" NA "SFT1"
"1992-07-31" 445 NA 17 59 13 NA "1" NA "SFT1"
"1992-07-31" 445 NA 17 59 24 NA "1" NA "SFT1"
"1992-07-31" 445 NA 17 59 30 NA "1" NA "SFT1"
"1992-07-31" 445 NA 18 2 2 NA "1" NA "SFT1"
"1992-07-31" 445 NA 18 2 12 NA "1" NA "SFT1"
"1992-07-31" 445 NA 18 2 22 NA "1" NA "SFT1"
"1992-07-31" 445 NA 18 3 42 NA "1" "1" "SFT1"
"1992-07-31" 445 NA 18 3 50 NA "1" NA "SFT1"
"1992-07-31" 445 NA 18 4 0 NA "1" NA "SFT1"
"1992-07-31" 445 NA 18 4 59 NA "1" "1" "SFT1"
"1992-07-31" 445 NA 18 6 40 NA "1" NA "SFT1"
"1992-07-31" 445 NA 18 6 58 NA "1" NA "SFT1"
"1992-07-31" 445 NA 18 7 13 NA "1" NA "SFT1"
"1992-07-31" 445 NA 18 9 40 NA "1" NA "SFT1"
"1992-07-31" 445 NA 18 9 55 NA "1" NA "SFT1"
"1992-07-31" 445 NA 18 10 6 NA "1" NA "SFT1"
"1992-07-31" 445 NA 18 13 29 NA "1" NA "SFT1"
"1992-07-31" 445 NA 18 14 12 NA "1" NA "SFT1"
"1992-07-31" 445 NA 18 14 23 NA "1" NA "SFT1"
"1992-07-31" 445 NA 18 15 37 NA "1" NA "SFT1"
"1992-07-31" 445 NA 18 15 44 NA "1" NA "SFT1"
"1992-07-31" 445 NA 18 15 57 NA "1" NA "SFT1"
"1993-06-30" 446 NA 9 58 33 NA "1" NA "SFT1"
"1993-06-30" 446 NA 10 0 36 NA "1" "1" "SFT1"
"1993-06-30" 446 NA 10 0 49 NA "1" NA "SFT1"
"1993-06-30" 446 NA 10 1 9 NA "1" NA "SFT1"
"1993-06-30" 446 NA 10 2 1 NA "1" "1" "SFT1"
"1993-06-30" 446 NA 10 3 20 NA "1" "1" "SFT1"
"1993-06-30" 446 NA 10 3 27 NA "1" NA "SFT1"
"1993-06-30" 446 NA 10 5 29 NA "1" "1" "SFT1"
"1993-06-30" 446 NA 10 5 58 NA "1" NA "SFT1"
"1993-06-30" 446 NA 10 6 7 NA "1" NA "SFT1"
"1993-06-30" 446 NA 10 7 49 NA "1" NA "SFT1"
"1993-06-30" 446 NA 10 9 31 NA "1" "1" "SFT1"
"1993-06-30" 446 NA 10 9 44 NA "1" NA "SFT1"
"1993-06-30" 446 NA 10 9 52 NA "1" NA "SFT1"
"1993-06-30" 446 NA 10 11 42 NA "1" "1" "SFT1"
"1993-06-30" 446 NA 10 13 7 NA "1" "1" "SFT1"
"1993-06-30" 446 NA 10 13 18 NA "1" NA "SFT1"
"1993-06-30" 446 NA 10 13 28 NA "1" NA "SFT1"
"1993-06-30" 446 NA 10 13 36 NA "1" NA "SFT1"
"1993-06-30" 446 NA 10 14 24 NA "1" "1" "SFT1"
"1993-06-30" 446 NA 10 15 1 NA "1" "1" "SFT1"
"1993-06-30" 446 NA 10 15 11 NA "1" NA "SFT1"
"1993-06-30" 446 NA 10 15 22 NA "1" NA "SFT1"
"1993-06-30" 446 NA 10 17 10 NA "1" "1" "SFT1"
"1993-06-30" 446 NA 10 17 20 NA "1" NA "SFT1"
"1993-06-30" 446 NA 10 17 28 NA "1" NA "SFT1"
"1993-06-30" 446 NA 10 18 7 NA "1" "1" "SFT1"
"1993-06-30" 446 NA 10 18 19 NA "1" NA "SFT1"
"1993-06-30" 446 NA 10 18 48 NA "1" "1" "SFT1"
"1993-06-30" 446 NA 10 18 59 NA "1" NA "SFT1"
"1993-06-30" 446 NA 10 20 25 NA "1" "1" "SFT1"
"1993-06-30" 446 NA 10 20 39 NA "1" NA "SFT1"
"1993-06-30" 446 NA 10 20 50 NA "1" NA "SFT1"
"1993-06-30" 446 NA 10 21 25 NA "1" "1" "SFT1"
"1993-06-30" 446 NA 10 21 59 NA "1" "1" "SFT1"
"1993-06-30" 446 NA 10 22 11 NA "1" NA "SFT1"
"1993-06-30" 446 NA 10 22 19 NA "1" NA "SFT1"
"1993-06-30" 446 NA 10 24 50 NA "1" "1" "SFT1"
"1993-06-30" 446 NA 10 25 0 NA "1" NA "SFT1"
"1993-06-30" 446 NA 10 25 8 NA "1" NA "SFT1"
"1993-06-30" 446 NA 10 25 41 NA "1" "1" "SFT1"
"1993-06-30" 446 NA 10 26 47 NA "1" "1" "SFT1"
"1993-06-30" 446 NA 10 26 59 NA "1" NA "SFT1"
"1993-06-30" 446 NA 10 27 7 NA "1" NA "SFT1"
"1993-06-30" 446 NA 10 27 15 NA "1" NA "SFT1"
"1993-06-30" 446 NA 10 27 50 NA "1" "1" "SFT1"
"1993-06-30" 446 NA 10 28 29 NA "1" "1" "SFT1"
"1993-06-30" 446 NA 10 28 42 NA "1" NA "SFT1"
"1993-06-30" 446 NA 10 28 49 NA "1" NA "SFT1"
"1993-06-30" 446 NA 10 31 13 NA "1" NA "SFT1"
"1993-06-30" 446 NA 10 31 26 NA "1" NA "SFT1"
"1993-06-30" 446 NA 10 31 37 NA "1" NA "SFT1"
"1993-06-30" 446 NA 10 31 45 NA "1" NA "SFT1"
"1993-06-30" 446 NA 10 32 30 NA "1" "1" "SFT1"
"1993-06-30" 446 NA 10 32 49 NA "1" "1" "SFT1"
"1993-06-30" 446 NA 10 34 8 NA "1" "1" "SFT1"
"1993-06-30" 446 NA 10 34 22 NA "1" NA "SFT1"
"1993-06-30" 446 NA 10 35 15 NA "1" NA "SFT1"
"1993-06-30" 446 NA 10 35 27 NA "1" NA "SFT1"
"1993-06-30" 446 NA 10 38 44 NA "1" "1" "SFT1"
"1993-06-30" 446 NA 10 39 11 NA "1" NA "SFT1"
"1993-06-30" 446 NA 10 39 37 NA "1" "1" "SFT1"
"1993-06-30" 446 NA 10 39 49 NA "1" NA "SFT1"
"1993-06-30" 446 NA 10 40 41 NA "1" NA "SFT1"
"1993-06-30" 446 NA 10 42 6 NA "1" "1" "SFT1"
"1993-06-30" 446 NA 10 42 20 NA "1" NA "SFT1"
"1993-06-30" 446 NA 10 42 33 NA "1" NA "SFT1"
"1993-06-30" 446 NA 10 43 20 NA "1" "1" "SFT1"
"1993-06-30" 446 NA 10 45 30 NA "1" NA "SFT1"
"1993-06-30" 446 NA 10 45 44 NA "1" NA "SFT1"
"1993-06-30" 446 NA 10 45 55 NA "1" NA "SFT1"
"1993-06-30" 446 NA 10 46 5 NA "1" NA "SFT1"
"1993-06-30" 446 NA 10 47 53 NA "1" NA "SFT1"
"1993-06-30" 446 NA 10 48 10 NA "1" NA "SFT1"
"1993-06-30" 447 NA 10 55 19 NA "1" NA "SFT1"
"1993-06-30" 447 NA 10 57 7 NA "1" "1" "SFT1"
"1993-06-30" 447 NA 10 57 17 NA "1" NA "SFT1"
"1993-06-30" 447 NA 10 57 27 NA "1" NA "SFT1"
"1993-06-30" 447 NA 10 58 14 NA "1" "1" "SFT1"
"1993-06-30" 447 NA 10 59 54 NA "1" NA "SFT1"
"1993-06-30" 447 NA 11 1 47 NA "1" NA "SFT1"
"1993-06-30" 447 NA 11 1 53 NA "1" NA "SFT1"
"1993-06-30" 447 NA 11 5 46 NA "1" "1" "SFT1"
"1993-06-30" 447 NA 11 5 58 NA "1" NA "SFT1"
"1993-06-30" 447 NA 11 6 9 NA "1" NA "SFT1"
"1993-06-30" 447 NA 11 6 23 NA "1" NA "SFT1"
"1993-06-30" 447 NA 11 6 34 NA "1" NA "SFT1"
"1993-06-30" 447 NA 11 7 14 NA "1" "1" "SFT1"
"1993-06-30" 447 NA 11 9 41 NA "1" "1" "SFT1"
"1993-06-30" 447 NA 11 9 52 NA "1" NA "SFT1"
"1993-06-30" 447 NA 11 10 4 NA "1" NA "SFT1"
"1993-06-30" 447 NA 11 10 13 NA "1" NA "SFT1"
"1993-06-30" 447 NA 11 10 23 NA "1" NA "SFT1"
"1993-06-30" 447 NA 11 12 41 NA "1" NA "SFT1"
"1993-06-30" 447 NA 11 12 53 NA "1" NA "SFT1"
"1993-06-30" 447 NA 11 13 2 NA "1" NA "SFT1"
"1993-06-30" 447 NA 11 14 48 NA "1" "1" "SFT1"
"1993-06-30" 447 NA 11 14 56 NA "1" NA "SFT1"
"1993-06-30" 447 NA 11 16 3 NA "1" "1" "SFT1"
"1993-06-30" 447 NA 11 16 11 NA "1" NA "SFT1"
"1993-06-30" 447 NA 11 17 47 NA "1" "1" "SFT1"
"1993-06-30" 447 NA 11 17 56 NA "1" NA "SFT1"
"1993-06-30" 447 NA 11 18 15 NA "1" NA "SFT1"
"1993-07-05" 448 NA 15 18 53 NA "1" NA "NSF"
"1993-07-05" 448 NA 15 20 18 NA "1" NA "NSF"
"1993-07-05" 448 NA 15 20 31 NA "1" NA "NSF"
"1993-07-05" 448 NA 15 22 47 NA "1" NA "NSF"
"1993-07-05" 448 NA 15 22 59 NA "1" NA "NSF"
"1993-07-05" 448 NA 15 23 54 NA "1" NA "NSF"
"1993-07-05" 448 NA 15 24 3 NA "1" NA "NSF"
"1993-07-05" 448 NA 15 25 44 NA "1" NA "NSF"
"1993-07-05" 448 NA 15 26 0 NA "1" NA "NSF"
"1993-07-05" 448 NA 15 26 34 NA "1" NA "NSF"
"1993-07-05" 448 NA 15 27 11 NA "1" NA "NSF"
"1993-07-05" 448 NA 15 28 13 NA "1" NA "NSF"
"1993-07-05" 448 NA 15 30 32 NA "1" NA "NSF"
"1993-07-05" 448 NA 15 30 45 NA "1" NA "NSF"
"1993-07-05" 448 NA 15 30 58 NA "1" NA "NSF"
"1993-07-05" 448 NA 15 31 11 NA "1" NA "NSF"
"1993-07-05" 448 NA 15 32 38 NA "1" NA "NSF"
"1993-07-05" 448 NA 15 33 53 NA "1" NA "NSF"
"1993-07-05" 448 NA 15 34 2 NA "1" NA "NSF"
"1993-07-05" 448 NA 15 34 36 NA "1" NA "NSF"
"1993-07-05" 448 NA 15 37 34 NA "1" NA "NSF"
"1993-07-05" 448 NA 15 37 48 NA "1" NA "NSF"
"1993-07-05" 448 NA 15 38 4 NA "1" NA "NSF"
"1993-07-05" 448 NA 15 38 17 NA "1" NA "NSF"
"1993-07-05" 448 NA 15 39 19 NA "1" NA "NSF"
"1993-07-05" 448 NA 15 40 26 NA "1" NA "NSF"
"1993-07-05" 448 NA 15 40 38 NA "1" NA "NSF"
"1993-07-05" 448 NA 15 42 44 NA "1" NA "NSF"
"1993-07-05" 448 NA 15 42 57 NA "1" NA "NSF"
"1993-07-05" 448 NA 15 43 7 NA "1" NA "NSF"
"1993-07-05" 448 NA 15 44 45 NA "1" NA "NSF"
"1993-07-05" 448 NA 15 44 56 NA "1" NA "NSF"
"1993-07-05" 448 NA 15 45 32 NA "1" NA "NSF"
"1993-07-05" 448 NA 15 45 42 NA "1" NA "NSF"
"1993-07-05" 448 NA 15 46 16 NA "1" NA "NSF"
"1993-07-05" 448 NA 15 46 57 NA "1" NA "NSF"
"1993-07-05" 448 NA 15 48 5 NA "1" NA "NSF"
"1993-07-05" 448 NA 15 49 5 NA "1" NA "NSF"
"1993-07-05" 448 NA 15 49 15 NA "1" NA "NSF"
"1993-07-05" 448 NA 15 50 46 NA "1" NA "NSF"
"1993-07-05" 448 NA 15 50 58 NA "1" NA "NSF"
"1993-07-05" 448 NA 15 51 41 NA "1" NA "NSF"
"1993-07-05" 448 NA 15 53 28 NA "1" NA "NSF"
"1993-07-05" 448 NA 15 54 5 NA "1" NA "NSF"
"1993-07-05" 448 NA 15 56 10 NA "1" NA "NSF"
"1993-07-05" 448 NA 15 56 23 NA "1" NA "NSF"
"1993-07-05" 448 NA 15 56 36 NA "1" NA "NSF"
"1993-07-05" 448 NA 15 56 50 NA "1" NA "NSF"
"1993-07-05" 448 NA 15 57 5 NA "1" NA "NSF"
"1993-07-05" 448 NA 16 0 10 NA "1" NA "NSF"
"1993-07-05" 448 NA 16 0 16 NA "1" NA "NSF"
"1993-07-05" 448 NA 16 0 23 NA "1" NA "NSF"
"1993-07-05" 448 NA 16 2 10 NA "1" NA "NSF"
"1993-07-05" 448 NA 16 2 21 NA "1" NA "NSF"
"1993-07-05" 448 NA 16 2 35 NA "1" NA "NSF"
"1993-07-05" 448 NA 16 2 51 NA "1" NA "NSF"
"1993-07-13" 449 67 20 22 18 NA "1" NA "TRA"
"1993-07-13" 449 67 20 22 53 NA "1" NA "TRA"
"1993-07-13" 449 67 20 23 23 NA "1" NA "TRA"
"1993-07-13" 449 67 20 26 20 NA "1" NA "TRA"
"1993-07-13" 449 67 20 26 42 NA "1" NA "TRA"
"1993-07-13" 449 67 20 30 4 NA "1" NA "TRA"
"1993-07-13" 449 67 20 30 26 NA "1" NA "TRA"
"1993-07-13" 449 67 20 30 39 NA "1" NA "TRA"
"1993-07-13" 449 67 20 31 14 NA "1" NA "TRA"
"1993-07-13" 449 67 20 34 52 NA "1" NA "TRA"
"1993-07-13" 449 67 20 35 17 NA "1" NA "TRA"
"1993-07-13" 449 67 20 35 37 NA "1" NA "TRA"
"1993-07-13" 449 67 20 37 33 NA "1" NA "TRA"
"1993-07-13" 449 67 20 38 1 NA "1" NA "TRA"
"1993-07-13" 449 67 20 38 31 NA "1" NA "TRA"
"1993-07-13" 449 67 20 41 12 NA "1" NA "TRA"
"1993-07-13" 449 67 20 45 3 NA "1" NA "TRA"
"1993-07-13" 449 67 20 45 25 NA "1" NA "TRA"
"1993-07-13" 449 67 20 45 48 NA "1" NA "TRA"
"1993-07-13" 449 67 20 48 30 NA "1" NA "TRA"
"1993-07-13" 449 67 20 51 0 NA "1" NA "TRA"
"1993-07-13" 449 67 20 52 25 NA "1" NA "TRA"
"1993-07-13" 449 67 20 53 0 NA "1" NA "TRA"
"1993-07-15" 450 NA 9 31 30 NA "1" NA "DF"
"1993-07-15" 450 NA 9 35 0 NA "1" NA "DF"
"1993-07-15" 450 NA 9 35 10 NA "1" "1" "DF"
"1993-07-15" 450 NA 9 40 11 NA "1" NA "DF"
"1993-07-15" 450 NA 9 40 23 NA "1" "1" "DF"
"1993-07-15" 450 NA 9 40 37 NA "1" NA "DF"
"1993-07-15" 450 NA 9 40 53 NA "1" NA "DF"
"1993-07-15" 450 NA 9 41 8 NA "1" NA "DF"
"1993-07-15" 450 NA 9 41 22 NA "1" NA "DF"
"1993-07-15" 450 NA 9 41 33 NA "1" NA "DF"
"1993-07-15" 450 NA 9 46 28 NA "1" "1" "DF"
"1993-07-15" 450 NA 9 46 40 NA "1" "1" "DF"
"1993-07-15" 450 NA 9 46 53 NA "1" NA "DF"
"1993-07-15" 450 NA 9 47 8 NA "1" "1" "DF"
"1993-07-15" 450 NA 9 47 22 NA "1" NA "DF"
"1993-07-15" 450 NA 9 52 22 NA "1" NA "DF"
"1993-07-15" 450 NA 9 52 35 NA "1" "1" "DF"
"1993-07-15" 450 NA 9 52 46 NA "1" NA "DF"
"1993-07-15" 450 NA 9 53 0 NA "1" "1" "DF"
"1993-07-15" 450 NA 9 53 15 NA "1" NA "DF"
"1993-07-15" 450 NA 9 53 29 NA "1" NA "DF"
"1993-07-15" 450 NA 9 53 41 NA "1" NA "DF"
"1993-07-15" 450 NA 9 57 15 NA "1" NA "DF"
"1993-07-15" 450 NA 9 57 28 NA "1" "1" "DF"
"1993-07-15" 450 NA 9 57 44 NA "1" NA "DF"
"1993-07-15" 450 NA 9 57 56 NA "1" NA "DF"
"1993-07-15" 450 NA 9 58 11 NA "1" NA "DF"
"1993-07-15" 450 NA 9 58 26 NA "1" NA "DF"
"1993-07-15" 450 NA 10 3 35 NA "1" NA "DF"
"1993-07-15" 450 NA 10 3 48 NA "1" "1" "DF"
"1993-07-15" 450 NA 10 4 0 NA "1" NA "DF"
"1993-07-15" 450 NA 10 4 14 NA "1" NA "DF"
"1993-07-15" 450 NA 10 4 27 NA "1" NA "DF"
"1993-07-15" 450 NA 10 4 41 NA "1" NA "DF"
"1993-07-15" 450 NA 10 4 53 NA "1" NA "DF"
"1993-07-15" 450 NA 10 9 46 NA "1" NA "DF"
"1993-07-15" 450 NA 10 9 59 NA "1" NA "DF"
"1993-07-15" 450 NA 10 10 11 NA "1" NA "DF"
"1993-07-15" 450 NA 10 10 26 NA "1" NA "DF"
"1993-07-15" 450 NA 10 10 41 NA "1" NA "DF"
"1993-07-15" 450 NA 10 10 53 NA "1" NA "DF"
"1993-07-15" 450 NA 10 11 6 NA "1" NA "DF"
"1993-07-15" 450 NA 10 16 28 NA "1" NA "DF"
"1993-07-15" 450 NA 10 16 40 NA "1" NA "DF"
"1993-07-15" 450 NA 10 16 53 NA "1" NA "DF"
"1993-07-15" 450 NA 10 17 6 NA "1" NA "DF"
"1993-07-15" 450 NA 10 17 22 NA "1" NA "DF"
"1993-07-15" 450 NA 10 17 33 NA "1" NA "DF"
"1993-07-15" 450 NA 10 17 43 NA "1" NA "DF"
"1993-07-15" 450 NA 10 21 30 NA "1" NA "DF"
"1993-07-15" 450 NA 10 21 44 NA "1" NA "DF"
"1993-07-15" 450 NA 10 21 57 NA "1" NA "DF"
"1993-07-15" 450 NA 10 22 14 NA "1" NA "DF"
"1993-07-15" 450 NA 10 22 27 NA "1" NA "DF"
"1993-07-15" 450 NA 10 22 40 NA "1" NA "DF"
"1993-07-17" 451 NA 9 26 28 NA "1" NA "DF"
"1993-07-17" 451 NA 9 26 36 NA "1" NA "DF"
"1993-07-17" 451 NA 9 26 47 NA "1" NA "DF"
"1993-07-17" 451 NA 9 27 5 NA "1" NA "DF"
"1993-07-17" 451 NA 9 27 17 NA "1" NA "DF"
"1993-07-17" 451 NA 9 27 25 NA "1" NA "DF"
"1993-07-17" 451 NA 9 31 20 NA "1" NA "DF"
"1993-07-17" 451 NA 9 31 45 NA "1" NA "DF"
"1993-07-17" 451 NA 9 31 56 NA "1" NA "DF"
"1993-07-17" 451 NA 9 32 10 NA "1" NA "DF"
"1993-07-17" 451 NA 9 32 21 NA "1" NA "DF"
"1993-07-17" 451 NA 9 32 32 NA "1" NA "DF"
"1993-07-17" 451 NA 9 35 54 NA "1" NA "DF"
"1993-07-17" 451 NA 9 36 4 NA "1" NA "DF"
"1993-07-17" 451 NA 9 36 17 NA "1" NA "DF"
"1993-07-17" 451 NA 9 36 29 NA "1" NA "DF"
"1993-07-17" 451 NA 9 36 39 NA "1" NA "DF"
"1993-07-17" 451 NA 9 36 50 NA "1" NA "DF"
"1993-07-17" 451 NA 9 40 16 NA "1" NA "DF"
"1993-07-17" 451 NA 9 40 28 NA "1" NA "DF"
"1993-07-17" 451 NA 9 40 39 NA "1" NA "DF"
"1993-07-17" 451 NA 9 40 51 NA "1" NA "DF"
"1993-07-17" 451 NA 9 41 3 NA "1" NA "DF"
"1993-07-17" 451 NA 9 41 15 NA "1" NA "DF"
"1993-07-17" 451 NA 9 45 23 NA "1" NA "DF"
"1993-07-17" 451 NA 9 45 35 NA "1" NA "DF"
"1993-07-17" 451 NA 9 45 46 NA "1" NA "DF"
"1993-07-17" 451 NA 9 46 7 NA "1" NA "DF"
"1993-07-17" 451 NA 9 46 17 NA "1" NA "DF"
"1993-07-17" 451 NA 9 46 25 NA "1" NA "DF"
"1993-07-17" 451 NA 9 50 12 NA "1" NA "DF"
"1993-07-17" 451 NA 9 50 24 NA "1" NA "DF"
"1993-07-17" 451 NA 9 50 34 NA "1" NA "DF"
"1993-07-17" 451 NA 9 50 45 NA "1" NA "DF"
"1993-07-17" 451 NA 9 50 58 NA "1" NA "DF"
"1993-07-17" 451 NA 9 51 9 NA "1" NA "DF"
"1993-07-17" 451 NA 9 51 23 NA "1" NA "DF"
"1993-07-17" 451 NA 9 51 38 NA "1" NA "DF"
"1993-07-17" 451 NA 9 56 9 NA "1" NA "DF"
"1993-07-17" 451 NA 9 56 22 NA "1" NA "DF"
"1993-07-17" 451 NA 9 56 33 NA "1" NA "DF"
"1993-07-17" 451 NA 9 56 44 NA "1" NA "DF"
"1993-07-17" 451 NA 9 56 55 NA "1" NA "DF"
"1993-07-17" 451 NA 10 2 31 NA "1" NA "DF"
"1993-07-17" 451 NA 10 2 41 NA "1" NA "DF"
"1993-07-17" 451 NA 10 2 50 NA "1" NA "DF"
"1993-07-17" 451 NA 10 3 8 NA "1" NA "DF"
"1993-07-17" 451 NA 10 3 18 NA "1" NA "DF"
"1993-07-17" 451 NA 10 3 28 NA "1" NA "DF"
"1993-07-17" 451 NA 10 3 40 NA "1" NA "DF"
"1993-07-17" 451 NA 10 6 50 NA "1" NA "DF"
"1993-07-17" 451 NA 10 7 5 NA "1" NA "DF"
"1993-07-17" 451 NA 10 7 30 NA "1" NA "DF"
"1993-07-17" 451 NA 10 7 44 NA "1" NA "DF"
"1993-07-17" 451 NA 10 7 55 NA "1" NA "DF"
"1993-07-17" 451 NA 10 8 8 NA "1" NA "DF"
"1993-07-17" 451 NA 10 10 48 NA "1" NA "DF"
"1993-07-17" 451 NA 10 11 0 NA "1" NA "DF"
"1993-07-17" 451 NA 10 11 13 NA "1" NA "DF"
"1993-07-17" 451 NA 10 11 24 NA "1" NA "DF"
"1993-07-17" 451 NA 10 11 36 NA "1" NA "DF"
"1993-07-17" 451 NA 10 11 44 NA "1" NA "DF"
"1993-07-17" 451 NA 10 13 55 NA "1" NA "DF"
"1993-07-17" 451 NA 10 14 6 NA "1" NA "DF"
"1993-07-17" 451 NA 10 14 18 NA "1" NA "DF"
"1993-07-17" 451 NA 10 14 30 NA "1" NA "DF"
"1993-07-17" 451 NA 10 14 55 NA "1" NA "DF"
"1993-07-17" 451 NA 10 15 4 NA "1" NA "DF"
"1993-07-17" 451 NA 10 15 16 NA "1" NA "DF"
"1993-07-17" 451 NA 10 18 21 NA "1" NA "DF"
"1993-07-17" 451 NA 10 18 27 NA "1" NA "DF"
"1993-07-17" 451 NA 10 22 24 NA "1" NA "DF"
"1993-07-17" 451 NA 10 22 41 NA "1" NA "DF"
"1993-07-17" 451 NA 10 22 50 NA "1" NA "DF"
"1993-07-17" 451 NA 10 23 1 NA "1" NA "DF"
"1993-07-17" 451 NA 10 23 16 NA "1" NA "DF"
"1993-07-17" 451 NA 10 23 26 NA "1" NA "DF"
"1993-07-17" 451 NA 10 23 39 NA "1" NA "DF"
"1993-07-18" 452 67 18 48 5 NA "1" NA "NSF"
"1993-07-18" 452 67 18 48 14 NA "1" NA "NSF"
"1993-07-18" 452 67 18 48 28 NA "1" NA "NSF"
"1993-07-18" 452 67 18 48 45 NA "1" NA "NSF"
"1993-07-18" 452 67 18 48 55 NA "1" NA "NSF"
"1993-07-18" 452 67 18 50 12 NA "1" NA "NSF"
"1993-07-18" 452 67 18 50 24 NA "1" NA "NSF"
"1993-07-18" 452 67 18 51 54 NA "1" NA "NSF"
"1993-07-18" 452 67 18 52 10 NA "1" NA "NSF"
"1993-07-18" 452 67 18 52 21 NA "1" NA "NSF"
"1993-07-18" 452 67 18 53 30 NA "1" NA "NSF"
"1993-07-18" 452 67 18 54 20 NA "1" NA "NSF"
"1993-07-18" 452 67 18 54 32 NA "1" NA "NSF"
"1993-07-18" 452 67 18 56 6 NA "1" NA "NSF"
"1993-07-18" 452 67 18 56 20 NA "1" NA "NSF"
"1993-07-18" 452 67 18 57 7 NA "1" NA "NSF"
"1993-07-18" 452 67 18 57 22 NA "1" NA "NSF"
"1993-07-18" 452 67 18 57 33 NA "1" NA "NSF"
"1993-07-18" 452 67 18 57 44 NA "1" NA "NSF"
"1993-07-18" 452 67 18 59 49 NA "1" NA "NSF"
"1993-07-18" 452 67 19 0 3 NA "1" NA "NSF"
"1993-07-18" 452 67 19 0 17 NA "1" NA "NSF"
"1993-07-18" 452 67 19 0 28 NA "1" NA "NSF"
"1993-07-18" 452 67 19 0 35 NA "1" NA "NSF"
"1993-07-18" 452 67 19 1 45 NA "1" NA "NSF"
"1993-07-18" 452 67 19 2 0 NA "1" NA "NSF"
"1993-07-18" 452 67 19 6 58 NA "1" NA "NSF"
"1993-07-18" 452 67 19 7 33 NA "1" NA "NSF"
"1993-07-18" 452 67 19 7 51 NA "1" NA "NSF"
"1993-07-18" 452 67 19 8 6 NA "1" NA "NSF"
"1993-07-18" 452 67 19 10 21 NA "1" NA "NSF"
"1993-07-18" 452 67 19 10 34 NA "1" NA "NSF"
"1993-07-18" 452 67 19 10 47 NA "1" NA "NSF"
"1993-07-18" 452 67 19 11 0 NA "1" NA "NSF"
"1993-07-18" 452 67 19 12 50 NA "1" NA "NSF"
"1993-07-18" 452 67 19 13 2 NA "1" NA "NSF"
"1993-07-18" 452 67 19 13 12 NA "1" NA "NSF"
"1993-07-18" 452 67 19 13 24 NA "1" NA "NSF"
"1993-07-18" 452 67 19 14 47 NA "1" NA "NSF"
"1993-07-18" 452 67 19 15 0 NA "1" NA "NSF"
"1993-07-18" 452 67 19 15 10 NA "1" NA "NSF"
"1993-07-18" 452 67 19 16 7 NA "1" NA "NSF"
"1993-07-18" 452 67 19 16 20 NA "1" NA "NSF"
"1993-07-18" 452 67 19 16 31 NA "1" NA "NSF"
"1993-07-18" 452 67 19 17 34 NA "1" NA "NSF"
"1993-07-18" 452 67 19 17 42 NA "1" NA "NSF"
"1993-07-18" 452 67 19 18 50 NA "1" NA "NSF"
"1993-07-18" 452 67 19 21 4 NA "1" NA "NSF"
"1993-07-18" 452 67 19 21 24 NA "1" NA "NSF"
"1993-07-18" 452 67 19 21 41 NA "1" NA "NSF"
"1993-07-18" 452 67 19 22 0 NA "1" NA "NSF"
"1993-07-18" 452 67 19 22 13 NA "1" NA "NSF"
"1993-07-18" 452 67 19 25 10 NA "1" NA "NSF"
"1993-07-18" 452 67 19 25 38 NA "1" NA "NSF"
"1993-07-18" 452 67 19 26 59 NA "1" NA "NSF"
"1993-07-18" 452 67 19 27 14 NA "1" NA "NSF"
"1993-07-19" 453 76 11 11 2 NA "1" "1" "SFT1"
"1993-07-19" 453 76 11 12 2 NA "1" "1" "SFT1"
"1993-07-19" 453 76 11 13 34 NA "1" "1" "SFT1"
"1993-07-19" 453 76 11 13 56 NA "1" NA "SFT1"
"1993-07-19" 453 76 11 14 10 NA "1" NA "SFT1"
"1993-07-19" 453 76 11 14 50 NA "1" NA "SFT1"
"1993-07-19" 453 76 11 15 20 NA "1" NA "SFT1"
"1993-07-19" 453 76 11 16 19 NA "1" "1" "SFT1"
"1993-07-19" 453 76 11 16 25 NA "1" NA "SFT1"
"1993-07-19" 453 76 11 17 3 NA "1" "1" "SFT1"
"1993-07-19" 453 76 11 17 22 NA "1" NA "SFT1"
"1993-07-19" 453 76 11 18 10 NA "1" NA "SFT1"
"1993-07-19" 453 76 11 19 3 NA "1" NA "SFT1"
"1993-07-19" 453 76 11 19 10 NA "1" NA "SFT1"
"1993-07-19" 453 76 11 19 48 NA "1" NA "SFT1"
"1993-07-19" 453 76 11 19 56 NA "1" NA "SFT1"
"1993-07-19" 453 76 11 20 6 NA "1" NA "SFT1"
"1993-07-19" 453 76 11 20 24 NA "1" NA "SFT1"
"1993-07-19" 453 76 11 21 6 NA "1" NA "SFT1"
"1993-07-19" 453 76 11 21 36 NA "1" NA "SFT1"
"1993-07-19" 453 76 11 22 18 NA "1" NA "SFT1"
"1993-07-19" 453 76 11 22 26 NA "1" NA "SFT1"
"1993-07-19" 453 76 11 23 45 NA "1" NA "SFT1"
"1993-07-19" 453 76 11 23 58 NA "1" NA "SFT1"
"1993-07-19" 453 76 11 24 33 NA "1" NA "SFT1"
"1993-07-19" 453 76 11 24 42 NA "1" NA "SFT1"
"1993-07-19" 453 76 11 25 57 NA "1" NA "SFT1"
"1993-07-19" 453 76 11 26 10 NA "1" NA "SFT1"
"1993-07-19" 453 76 11 26 46 NA "1" NA "SFT1"
"1993-07-19" 453 76 11 27 38 NA "1" NA "SFT1"
"1993-07-19" 453 76 11 27 55 NA "1" NA "SFT1"
"1993-07-19" 453 76 11 28 33 NA "1" NA "SFT1"
"1993-07-19" 453 76 11 28 44 NA "1" NA "SFT1"
"1993-07-19" 453 76 11 29 39 NA "1" NA "SFT1"
"1993-07-19" 453 76 11 30 5 NA "1" NA "SFT1"
"1993-07-19" 453 76 11 30 36 NA "1" NA "SFT1"
"1993-07-19" 453 76 11 30 48 NA "1" NA "SFT1"
"1993-07-19" 453 76 11 31 0 NA "1" NA "SFT1"
"1993-07-19" 453 76 11 32 35 NA "1" NA "SFT1"
"1993-07-19" 453 76 11 32 56 NA "1" NA "SFT1"
"1993-07-19" 453 76 11 33 20 NA "1" NA "SFT1"
"1993-07-19" 453 76 11 33 36 NA "1" NA "SFT1"
"1993-07-19" 453 76 11 34 18 NA "1" NA "SFT1"
"1993-07-19" 453 76 11 34 45 NA "1" NA "SFT1"
"1993-07-19" 453 76 11 35 12 NA "1" NA "SFT1"
"1993-07-19" 453 76 11 35 39 NA "1" NA "SFT1"
"1993-07-19" 453 76 11 36 6 NA "1" NA "SFT1"
"1993-07-19" 453 76 11 36 15 NA "1" NA "SFT1"
"1993-07-19" 453 76 11 37 42 NA "1" NA "SFT1"
"1993-07-19" 453 76 11 38 14 NA "1" NA "SFT1"
"1993-07-19" 454 76 11 42 36 NA "1" NA "SFT1"
"1993-07-19" 454 76 11 43 15 NA "1" NA "SFT1"
"1993-07-19" 454 76 11 43 47 NA "1" NA "SFT1"
"1993-07-19" 454 76 11 45 54 NA "1" NA "SFT1"
"1993-07-19" 454 76 11 46 26 NA "1" NA "SFT1"
"1993-07-19" 454 76 11 46 48 NA "1" NA "SFT1"
"1993-07-19" 454 76 11 47 32 NA "1" NA "SFT1"
"1993-07-19" 454 76 11 49 7 NA "1" NA "SFT1"
"1993-07-19" 454 76 11 49 14 NA "1" NA "SFT1"
"1993-07-19" 454 76 11 50 2 NA "1" NA "SFT1"
"1993-07-19" 454 76 11 50 53 NA "1" NA "SFT1"
"1993-07-19" 454 76 11 51 1 NA "1" NA "SFT1"
"1993-07-19" 454 76 11 51 8 NA "1" NA "SFT1"
"1993-07-19" 454 76 11 52 4 NA "1" NA "SFT1"
"1993-07-19" 454 76 11 53 7 NA "1" NA "SFT1"
"1993-07-19" 454 76 11 54 9 NA "1" NA "SFT1"
"1993-07-19" 454 76 11 54 19 NA "1" NA "SFT1"
"1993-07-19" 454 76 11 54 35 NA "1" NA "SFT1"
"1993-07-19" 454 76 11 55 4 NA "1" NA "SFT1"
"1993-07-19" 454 76 11 55 31 NA "1" NA "SFT1"
"1993-07-19" 454 76 11 56 31 NA "1" NA "SFT1"
"1993-07-19" 455 76 11 58 24 NA "1" NA "SFT1"
"1993-07-19" 455 76 11 59 9 NA "1" NA "SFT1"
"1993-07-19" 455 76 11 59 38 NA "1" NA "SFT1"
"1993-07-19" 455 76 12 0 6 NA "1" NA "SFT1"
"1993-07-19" 455 76 12 0 34 NA "1" NA "SFT1"
"1993-07-19" 455 76 12 1 10 NA "1" NA "SFT1"
"1993-07-19" 455 76 12 1 20 NA "1" NA "SFT1"
"1993-07-19" 455 76 12 2 8 NA "1" NA "SFT1"
"1993-07-19" 455 76 12 2 15 NA "1" NA "SFT1"
"1993-07-19" 455 76 12 2 24 NA "1" NA "SFT1"
"1993-07-19" 455 76 12 2 46 NA "1" NA "SFT1"
"1993-07-19" 455 76 12 3 41 NA "1" NA "SFT1"
"1993-07-19" 455 76 12 3 51 NA "1" NA "SFT1"
"1993-07-19" 455 76 12 4 24 NA "1" NA "SFT1"
"1993-07-19" 455 76 12 5 3 NA "1" NA "SFT1"
"1993-07-19" 455 76 12 5 13 NA "1" NA "SFT1"
"1993-07-19" 455 76 12 6 57 NA "1" NA "SFT1"
"1993-07-19" 455 76 12 7 6 NA "1" NA "SFT1"
"1993-07-19" 455 76 12 7 32 NA "1" NA "SFT1"
"1993-07-19" 455 76 12 7 41 NA "1" NA "SFT1"
"1993-07-19" 455 76 12 7 49 NA "1" NA "SFT1"
"1993-07-19" 455 76 12 8 20 NA "1" NA "SFT1"
"1993-07-19" 455 76 12 8 32 NA "1" NA "SFT1"
"1993-07-19" 455 76 12 9 17 NA "1" NA "SFT1"
"1993-07-19" 455 76 12 10 22 NA "1" NA "SFT1"
"1993-07-19" 455 76 12 10 28 NA "1" NA "SFT1"
"1993-07-19" 455 76 12 10 43 NA "1" NA "SFT1"
"1993-07-19" 455 76 12 11 38 NA "1" NA "SFT1"
"1993-07-19" 455 76 12 12 37 NA "1" NA "SFT1"
"1993-07-19" 455 76 12 12 51 NA "1" NA "SFT1"
"1993-07-19" 455 76 12 13 1 NA "1" NA "SFT1"
"1993-07-19" 455 76 12 13 19 NA "1" NA "SFT1"
"1993-07-19" 455 76 12 13 32 NA "1" NA "SFT1"
"1993-07-19" 455 76 12 13 43 NA "1" NA "SFT1"
"1993-07-19" 455 76 12 14 37 NA "1" NA "SFT1"
"1993-07-19" 455 76 12 15 31 NA "1" NA "SFT1"
"1993-07-19" 455 76 12 16 0 NA "1" NA "SFT1"
"1993-07-19" 455 76 12 16 32 NA "1" NA "SFT1"
"1993-07-19" 455 76 12 17 15 NA "1" NA "SFT1"
"1993-07-19" 455 76 12 17 24 NA "1" NA "SFT1"
"1993-07-19" 455 76 12 17 34 NA "1" NA "SFT1"
"1993-07-19" 455 76 12 18 18 NA "1" NA "SFT1"
"1993-07-19" 455 76 12 18 23 NA "1" NA "SFT1"
"1993-07-19" 455 76 12 18 36 NA "1" NA "SFT1"
"1993-07-19" 455 76 12 19 44 NA "1" NA "SFT1"
"1993-07-19" 455 76 12 20 14 NA "1" NA "SFT1"
"1993-07-19" 455 76 12 21 14 NA "1" "1" "SFT1"
"1993-07-19" 455 76 12 21 55 NA "1" NA "SFT1"
"1993-07-19" 455 76 12 22 17 NA "1" NA "SFT1"
"1993-07-19" 455 76 12 22 57 NA "1" NA "SFT1"
"1993-07-19" 455 76 12 23 54 NA "1" NA "SFT1"
"1993-07-19" 455 76 12 24 54 NA "1" NA "SFT1"
"1993-07-19" 455 76 12 25 21 NA "1" NA "SFT1"
"1993-07-19" 455 76 12 25 49 NA "1" NA "SFT1"
"1993-07-19" 455 76 12 26 32 NA "1" "1" "SFT1"
"1993-07-19" 455 76 12 26 45 NA "1" NA "SFT1"
"1993-07-19" 455 76 12 27 32 NA "1" NA "SFT1"
"1993-07-19" 455 76 12 28 6 NA "1" NA "SFT1"
"1993-07-19" 455 76 12 28 38 NA "1" NA "SFT1"
"1993-07-19" 455 76 12 28 46 NA "1" NA "SFT1"
"1993-07-19" 455 76 12 28 54 NA "1" NA "SFT1"
"1993-07-19" 455 76 12 29 39 NA "1" NA "SFT1"
"1993-07-19" 455 76 12 30 17 NA "1" "1" "SFT1"
"1993-07-19" 455 76 12 31 31 NA "1" NA "SFT1"
"1993-07-19" 455 76 12 32 31 NA "1" NA "SFT1"
"1993-07-19" 455 76 12 32 42 NA "1" NA "SFT1"
"1993-07-19" 455 76 12 32 52 NA "1" NA "SFT1"
"1993-07-19" 455 76 12 33 3 NA "1" NA "SFT1"
"1993-07-19" 455 76 12 33 20 NA "1" NA "SFT1"
"1993-07-19" 455 76 12 34 44 NA "1" "1" "SFT1"
"1993-07-19" 455 76 12 35 16 NA "1" NA "SFT1"
"1993-07-19" 455 76 12 36 6 NA "1" NA "SFT1"
"1993-07-19" 455 76 12 36 17 NA "1" NA "SFT1"
"1993-07-19" 455 76 12 36 25 NA "1" NA "SFT1"
"1993-07-19" 455 76 12 37 28 NA "1" NA "SFT1"
"1993-07-19" 455 76 12 37 43 NA "1" NA "SFT1"
"1993-07-19" 455 76 12 38 13 NA "1" NA "SFT1"
"1993-07-19" 455 76 12 38 37 NA "1" NA "SFT1"
"1993-07-19" 455 76 12 39 12 NA "1" NA "SFT1"
"1993-07-22" 456 67 15 17 0 NA "1" NA "NSF"
"1993-07-22" 456 67 15 17 19 NA "1" NA "NSF"
"1993-07-22" 456 67 15 17 26 NA "1" NA "NSF"
"1993-07-22" 456 67 15 17 40 NA "1" NA "NSF"
"1993-07-22" 456 67 15 17 56 NA "1" NA "NSF"
"1993-07-22" 456 67 15 18 9 NA "1" NA "NSF"
"1993-07-22" 456 67 15 22 54 NA "1" NA "NSF"
"1993-07-22" 456 67 15 23 4 NA "1" NA "NSF"
"1993-07-22" 456 67 15 23 13 NA "1" NA "NSF"
"1993-07-22" 456 67 15 23 23 NA "1" NA "NSF"
"1993-07-22" 456 67 15 27 13 NA "1" NA "NSF"
"1993-07-22" 456 67 15 28 0 NA "1" NA "NSF"
"1993-07-22" 456 67 15 29 38 NA "1" NA "NSF"
"1993-07-22" 456 67 15 29 46 NA "1" NA "NSF"
"1993-07-22" 456 67 15 32 46 NA "1" NA "NSF"
"1993-07-22" 456 67 15 37 37 NA "1" NA "NSF"
"1993-07-22" 456 67 15 37 47 NA "1" NA "NSF"
"1993-07-22" 456 67 15 37 57 NA "1" NA "NSF"
"1993-07-22" 456 67 15 38 10 NA "1" NA "NSF"
"1993-07-22" 456 67 15 38 20 NA "1" NA "NSF"
"1993-07-22" 456 67 15 38 29 NA "1" NA "NSF"
"1993-07-22" 456 67 15 41 51 NA "1" NA "NSF"
"1993-07-22" 456 67 15 42 2 NA "1" NA "NSF"
"1993-07-22" 456 67 15 42 14 NA "1" NA "NSF"
"1993-07-22" 456 67 15 42 26 NA "1" NA "NSF"
"1993-07-22" 456 67 15 42 40 NA "1" NA "NSF"
"1993-07-22" 456 67 15 42 58 NA "1" NA "NSF"
"1993-07-22" 456 67 15 43 11 NA "1" NA "NSF"
"1993-07-22" 456 67 15 47 45 NA "1" NA "NSF"
"1993-07-22" 456 67 15 48 0 NA "1" NA "NSF"
"1993-07-22" 456 67 15 48 13 NA "1" NA "NSF"
"1993-07-22" 456 67 15 48 28 NA "1" NA "NSF"
"1993-07-22" 456 67 15 48 43 NA "1" NA "NSF"
"1993-07-22" 457 NA 17 22 13 NA "1" NA "SFT1"
"1993-07-22" 457 NA 17 24 28 NA "1" "1" "SFT1"
"1993-07-22" 457 NA 17 25 27 NA "1" "1" "SFT1"
"1993-07-22" 457 NA 17 26 16 NA "1" "1" "SFT1"
"1993-07-22" 457 NA 17 28 15 NA "1" NA "SFT1"
"1993-07-22" 457 NA 17 28 28 NA "1" NA "SFT1"
"1993-07-22" 457 NA 17 28 48 NA "1" NA "SFT1"
"1993-07-22" 457 NA 17 29 9 NA "1" NA "SFT1"
"1993-07-22" 457 NA 17 29 39 NA "1" "1" "SFT1"
"1993-07-22" 457 NA 17 31 50 NA "1" NA "SFT1"
"1993-07-22" 457 NA 17 34 14 NA "1" NA "SFT1"
"1993-07-22" 457 NA 17 34 30 NA "1" NA "SFT1"
"1993-07-22" 457 NA 17 39 10 NA "1" "1" "SFT1"
"1993-07-22" 457 NA 17 40 40 NA "1" NA "SFT1"
"1993-07-22" 457 NA 17 40 53 NA "1" NA "SFT1"
"1993-07-22" 457 NA 17 42 51 NA "1" NA "SFT1"
"1993-07-22" 457 NA 17 43 13 NA "1" NA "SFT1"
"1993-07-22" 457 NA 17 44 0 NA "1" NA "SFT1"
"1993-07-22" 457 NA 17 44 8 NA "1" NA "SFT1"
"1993-07-22" 457 NA 17 45 35 NA "1" NA "SFT1"
"1993-07-22" 457 NA 17 45 48 NA "1" NA "SFT1"
"1993-07-22" 457 NA 17 47 55 NA "1" NA "SFT1"
"1993-07-22" 457 NA 17 48 3 NA "1" NA "SFT1"
"1993-07-22" 457 NA 17 48 13 NA "1" NA "SFT1"
"1993-07-22" 457 NA 17 48 24 NA "1" NA "SFT1"
"1993-07-22" 457 NA 17 49 27 NA "1" NA "SFT1"
"1993-07-22" 457 NA 17 50 10 NA "1" "1" "SFT1"
"1993-07-22" 457 NA 17 50 23 NA "1" NA "SFT1"
"1993-07-22" 457 NA 17 50 34 NA "1" NA "SFT1"
"1993-07-22" 457 NA 17 52 4 NA "1" NA "SFT1"
"1993-07-22" 457 NA 17 53 30 NA "1" NA "SFT1"
"1993-07-22" 457 NA 17 53 42 NA "1" NA "SFT1"
"1993-07-22" 457 NA 17 56 18 NA "1" NA "SFT1"
"1993-07-22" 457 NA 17 56 30 NA "1" NA "SFT1"
"1993-07-22" 457 NA 17 56 45 NA "1" NA "SFT1"
"1993-07-22" 457 NA 17 56 59 NA "1" NA "SFT1"
"1993-07-22" 457 NA 17 59 33 NA "1" NA "SFT1"
"1993-07-22" 457 NA 18 0 25 NA "1" NA "SFT1"
"1993-07-22" 457 NA 18 1 15 NA "1" NA "SFT1"
"1993-07-22" 457 NA 18 4 42 NA "1" NA "SFT1"
"1993-07-22" 457 NA 18 6 23 NA "1" NA "SFT1"
"1993-07-22" 457 NA 18 6 35 NA "1" NA "SFT1"
"1993-07-22" 457 NA 18 8 10 NA "1" NA "SFT1"
"1993-07-22" 457 NA 18 8 22 NA "1" NA "SFT1"
"1993-07-22" 457 NA 18 8 34 NA "1" NA "SFT1"
"1993-07-22" 457 NA 18 8 42 NA "1" NA "SFT1"
"1994-07-29" 458 NA 17 57 20 NA "1" "1" "SFT1"
"1994-07-29" 458 NA 17 58 40 NA "1" NA "SFT1"
"1994-07-29" 458 NA 17 59 22 NA "1" NA "SFT1"
"1994-07-29" 458 NA 18 0 15 NA "1" "1" "SFT1"
"1994-07-29" 458 NA 18 0 32 NA "1" "1" "SFT1"
"1994-07-29" 458 NA 18 0 50 NA "1" "1" "SFT1"
"1994-07-29" 458 NA 18 2 8 NA "1" NA "SFT1"
"1994-07-29" 458 NA 18 2 30 NA "1" "1" "SFT1"
"1994-07-29" 458 NA 18 4 46 NA "1" "1" "SFT1"
"1994-07-29" 458 NA 18 5 49 NA "1" NA "SFT1"
"1994-07-29" 458 NA 18 6 19 NA "1" "1" "SFT1"
"1994-07-29" 458 NA 18 7 39 NA "1" NA "SFT1"
"1994-07-29" 458 NA 18 8 3 NA "1" "1" "SFT1"
"1994-07-29" 458 NA 18 8 42 NA "1" NA "SFT1"
"1994-07-29" 458 NA 18 10 40 NA "1" NA "SFT1"
"1994-07-29" 458 NA 18 11 12 NA "1" NA "SFT1"
"1994-07-29" 458 NA 18 13 14 NA "1" NA "SFT1"
"1994-07-29" 459 NA 18 21 53 NA "1" NA "SFT1"
"1994-07-29" 459 NA 18 23 38 NA "1" "1" "SFT1"
"1994-07-29" 459 NA 18 24 59 NA "1" "1" "SFT1"
"1994-07-29" 459 NA 18 26 42 NA "1" NA "SFT1"
"1994-07-29" 459 NA 18 27 34 NA "1" "1" "SFT1"
"1994-07-29" 459 NA 18 28 43 NA "1" "1" "SFT1"
"1994-07-29" 459 NA 18 29 28 NA "1" "1" "SFT1"
"1994-07-29" 459 NA 18 30 25 NA "1" NA "SFT1"
"1994-07-29" 459 NA 18 31 23 NA "1" NA "SFT1"
"1994-07-29" 459 NA 18 32 28 NA "1" "1" "SFT1"
"1994-07-29" 459 NA 18 34 7 NA "1" NA "SFT1"
"1994-07-29" 459 NA 18 34 36 NA "1" NA "SFT1"
"1994-07-29" 459 NA 18 34 59 NA "1" "1" "SFT1"
"1994-07-29" 459 NA 18 35 7 NA "1" "1" "SFT1"
"1994-07-29" 459 NA 18 35 41 NA "1" NA "SFT1"
"1994-07-29" 459 NA 18 36 9 NA "1" "1" "SFT1"
"1994-07-29" 459 NA 18 37 39 NA "1" "1" "SFT1"
"1994-07-29" 459 NA 18 38 49 NA "1" NA "SFT1"
"1994-07-29" 459 NA 18 40 1 NA "1" NA "SFT1"
"1994-06-01" 460 NA 20 1 17 NA "1" NA "SFT1"
"1994-06-01" 460 NA 20 2 21 NA "1" NA "SFT1"
"1994-06-01" 460 NA 20 3 28 NA "1" "1" "SFT1"
"1994-06-01" 460 NA 20 4 14 NA "1" NA "SFT1"
"1994-06-01" 460 NA 20 4 47 NA "1" NA "SFT1"
"1994-06-01" 460 NA 20 6 4 NA NA "1" "SFT1"
"1994-06-01" 460 NA 20 6 15 NA "1" NA "SFT1"
"1994-06-01" 460 NA 20 6 25 NA "1" NA "SFT1"
"1994-06-01" 460 NA 20 7 28 NA "1" NA "SFT1"
"1994-06-01" 460 NA 20 7 57 NA "1" NA "SFT1"
"1994-06-01" 460 NA 20 9 5 NA "1" "1" "SFT1"
"1994-06-01" 460 NA 20 10 2 NA "1" "1" "SFT1"
"1994-06-01" 460 NA 20 10 57 NA "1" "1" "SFT1"
"1994-06-01" 460 NA 20 12 5 NA "1" "1" "SFT1"
"1994-06-01" 460 NA 20 12 57 NA "1" "1" "SFT1"
"1994-06-01" 460 NA 20 13 39 NA "1" "1" "SFT1"
"1994-06-01" 460 NA 20 13 58 NA "1" NA "SFT1"
"1994-06-01" 460 NA 20 14 14 NA "1" NA "SFT1"
"1994-06-01" 460 NA 20 16 10 NA "1" NA "SFT1"
"1994-06-01" 460 NA 20 16 24 NA "1" NA "SFT1"
"1994-06-01" 460 NA 20 16 40 NA NA "1" "SFT1"
"1994-06-01" 460 NA 20 17 14 NA "1" NA "SFT1"
"1994-06-01" 460 NA 20 18 7 NA "1" NA "SFT1"
"1994-06-01" 460 NA 20 18 27 NA "1" "1" "SFT1"
"1994-06-01" 460 NA 20 19 32 NA "1" NA "SFT1"
"1994-06-01" 460 NA 20 20 3 NA "1" "1" "SFT1"
"1994-06-01" 460 NA 20 22 35 NA "1" NA "SFT1"
"1994-06-01" 460 NA 20 24 20 NA "1" "1" "SFT1"
"1994-06-01" 460 NA 20 26 51 NA "1" NA "SFT1"
"1994-06-01" 460 NA 20 27 27 NA "1" NA "SFT1"
"1994-06-01" 460 NA 20 27 58 NA "1" NA "SFT1"
"1994-06-01" 460 NA 20 29 43 NA "1" NA "SFT1"
"1994-06-01" 460 NA 20 31 34 NA "1" "1" "SFT1"
"1994-06-01" 460 NA 20 32 57 NA "1" NA "SFT1"
"1994-06-01" 460 NA 20 33 20 NA NA "1" "SFT1"
"1994-06-01" 460 NA 20 33 33 NA "1" NA "SFT1"
"1994-06-01" 460 NA 20 34 10 NA "1" "1" "SFT1"
"1994-06-01" 460 NA 20 34 28 NA "1" NA "SFT1"
"1994-06-01" 460 NA 20 35 8 NA "1" "1" "SFT1"
"1994-06-01" 460 NA 20 36 12 NA "1" NA "SFT1"
"1994-06-01" 460 NA 20 37 0 NA NA "1" "SFT1"
"1994-06-01" 460 NA 20 37 8 NA "1" NA "SFT1"
"1994-06-01" 460 NA 20 37 42 NA "1" "1" "SFT1"
"1994-06-01" 460 NA 20 38 5 NA NA "1" "SFT1"
"1994-06-01" 460 NA 20 38 16 NA "1" NA "SFT1"
"1994-06-01" 460 NA 20 38 27 NA "1" NA "SFT1"
"1994-06-01" 460 NA 20 38 44 NA "1" "1" "SFT1"
"1994-06-01" 460 NA 20 39 2 NA "1" "1" "SFT1"
"1994-06-01" 460 NA 20 39 59 NA "1" "1" "SFT1"
"1994-06-01" 460 NA 20 41 5 NA "1" "1" "SFT1"
"1994-06-01" 460 NA 20 41 47 NA "1" "1" "SFT1"
"1994-06-01" 460 NA 20 42 15 NA "1" "1" "SFT1"
"1994-06-01" 460 NA 20 43 2 NA "1" "1" "SFT1"
"1994-06-01" 460 NA 20 43 24 NA "1" NA "SFT1"
"1994-07-06" 461 NA 11 24 31 NA "1" NA "NSF"
"1994-07-06" 461 NA 11 26 35 NA "1" NA "NSF"
"1994-07-06" 461 NA 11 26 52 NA "1" NA "NSF"
"1994-07-06" 461 NA 11 28 30 NA "1" NA "NSF"
"1994-07-06" 461 NA 11 28 43 NA "1" NA "NSF"
"1994-07-06" 461 NA 11 28 53 NA "1" NA "NSF"
"1994-07-06" 461 NA 11 29 2 NA "1" NA "NSF"
"1994-07-06" 461 NA 11 30 21 NA "1" NA "NSF"
"1994-07-06" 461 NA 11 30 33 NA "1" NA "NSF"
"1994-07-06" 461 NA 11 32 40 NA "1" NA "NSF"
"1994-07-06" 461 NA 11 32 47 NA "1" NA "NSF"
"1994-07-06" 461 NA 11 33 3 NA "1" NA "NSF"
"1994-07-06" 461 NA 11 33 22 NA "1" NA "NSF"
"1994-07-06" 461 NA 11 34 9 NA "1" NA "NSF"
"1994-07-06" 461 NA 11 36 3 NA "1" NA "NSF"
"1994-07-06" 461 NA 11 36 11 NA "1" NA "NSF"
"1994-07-06" 461 NA 11 37 40 NA "1" "1" "NSF"
"1994-07-06" 461 NA 11 38 9 NA "1" NA "NSF"
"1994-07-06" 461 NA 11 39 22 NA "1" NA "NSF"
"1994-07-06" 461 NA 11 40 16 NA "1" NA "NSF"
"1994-07-06" 461 NA 11 41 36 NA "1" NA "NSF"
"1994-07-06" 461 NA 11 41 50 NA "1" NA "NSF"
"1994-07-06" 461 NA 11 42 0 NA "1" NA "NSF"
"1994-07-06" 461 NA 11 42 9 NA "1" NA "NSF"
"1994-07-06" 461 NA 11 44 6 NA "1" NA "NSF"
"1994-07-06" 461 NA 11 44 18 NA "1" NA "NSF"
"1994-07-06" 461 NA 11 45 32 NA "1" NA "NSF"
"1994-07-06" 461 NA 11 45 44 NA "1" NA "NSF"
"1994-07-06" 461 NA 11 45 50 NA "1" NA "NSF"
"1994-07-06" 461 NA 11 47 14 NA "1" NA "NSF"
"1994-07-06" 461 NA 11 47 25 NA "1" NA "NSF"
"1994-07-06" 461 NA 11 47 34 NA "1" NA "NSF"
"1994-07-06" 461 NA 11 49 6 NA "1" NA "NSF"
"1994-07-06" 461 NA 11 49 20 NA "1" NA "NSF"
"1994-07-06" 461 NA 11 49 29 NA "1" NA "NSF"
"1994-07-06" 461 NA 11 51 40 NA "1" NA "NSF"
"1994-07-06" 461 NA 11 51 56 NA "1" NA "NSF"
"1994-07-06" 461 NA 11 52 2 NA "1" NA "NSF"
"1994-07-06" 461 NA 11 53 52 NA "1" NA "NSF"
"1994-07-06" 461 NA 11 54 11 NA "1" NA "NSF"
"1994-07-06" 461 NA 11 54 21 NA "1" NA "NSF"
"1994-07-06" 461 NA 11 57 18 NA "1" NA "NSF"
"1994-07-06" 461 NA 11 59 11 NA "1" NA "NSF"
"1994-07-06" 461 NA 11 59 26 NA "1" NA "NSF"
"1994-07-06" 461 NA 11 59 40 NA "1" NA "NSF"
"1994-07-06" 461 NA 12 0 26 NA "1" NA "NSF"
"1994-07-06" 461 NA 12 0 40 NA "1" NA "NSF"
"1994-07-06" 461 NA 12 1 7 NA "1" NA "NSF"
"1994-07-13" 462 NA 9 49 40 NA "1" NA "NSF"
"1994-07-13" 462 NA 9 51 40 NA "1" NA "NSF"
"1994-07-13" 462 NA 9 51 53 NA "1" NA "NSF"
"1994-07-13" 462 NA 9 57 15 NA "1" NA "NSF"
"1994-07-13" 462 NA 9 57 30 NA "1" NA "NSF"
"1994-07-13" 462 NA 9 57 44 NA "1" NA "NSF"
"1994-07-13" 462 NA 9 57 56 NA "1" NA "NSF"
"1994-07-13" 462 NA 9 58 10 NA "1" NA "NSF"
"1994-07-13" 463 NA 10 11 12 NA "1" NA "NSF"
"1994-07-13" 463 NA 10 13 44 NA "1" NA "NSF"
"1994-07-13" 463 NA 10 14 0 NA "1" NA "NSF"
"1994-07-13" 463 NA 10 14 15 NA "1" NA "NSF"
"1994-07-13" 463 NA 10 14 48 NA "1" NA "NSF"
"1994-07-13" 464 NA 10 28 7 NA "1" NA "NSF"
"1994-07-13" 464 NA 10 30 3 NA "1" NA "NSF"
"1994-07-13" 464 NA 10 33 30 NA "1" NA "NSF"
"1994-07-13" 464 NA 10 33 37 NA "1" NA "NSF"
"1994-07-13" 464 NA 10 35 20 NA "1" NA "NSF"
"1994-07-13" 464 NA 10 35 34 NA "1" NA "NSF"
"1994-07-13" 464 NA 10 35 45 NA "1" NA "NSF"
"1994-07-13" 464 NA 10 37 35 NA "1" NA "NSF"
"1994-07-13" 464 NA 10 38 56 NA "1" NA "NSF"
"1994-07-13" 464 NA 10 39 5 NA "1" NA "NSF"
"1994-07-13" 464 NA 10 41 33 NA "1" NA "NSF"
"1994-07-13" 464 NA 10 43 19 NA "1" NA "NSF"
"1994-07-13" 464 NA 10 44 16 NA "1" NA "NSF"
"1994-07-13" 464 NA 10 44 25 NA "1" NA "NSF"
"1994-07-13" 464 NA 10 51 7 NA "1" NA "NSF"
"1994-07-13" 464 NA 10 51 46 NA "1" NA "NSF"
"1994-07-13" 464 NA 10 53 20 NA "1" NA "NSF"
"1994-07-13" 464 NA 10 53 33 NA "1" NA "NSF"
"1994-07-13" 464 NA 10 53 49 NA "1" NA "NSF"
"1994-07-13" 464 NA 10 54 3 NA "1" NA "NSF"
"1994-07-13" 464 NA 10 56 42 NA "1" NA "NSF"
"1994-07-13" 464 NA 10 58 50 NA "1" NA "NSF"
"1994-07-13" 464 NA 10 59 0 NA "1" NA "NSF"
"1994-07-13" 464 NA 10 59 7 NA "1" NA "NSF"
"1994-07-13" 464 NA 11 0 9 NA "1" NA "NSF"
"1994-07-13" 464 NA 11 2 7 NA "1" NA "NSF"
"1994-07-13" 464 NA 11 2 21 NA "1" NA "NSF"
"1994-07-13" 464 NA 11 2 36 NA "1" NA "NSF"
"1994-07-13" 464 NA 11 2 55 NA "1" NA "NSF"
"1994-07-13" 464 NA 11 3 9 NA "1" NA "NSF"
"1994-07-15" 465 NA 17 54 6 NA "1" NA "Mix"
"1994-07-15" 465 NA 17 54 58 NA "1" NA "Mix"
"1994-07-15" 465 NA 17 55 8 NA "1" NA "Mix"
"1994-07-15" 465 NA 17 55 57 NA NA "1" "Mix"
"1994-07-15" 465 NA 17 56 36 NA NA "1" "Mix"
"1994-07-15" 465 NA 17 57 53 NA "1" NA "Mix"
"1994-07-15" 465 NA 17 57 57 NA NA "1" "Mix"
"1994-07-15" 465 NA 17 58 9 NA "1" NA "Mix"
"1994-07-15" 465 NA 17 58 18 NA "1" NA "Mix"
"1994-07-15" 465 NA 17 58 24 NA "1" NA "Mix"
"1994-07-15" 465 NA 17 58 56 NA NA "1" "Mix"
"1994-07-15" 465 NA 17 59 5 NA "1" NA "Mix"
"1994-07-15" 465 NA 17 59 54 NA NA "1" "Mix"
"1994-07-15" 465 NA 18 0 6 NA "1" "1" "Mix"
"1994-07-15" 465 NA 18 1 16 NA "1" NA "Mix"
"1994-07-15" 465 NA 18 1 27 NA "1" NA "Mix"
"1994-07-15" 465 NA 18 1 38 NA "1" NA "Mix"
"1994-07-15" 465 NA 18 1 49 NA "1" NA "Mix"
"1994-07-15" 465 NA 18 2 55 NA "1" NA "Mix"
"1994-07-15" 465 NA 18 4 47 NA "1" NA "Mix"
"1994-07-15" 465 NA 18 5 58 NA "1" NA "Mix"
"1994-07-15" 465 NA 18 6 31 NA "1" NA "Mix"
"1994-07-15" 465 NA 18 6 44 NA "1" NA "Mix"
"1994-07-15" 465 NA 18 7 25 NA NA "1" "Mix"
"1994-07-15" 465 NA 18 8 10 NA "1" NA "Mix"
"1994-07-15" 465 NA 18 8 42 NA "1" NA "Mix"
"1994-07-15" 465 NA 18 9 17 NA NA "1" "Mix"
"1994-07-15" 465 NA 18 9 40 "1" "1" NA "Mix"
"1994-07-15" 465 NA 18 9 55 NA NA "1" "Mix"
"1994-07-15" 465 NA 18 10 1 NA "1" NA "Mix"
"1994-07-15" 465 NA 18 10 15 NA "1" NA "Mix"
"1994-07-15" 465 NA 18 10 25 NA "1" NA "Mix"
"1994-07-15" 465 NA 18 11 56 NA "1" NA "Mix"
"1994-07-15" 465 NA 18 13 3 NA "1" "1" "Mix"
"1994-07-15" 465 NA 18 14 26 NA "1" NA "Mix"
"1994-07-15" 465 NA 18 14 39 NA "1" NA "Mix"
"1994-07-15" 465 NA 18 14 53 NA "1" NA "Mix"
"1994-07-15" 465 NA 18 15 0 NA "1" NA "Mix"
"1994-07-15" 465 NA 18 15 10 NA "1" NA "Mix"
"1994-07-15" 465 NA 18 15 18 NA "1" NA "Mix"
"1994-07-15" 465 NA 18 15 40 NA NA "1" "Mix"
"1994-07-15" 465 NA 18 16 19 NA "1" "1" "Mix"
"1994-07-15" 465 NA 18 16 38 NA "1" NA "Mix"
"1994-07-15" 465 NA 18 16 50 NA "1" NA "Mix"
"1994-07-15" 465 NA 18 17 35 NA "1" NA "Mix"
"1994-07-15" 465 NA 18 18 25 NA NA "1" "Mix"
"1994-07-15" 465 NA 18 18 35 NA "1" NA "Mix"
"1994-07-15" 465 NA 18 19 25 NA "1" NA "Mix"
"1994-07-15" 465 NA 18 19 51 NA "1" NA "Mix"
"1994-07-15" 465 NA 18 21 22 NA "1" NA "Mix"
"1994-07-15" 465 NA 18 21 31 NA "1" NA "Mix"
"1994-07-15" 465 NA 18 21 42 NA "1" NA "Mix"
"1994-07-15" 465 NA 18 21 51 NA "1" NA "Mix"
"1994-07-15" 465 NA 18 23 5 NA "1" NA "Mix"
"1994-07-15" 465 NA 18 23 17 NA "1" NA "Mix"
"1994-07-15" 465 NA 18 25 25 NA "1" NA "Mix"
"1994-07-15" 465 NA 18 26 9 NA "1" NA "Mix"
"1994-07-15" 465 NA 18 26 49 NA "1" NA "Mix"
"1994-07-15" 465 NA 18 27 22 NA NA "1" "Mix"
"1994-07-15" 465 NA 18 27 34 NA "1" NA "Mix"
"1994-07-15" 465 NA 18 27 55 NA "1" NA "Mix"
"1994-07-15" 465 NA 18 29 9 NA "1" NA "Mix"
"1994-07-15" 465 NA 18 30 21 NA "1" NA "Mix"
"1994-07-15" 465 NA 18 30 33 NA "1" NA "Mix"
"1994-07-15" 465 NA 18 31 34 NA "1" NA "Mix"
"1994-07-15" 465 NA 18 33 10 NA "1" NA "Mix"
"1994-07-15" 466 NA 17 27 31 NA "1" NA "SFT1"
"1994-07-15" 466 NA 17 27 38 NA NA "1" "SFT1"
"1994-07-15" 466 NA 17 28 17 NA "1" NA "SFT1"
"1994-07-15" 466 NA 17 28 27 NA "1" NA "SFT1"
"1994-07-15" 466 NA 17 29 4 NA NA "1" "SFT1"
"1994-07-15" 466 NA 17 29 10 NA "1" NA "SFT1"
"1994-07-15" 466 NA 17 29 16 NA "1" NA "SFT1"
"1994-07-15" 466 NA 17 30 28 NA "1" NA "SFT1"
"1994-07-15" 466 NA 17 31 18 NA "1" NA "SFT1"
"1994-07-15" 466 NA 17 32 15 NA NA "1" "SFT1"
"1994-07-15" 466 NA 17 32 27 NA "1" NA "SFT1"
"1994-07-15" 466 NA 17 33 15 NA "1" NA "SFT1"
"1994-07-15" 466 NA 17 33 21 NA "1" NA "SFT1"
"1994-07-15" 466 NA 17 34 16 NA NA "1" "SFT1"
"1994-07-15" 466 NA 17 34 24 NA "1" NA "SFT1"
"1994-07-15" 466 NA 17 36 18 NA "1" NA "SFT1"
"1994-07-15" 466 NA 17 36 38 NA "1" NA "SFT1"
"1994-07-15" 466 NA 17 37 24 NA "1" NA "SFT1"
"1994-07-15" 466 NA 17 38 51 NA "1" NA "SFT1"
"1994-07-15" 466 NA 17 39 34 NA "1" NA "SFT1"
"1994-07-15" 466 NA 17 40 9 NA "1" NA "SFT1"
"1994-07-15" 466 NA 17 40 26 NA NA "1" "SFT1"
"1994-07-15" 466 NA 17 40 47 NA "1" NA "SFT1"
"1994-07-15" 466 NA 17 42 1 NA "1" NA "SFT1"
"1994-07-15" 466 NA 17 42 53 NA "1" NA "SFT1"
"1994-07-15" 466 NA 17 44 14 NA "1" NA "SFT1"
"1994-07-15" 466 NA 17 45 27 NA "1" NA "SFT1"
"1994-07-15" 466 NA 17 45 41 NA "1" NA "SFT1"
"1994-07-15" 466 NA 17 46 2 NA NA "1" "SFT1"
"1994-07-15" 466 NA 17 46 13 NA "1" NA "SFT1"
"1994-07-15" 466 NA 17 47 18 NA "1" NA "SFT1"
"1994-07-15" 466 NA 17 47 25 NA "1" NA "SFT1"
"1994-07-15" 466 NA 17 48 47 NA "1" NA "SFT1"
"1994-07-15" 466 NA 17 49 29 NA "1" NA "SFT1"
"1994-07-15" 466 NA 17 49 37 NA "1" NA "SFT1"
"1994-07-15" 466 NA 17 50 34 NA "1" NA "SFT1"
"1994-07-15" 466 NA 17 50 41 NA "1" NA "SFT1"
"1994-07-15" 466 NA 17 51 13 NA "1" NA "SFT1"
"1994-07-15" 466 NA 17 51 20 NA "1" NA "SFT1"
"1994-07-15" 466 NA 17 52 30 NA "1" NA "SFT1"
"1994-07-15" 466 NA 17 52 39 NA "1" NA "SFT1"
"1994-07-15" 466 NA 17 54 44 NA "1" NA "SFT1"
"1994-07-15" 466 NA 17 55 0 NA NA "1" "SFT1"
"1994-07-15" 466 NA 17 55 33 NA "1" NA "SFT1"
"1994-07-15" 466 NA 17 56 1 NA NA "1" "SFT1"
"1994-07-15" 466 NA 17 56 34 NA "1" NA "SFT1"
"1994-07-15" 466 NA 17 57 37 NA "1" NA "SFT1"
"1994-07-15" 466 NA 17 58 4 NA NA "1" "SFT1"
"1994-07-15" 466 NA 17 58 39 NA "1" NA "SFT1"
"1994-07-15" 466 NA 17 59 21 NA "1" NA "SFT1"
"1994-07-15" 466 NA 18 0 58 NA NA "1" "SFT1"
"1994-07-15" 466 NA 18 1 8 NA "1" NA "SFT1"
"1994-07-15" 466 NA 18 1 17 NA "1" NA "SFT1"
"1994-07-15" 466 NA 18 1 24 NA "1" NA "SFT1"
"1994-07-15" 466 NA 18 1 34 NA "1" NA "SFT1"
"1994-07-15" 466 NA 18 2 34 NA "1" NA "SFT1"
"1994-07-15" 466 NA 18 2 44 NA "1" NA "SFT1"
"1994-07-15" 466 NA 18 5 14 NA "1" NA "SFT1"
"1994-07-15" 466 NA 18 5 34 NA "1" NA "SFT1"
"1994-07-15" 466 NA 18 5 43 NA "1" NA "SFT1"
"1994-07-15" 466 NA 18 6 54 NA NA "1" "SFT1"
"1994-07-15" 466 NA 18 7 7 NA "1" NA "SFT1"
"1994-07-15" 466 NA 18 8 19 NA "1" NA "SFT1"
"1994-07-15" 466 NA 18 9 21 NA "1" NA "SFT1"
"1994-07-15" 466 NA 18 9 35 NA "1" NA "SFT1"
"1994-07-15" 466 NA 18 10 9 NA "1" NA "SFT1"
"1994-07-15" 466 NA 18 10 37 NA NA "1" "SFT1"
"1994-07-15" 466 NA 18 11 23 NA "1" NA "SFT1"
"1994-07-15" 466 NA 18 11 43 NA "1" NA "SFT1"
"1994-07-15" 466 NA 18 11 57 NA "1" NA "SFT1"
"1994-07-15" 466 NA 18 13 30 NA "1" NA "SFT1"
"1994-07-15" 466 NA 18 13 43 NA "1" NA "SFT1"
"1994-07-28" 467 NA 17 3 7 NA "1" NA "SFT1"
"1994-07-28" 467 NA 17 3 41 NA "1" NA "SFT1"
"1994-07-28" 467 NA 17 3 55 NA "1" NA "SFT1"
"1994-07-28" 467 NA 17 4 22 NA "1" NA "SFT1"
"1994-07-28" 467 NA 17 4 36 NA "1" NA "SFT1"
"1994-07-28" 467 NA 17 6 25 NA "1" "1" "SFT1"
"1994-07-28" 467 NA 17 6 40 NA "1" NA "SFT1"
"1994-07-28" 467 NA 17 7 20 NA "1" NA "SFT1"
"1994-07-28" 467 NA 17 8 3 NA "1" NA "SFT1"
"1994-07-28" 467 NA 17 8 46 NA "1" "1" "SFT1"
"1994-07-28" 467 NA 17 9 20 NA "1" "1" "SFT1"
"1994-07-28" 467 NA 17 9 58 NA "1" NA "SFT1"
"1994-07-28" 467 NA 17 11 27 NA "1" NA "SFT1"
"1994-07-28" 467 NA 17 11 54 NA "1" "1" "SFT1"
"1994-07-28" 467 NA 17 12 22 NA "1" "1" "SFT1"
"1994-07-28" 467 NA 17 13 2 NA "1" "1" "SFT1"
"1994-07-28" 467 NA 17 13 38 NA "1" "1" "SFT1"
"1994-07-28" 467 NA 17 13 50 NA "1" NA "SFT1"
"1994-07-28" 467 NA 17 14 55 NA "1" NA "SFT1"
"1994-07-28" 467 NA 17 15 52 NA "1" NA "SFT1"
"1994-07-28" 467 NA 17 16 58 NA "1" "1" "SFT1"
"1994-07-28" 467 NA 17 17 10 NA "1" NA "SFT1"
"1994-07-28" 467 NA 17 17 57 NA "1" "1" "SFT1"
"1994-07-28" 467 NA 17 18 55 NA "1" NA "SFT1"
"1994-07-28" 467 NA 17 19 44 NA "1" NA "SFT1"
"1994-07-28" 467 NA 17 20 40 NA "1" NA "SFT1"
"1994-07-28" 467 NA 17 20 55 NA "1" "1" "SFT1"
"1994-07-28" 467 NA 17 21 32 NA "1" "1" "SFT1"
"1994-07-28" 467 NA 17 21 43 NA "1" NA "SFT1"
"1994-07-28" 467 NA 17 22 23 NA "1" "1" "SFT1"
"1994-07-28" 468 NA 17 22 51 NA "1" NA "SFT1"
"1994-07-28" 468 NA 17 23 49 NA "1" "1" "SFT1"
"1994-07-28" 468 NA 17 24 17 NA "1" "1" "SFT1"
"1994-07-28" 468 NA 17 24 49 NA "1" NA "SFT1"
"1994-07-28" 468 NA 17 25 13 NA "1" NA "SFT1"
"1994-07-28" 468 NA 17 25 45 NA "1" NA "SFT1"
"1994-07-28" 468 NA 17 26 55 NA "1" NA "SFT1"
"1994-07-28" 468 NA 17 27 10 NA "1" NA "SFT1"
"1994-07-28" 468 NA 17 27 48 NA "1" NA "SFT1"
"1994-07-28" 468 NA 17 28 34 NA "1" NA "SFT1"
"1994-07-28" 468 NA 17 29 50 NA "1" "1" "SFT1"
"1994-07-28" 468 NA 17 29 55 NA "1" NA "SFT1"
"1994-07-28" 468 NA 17 31 3 NA "1" NA "SFT1"
"1994-07-28" 468 NA 17 31 55 NA "1" NA "SFT1"
"1994-07-28" 468 NA 17 32 3 NA "1" NA "SFT1"
"1994-07-28" 468 NA 17 32 13 NA "1" NA "SFT1"
"1994-07-28" 468 NA 17 33 2 NA "1" "1" "SFT1"
"1994-07-28" 468 NA 17 33 11 NA "1" NA "SFT1"
"1994-07-28" 468 NA 17 34 45 NA "1" NA "SFT1"
"1994-07-28" 468 NA 17 35 36 NA "1" NA "SFT1"
"1994-07-28" 468 NA 17 36 52 NA "1" NA "SFT1"
"1994-07-28" 468 NA 17 38 5 NA "1" "1" "SFT1"
"1994-07-28" 468 NA 17 38 48 NA "1" "1" "SFT1"
"1994-07-28" 468 NA 17 39 1 NA "1" NA "SFT1"
"1994-07-28" 468 NA 17 39 45 NA "1" NA "SFT1"
"1994-07-28" 468 NA 17 41 21 NA "1" NA "SFT1"
"1994-07-28" 468 NA 17 41 31 NA "1" NA "SFT1"
"1994-07-28" 469 NA 15 34 50 NA "1" "1" "Mix"
"1994-07-28" 469 NA 15 35 32 NA NA "1" "Mix"
"1994-07-28" 469 NA 15 35 44 NA "1" NA "Mix"
"1994-07-28" 469 NA 15 36 0 NA "1" NA "Mix"
"1994-07-28" 469 NA 15 36 11 NA "1" NA "Mix"
"1994-07-28" 469 NA 15 37 0 NA NA "1" "Mix"
"1994-07-28" 469 NA 15 37 53 NA "1" NA "Mix"
"1994-07-28" 469 NA 15 38 10 NA "1" NA "Mix"
"1994-07-28" 469 NA 15 38 23 NA "1" NA "Mix"
"1994-07-28" 469 NA 15 38 31 NA "1" NA "Mix"
"1994-07-28" 469 NA 15 39 36 NA NA "1" "Mix"
"1994-07-28" 469 NA 15 40 25 NA "1" NA "Mix"
"1994-07-28" 469 NA 15 40 51 NA "1" "1" "Mix"
"1994-07-28" 469 NA 15 41 30 NA "1" NA "Mix"
"1994-07-28" 469 NA 15 41 46 NA "1" NA "Mix"
"1994-07-28" 469 NA 15 42 2 NA "1" NA "Mix"
"1994-07-28" 469 NA 15 42 31 NA "1" NA "Mix"
"1994-07-28" 469 NA 15 43 46 NA NA "1" "Mix"
"1994-07-28" 469 NA 15 44 20 NA "1" "1" "Mix"
"1994-07-28" 469 NA 15 45 19 NA "1" "1" "Mix"
"1994-07-28" 469 NA 15 46 12 NA "1" NA "Mix"
"1994-07-28" 469 NA 15 46 27 NA "1" NA "Mix"
"1994-07-28" 469 NA 15 46 41 NA "1" NA "Mix"
"1994-07-28" 469 NA 15 46 58 NA "1" NA "Mix"
"1994-07-28" 469 NA 15 47 14 NA "1" NA "Mix"
"1994-07-28" 469 NA 15 48 38 NA "1" "1" "Mix"
"1994-07-28" 469 NA 15 48 58 NA "1" NA "Mix"
"1994-07-28" 469 NA 15 49 10 NA "1" NA "Mix"
"1994-07-28" 469 NA 15 49 48 NA NA "1" "Mix"
"1994-07-28" 469 NA 15 50 6 NA "1" NA "Mix"
"1994-07-28" 469 NA 15 50 20 NA "1" NA "Mix"
"1994-07-28" 469 NA 15 51 29 NA "1" NA "Mix"
"1994-07-28" 469 NA 15 51 41 NA "1" NA "Mix"
"1994-07-28" 469 NA 15 51 55 NA "1" NA "Mix"
"1994-07-28" 469 NA 15 52 55 NA "1" NA "Mix"
"1994-07-28" 469 NA 15 54 39 NA "1" NA "Mix"
"1994-07-28" 469 NA 15 54 52 NA "1" NA "Mix"
"1994-07-28" 469 NA 15 56 13 NA "1" "1" "Mix"
"1994-07-28" 469 NA 15 57 3 NA "1" NA "Mix"
"1994-07-28" 469 NA 15 58 15 NA "1" NA "Mix"
"1994-07-28" 469 NA 15 59 6 NA "1" NA "Mix"
"1994-07-28" 469 NA 15 59 22 NA "1" NA "Mix"
"1994-07-28" 469 NA 15 59 36 NA "1" NA "Mix"
"1994-07-28" 469 NA 16 1 25 NA "1" NA "Mix"
"1994-07-28" 469 NA 16 1 38 NA "1" NA "Mix"
"1994-07-28" 469 NA 16 3 53 NA "1" NA "Mix"
"1994-07-28" 469 NA 16 4 8 NA "1" NA "Mix"
"1994-07-28" 469 NA 16 6 42 NA NA "1" "Mix"
"1994-07-28" 469 NA 16 6 54 NA "1" NA "Mix"
"1994-07-28" 469 NA 16 7 19 NA NA "1" "Mix"
"1994-07-28" 469 NA 16 7 31 NA "1" NA "Mix"
"1994-07-28" 469 NA 16 8 15 NA NA "1" "Mix"
"1994-07-28" 469 NA 16 8 48 NA NA "1" "Mix"
"1994-07-28" 469 NA 16 8 58 NA "1" NA "Mix"
"1994-07-28" 469 NA 16 9 12 NA "1" NA "Mix"
"1994-07-28" 469 NA 16 9 56 NA "1" "1" "Mix"
"1994-07-28" 469 NA 16 10 26 NA "1" "1" "Mix"
"1994-07-28" 469 NA 16 11 20 NA NA "1" "Mix"
"1994-07-28" 469 NA 16 11 32 NA "1" NA "Mix"
"1994-07-28" 469 NA 16 11 50 NA "1" NA "Mix"
"1994-07-28" 469 NA 16 12 6 NA "1" NA "Mix"
"1994-07-28" 469 NA 16 12 16 NA "1" NA "Mix"
"1994-07-28" 469 NA 16 12 52 NA NA "1" "Mix"
"1994-07-28" 469 NA 16 13 12 NA "1" NA "Mix"
"1994-08-03" 470 NA 9 26 45 NA "1" NA "SFT1"
"1994-08-03" 470 NA 9 28 26 NA "1" NA "SFT1"
"1994-08-03" 470 NA 9 29 50 NA "1" NA "SFT1"
"1994-08-03" 470 NA 9 30 0 NA "1" "1" "SFT1"
"1994-08-03" 470 NA 9 30 45 NA "1" NA "SFT1"
"1994-08-03" 470 NA 9 31 7 NA "1" NA "SFT1"
"1994-08-03" 470 NA 9 32 41 NA "1" NA "SFT1"
"1994-08-03" 470 NA 9 33 10 NA "1" NA "SFT1"
"1994-08-03" 470 NA 9 34 20 NA "1" NA "SFT1"
"1994-08-03" 470 NA 9 34 31 NA NA "1" "SFT1"
"1994-08-03" 471 NA 9 37 28 NA "1" NA "SFT1"
"1994-08-03" 471 NA 9 38 50 NA "1" NA "SFT1"
"1994-08-03" 471 NA 9 40 8 NA "1" NA "SFT1"
"1994-08-03" 471 NA 9 41 54 NA "1" NA "SFT1"
"1994-08-03" 471 NA 9 42 10 NA "1" NA "SFT1"
"1994-08-03" 471 NA 9 42 56 NA "1" NA "SFT1"
"1994-08-03" 471 NA 9 44 29 NA "1" NA "SFT1"
"1994-08-03" 471 NA 9 46 0 NA "1" NA "SFT1"
"1994-08-03" 471 NA 9 46 57 NA "1" NA "SFT1"
"1994-08-03" 471 NA 9 48 3 NA "1" NA "SFT1"
"1994-08-03" 471 NA 9 48 12 NA NA "1" "SFT1"
"1994-08-03" 471 NA 9 49 29 NA "1" NA "SFT1"
"1994-08-03" 471 NA 9 49 58 NA "1" NA "SFT1"
"1994-08-03" 472 NA 9 52 6 NA "1" NA "SFT1"
"1994-08-03" 472 NA 9 52 20 NA NA "1" "SFT1"
"1994-08-03" 472 NA 9 52 54 NA "1" NA "SFT1"
"1994-08-03" 472 NA 9 53 56 NA "1" NA "SFT1"
"1994-08-03" 472 NA 9 57 58 NA "1" NA "SFT1"
"1994-08-03" 472 NA 9 59 34 NA "1" NA "SFT1"
"1994-08-03" 472 NA 9 59 59 NA NA "1" "SFT1"
"1994-08-03" 472 NA 10 0 21 NA NA "1" "SFT1"
"1994-08-03" 472 NA 10 0 31 NA "1" NA "SFT1"
"1994-08-03" 472 NA 10 1 4 NA "1" NA "SFT1"
"1994-08-03" 472 NA 10 1 16 NA "1" "1" "SFT1"
"1994-08-03" 472 NA 10 1 47 NA "1" NA "SFT1"
"1994-08-03" 472 NA 10 3 37 NA NA "1" "SFT1"
"1994-08-03" 472 NA 10 4 2 NA "1" NA "SFT1"
"1994-08-03" 472 NA 10 4 21 NA NA "1" "SFT1"
"1994-08-03" 472 NA 10 4 48 NA "1" NA "SFT1"
"1994-08-03" 472 NA 10 5 5 NA NA "1" "SFT1"
"1994-08-03" 472 NA 10 5 24 NA "1" NA "SFT1"
"1994-08-03" 472 NA 10 6 16 NA "1" "1" "SFT1"
"1994-08-03" 472 NA 10 6 32 NA "1" NA "SFT1"
"1994-08-03" 472 NA 10 7 26 NA "1" NA "SFT1"
"1994-08-03" 472 NA 10 7 40 NA "1" "1" "SFT1"
"1994-08-03" 472 NA 10 8 11 NA "1" NA "SFT1"
"1994-08-03" 472 NA 10 8 47 NA NA "1" "SFT1"
"1994-08-03" 472 NA 10 9 0 NA "1" NA "SFT1"
"1994-08-03" 472 NA 10 9 18 NA NA "1" "SFT1"
"1994-08-03" 472 NA 10 9 34 NA "1" NA "SFT1"
"1994-08-03" 472 NA 10 9 46 NA "1" NA "SFT1"
"1994-08-03" 472 NA 10 11 14 NA "1" NA "SFT1"
"1994-08-03" 472 NA 10 11 29 NA "1" NA "SFT1"
"1994-08-03" 472 NA 10 11 41 NA "1" NA "SFT1"
"1994-08-03" 472 NA 10 11 53 NA "1" NA "SFT1"
"1994-08-03" 472 NA 10 13 15 NA "1" NA "SFT1"
"1994-08-03" 472 NA 10 13 25 NA "1" NA "SFT1"
"1994-08-03" 472 NA 10 14 14 NA "1" NA "SFT1"
"1994-08-03" 472 NA 10 14 44 NA "1" NA "SFT1"
"1994-08-03" 472 NA 10 15 39 NA "1" NA "SFT1"
"1994-08-03" 472 NA 10 15 53 NA "1" NA "SFT1"
"1994-08-03" 472 NA 10 16 50 NA "1" NA "SFT1"
"1994-08-03" 472 NA 10 18 10 NA "1" NA "SFT1"
"1994-08-03" 472 NA 10 18 51 NA "1" NA "SFT1"
"1994-08-03" 472 NA 10 19 35 NA NA "1" "SFT1"
"1994-08-03" 472 NA 10 19 54 NA NA "1" "SFT1"
"1994-08-03" 472 NA 10 20 3 NA "1" NA "SFT1"
"1994-08-03" 472 NA 10 20 13 NA "1" NA "SFT1"
"1994-08-03" 472 NA 10 20 56 NA "1" NA "SFT1"
"1994-08-03" 472 NA 10 21 46 NA "1" NA "SFT1"
"1994-08-07" 473 NA 10 14 49 NA "1" NA "SFT1"
"1994-08-07" 473 NA 10 16 20 NA "1" NA "SFT1"
"1994-08-07" 473 NA 10 17 5 NA "1" NA "SFT1"
"1994-08-07" 473 NA 10 17 13 NA "1" NA "SFT1"
"1994-08-07" 473 NA 10 17 25 NA "1" NA "SFT1"
"1994-08-07" 473 NA 10 17 32 NA "1" NA "SFT1"
"1994-08-07" 473 NA 10 19 54 NA NA "1" "SFT1"
"1994-08-07" 473 NA 10 20 27 NA "1" NA "SFT1"
"1994-08-07" 473 NA 10 20 47 NA "1" "1" "SFT1"
"1994-08-07" 473 NA 10 22 5 NA "1" NA "SFT1"
"1994-08-07" 473 NA 10 22 32 NA "1" NA "SFT1"
"1994-08-07" 473 NA 10 22 46 NA "1" NA "SFT1"
"1994-08-07" 473 NA 10 22 56 NA "1" NA "SFT1"
"1994-08-07" 473 NA 10 23 23 NA "1" NA "SFT1"
"1994-08-07" 473 NA 10 23 52 NA "1" NA "SFT1"
"1994-08-07" 473 NA 10 24 14 NA "1" NA "SFT1"
"1994-08-07" 473 NA 10 24 28 NA "1" NA "SFT1"
"1994-08-07" 473 NA 10 25 18 NA "1" NA "SFT1"
"1994-08-07" 473 NA 10 25 47 NA "1" NA "SFT1"
"1994-08-07" 473 NA 10 26 0 NA "1" NA "SFT1"
"1994-08-07" 473 NA 10 26 28 NA "1" NA "SFT1"
"1994-08-07" 473 NA 10 27 37 NA "1" NA "SFT1"
"1994-08-07" 473 NA 10 27 48 NA "1" NA "SFT1"
"1994-08-07" 473 NA 10 27 55 NA "1" NA "SFT1"
"1994-08-07" 473 NA 10 28 48 NA "1" NA "SFT1"
"1994-08-07" 473 NA 10 29 24 NA "1" NA "SFT1"
"1994-08-07" 473 NA 10 30 3 NA "1" NA "SFT1"
"1994-08-07" 473 NA 10 30 45 NA "1" NA "SFT1"
"1994-08-07" 473 NA 10 30 53 NA "1" NA "SFT1"
"1994-08-07" 473 NA 10 31 17 NA "1" NA "SFT1"
"1994-08-07" 473 NA 10 31 35 NA "1" "1" "SFT1"
"1994-08-07" 473 NA 10 32 15 NA NA "1" "SFT1"
"1994-08-07" 473 NA 10 32 22 NA "1" NA "SFT1"
"1994-08-07" 473 NA 10 32 32 NA "1" NA "SFT1"
"1994-08-07" 473 NA 10 32 42 NA "1" NA "SFT1"
"1994-08-07" 473 NA 10 34 9 NA "1" NA "SFT1"
"1994-08-07" 473 NA 10 34 18 NA "1" NA "SFT1"
"1994-08-07" 473 NA 10 35 34 NA "1" "1" "SFT1"
"1994-08-07" 473 NA 10 37 32 NA "1" NA "SFT1"
"1994-08-07" 473 NA 10 38 53 NA "1" NA "SFT1"
"1994-08-07" 473 NA 10 39 44 NA "1" NA "SFT1"
"1994-08-07" 473 NA 10 40 25 NA NA "1" "SFT1"
"1994-08-07" 473 NA 10 40 37 NA "1" NA "SFT1"
"1994-08-07" 473 NA 10 41 40 NA "1" "1" "SFT1"
"1994-08-07" 473 NA 10 42 42 NA "1" NA "SFT1"
"1994-08-07" 473 NA 10 44 39 NA "1" NA "SFT1"
"1994-08-07" 473 NA 10 44 50 NA "1" NA "SFT1"
"1994-08-07" 473 NA 10 45 3 NA "1" NA "SFT1"
"1994-08-07" 473 NA 10 45 11 NA "1" NA "SFT1"
"1994-08-16" 474 NA 18 55 46 NA "1" NA "Mix"
"1994-08-16" 474 NA 18 56 10 NA "1" NA "Mix"
"1994-08-16" 474 NA 18 56 24 NA "1" NA "Mix"
"1994-08-16" 474 NA 18 56 40 NA "1" NA "Mix"
"1994-08-16" 474 NA 18 58 0 NA "1" NA "Mix"
"1994-08-16" 474 NA 18 58 44 NA "1" NA "Mix"
"1994-08-16" 474 NA 18 59 24 NA "1" NA "Mix"
"1994-08-16" 474 NA 19 0 16 NA "1" NA "Mix"
"1994-08-16" 474 NA 19 1 15 NA "1" NA "Mix"
"1994-08-16" 474 NA 19 2 6 NA "1" NA "Mix"
"1994-08-16" 474 NA 19 2 18 NA "1" NA "Mix"
"1994-08-16" 474 NA 19 2 28 NA "1" NA "Mix"
"1994-08-16" 474 NA 19 2 41 NA "1" NA "Mix"
"1994-08-16" 474 NA 19 2 56 NA "1" NA "Mix"
"1994-08-16" 474 NA 19 3 50 NA "1" NA "Mix"
"1994-08-16" 474 NA 19 4 2 NA "1" NA "Mix"
"1994-08-16" 474 NA 19 4 14 NA "1" NA "Mix"
"1994-08-16" 474 NA 19 5 34 NA "1" NA "Mix"
"1994-08-16" 474 NA 19 5 48 NA "1" NA "Mix"
"1994-08-16" 474 NA 19 6 0 NA "1" NA "Mix"
"1994-08-16" 474 NA 19 8 42 NA "1" NA "Mix"
"1994-08-16" 474 NA 19 9 28 NA "1" NA "Mix"
"1994-08-16" 474 NA 19 9 40 NA "1" NA "Mix"
"1994-08-16" 474 NA 19 10 32 NA "1" NA "Mix"
"1994-08-16" 474 NA 19 10 43 NA "1" NA "Mix"
"1994-08-16" 474 NA 19 11 7 NA "1" NA "Mix"
"1994-08-16" 474 NA 19 11 17 NA "1" NA "Mix"
"1994-08-16" 474 NA 19 11 25 NA "1" NA "Mix"
"1994-08-16" 474 NA 19 12 2 NA "1" NA "Mix"
"1994-08-16" 474 NA 19 13 14 NA "1" NA "Mix"
"1994-08-16" 474 NA 19 13 29 NA "1" NA "Mix"
"1994-08-16" 474 NA 19 13 43 NA "1" NA "Mix"
"1994-08-16" 474 NA 19 14 58 NA "1" NA "Mix"
"1994-08-16" 474 NA 19 15 14 NA "1" NA "Mix"
"1994-08-16" 474 NA 19 15 25 NA "1" NA "Mix"
"1994-08-16" 474 NA 19 15 42 NA "1" NA "Mix"
"1994-08-16" 474 NA 19 16 52 NA "1" NA "Mix"
"1994-08-16" 475 NA 19 20 56 NA "1" NA "Mix"
"1994-08-16" 475 NA 19 22 45 NA "1" NA "Mix"
"1994-08-16" 475 NA 19 23 4 NA "1" NA "Mix"
"1994-08-16" 475 NA 19 23 45 NA "1" NA "Mix"
"1994-08-16" 475 NA 19 24 23 NA "1" "1" "Mix"
"1994-08-16" 475 NA 19 25 10 NA "1" NA "Mix"
"1994-08-16" 475 NA 19 25 54 NA "1" NA "Mix"
"1994-08-16" 475 NA 19 26 30 NA "1" NA "Mix"
"1994-08-16" 475 NA 19 26 43 NA "1" NA "Mix"
"1994-08-16" 475 NA 19 27 26 NA "1" "1" "Mix"
"1994-08-16" 475 NA 19 28 45 NA "1" NA "Mix"
"1994-08-16" 475 NA 19 29 18 NA "1" "1" "Mix"
"1994-08-16" 475 NA 19 29 28 NA "1" "1" "Mix"
"1994-08-16" 475 NA 19 29 40 NA "1" "1" "Mix"
"1994-08-16" 475 NA 19 30 22 NA "1" "1" "Mix"
"1994-08-16" 475 NA 19 30 58 NA "1" "1" "Mix"
"1994-08-16" 475 NA 19 31 35 NA "1" "1" "Mix"
"1994-08-16" 475 NA 19 31 52 NA "1" "1" "Mix"
"1994-08-16" 475 NA 19 32 21 NA "1" "1" "Mix"
"1994-08-16" 475 NA 19 32 40 NA "1" NA "Mix"
"1994-08-16" 475 NA 19 33 23 NA "1" NA "Mix"
"1994-08-16" 475 NA 19 33 38 NA "1" "1" "Mix"
"1994-08-16" 475 NA 19 33 52 NA "1" "1" "Mix"
"1994-08-16" 475 NA 19 34 6 NA "1" "1" "Mix"
"1994-09-09" 476 26 9 35 37 NA "1" NA "Mix"
"1994-09-09" 476 26 9 35 48 NA "1" "1" "Mix"
"1994-09-09" 476 26 9 36 6 NA "1" "1" "Mix"
"1994-09-09" 476 26 9 36 35 NA "1" NA "Mix"
"1994-09-09" 476 26 9 36 58 NA NA "1" "Mix"
"1994-09-09" 476 26 9 37 24 NA "1" NA "Mix"
"1994-09-09" 476 26 9 38 19 NA NA "1" "Mix"
"1994-09-09" 476 26 9 38 34 NA "1" NA "Mix"
"1994-09-09" 476 26 9 38 44 NA "1" NA "Mix"
"1994-09-09" 476 26 9 38 54 NA "1" NA "Mix"
"1994-09-09" 476 26 9 39 0 NA "1" NA "Mix"
"1994-09-09" 476 26 9 39 10 NA "1" "1" "Mix"
"1994-09-09" 476 26 9 39 48 NA NA "1" "Mix"
"1994-09-09" 476 26 9 39 58 NA "1" NA "Mix"
"1994-09-09" 476 26 9 40 9 NA "1" NA "Mix"
"1994-09-09" 476 26 9 40 19 NA "1" NA "Mix"
"1994-09-09" 476 26 9 40 53 NA NA "1" "Mix"
"1994-09-09" 476 26 9 41 11 NA "1" NA "Mix"
"1994-09-09" 476 26 9 41 40 NA "1" "1" "Mix"
"1994-09-09" 476 26 9 42 50 NA "1" NA "Mix"
"1994-09-09" 476 26 9 43 5 NA NA "1" "Mix"
"1994-09-09" 476 26 9 44 0 NA NA "1" "Mix"
"1994-09-09" 476 26 9 44 14 NA "1" NA "Mix"
"1994-09-09" 476 26 9 45 3 NA "1" NA "Mix"
"1994-09-09" 476 26 9 45 58 NA NA "1" "Mix"
"1994-09-09" 476 26 9 46 10 NA "1" NA "Mix"
"1994-09-09" 476 26 9 46 20 NA "1" NA "Mix"
"1994-09-09" 476 26 9 47 37 NA NA "1" "Mix"
"1994-09-09" 476 26 9 48 5 NA NA "1" "Mix"
"1994-09-09" 476 26 9 48 31 NA "1" NA "Mix"
"1994-09-09" 476 26 9 48 43 NA "1" NA "Mix"
"1994-09-09" 476 26 9 48 51 NA "1" NA "Mix"
"1994-09-09" 476 26 9 49 44 NA NA "1" "Mix"
"1994-09-09" 476 26 9 49 53 NA "1" NA "Mix"
"1994-09-09" 476 26 9 50 3 NA "1" NA "Mix"
"1994-09-09" 476 26 9 50 56 NA "1" NA "Mix"
"1994-09-09" 476 26 9 51 14 NA NA "1" "Mix"
"1994-09-09" 476 26 9 51 30 NA "1" NA "Mix"
"1994-09-09" 476 26 9 51 40 NA "1" NA "Mix"
"1994-09-09" 476 26 9 52 58 NA "1" NA "Mix"
"1994-09-09" 476 26 9 53 12 NA "1" NA "Mix"
"1994-09-09" 476 26 9 53 21 NA "1" NA "Mix"
"1994-09-09" 476 26 9 54 5 NA "1" NA "Mix"
"1994-09-09" 476 26 9 54 25 NA "1" NA "Mix"
"1994-09-09" 476 26 9 54 57 NA NA "1" "Mix"
"1994-09-09" 476 26 9 56 4 NA "1" NA "Mix"
"1994-09-09" 476 26 9 57 3 NA NA "1" "Mix"
"1994-09-09" 476 26 9 57 20 NA "1" NA "Mix"
"1994-09-09" 476 26 9 57 33 NA "1" NA "Mix"
"1994-09-09" 476 26 9 59 41 NA "1" NA "Mix"
"1994-09-09" 476 26 9 59 58 NA "1" NA "Mix"
"1994-09-09" 476 26 10 0 45 NA "1" NA "Mix"
"1994-09-09" 476 26 10 1 44 NA "1" NA "Mix"
"1994-09-09" 476 26 10 2 58 NA NA "1" "Mix"
"1994-09-09" 476 26 10 3 26 NA "1" NA "Mix"
"1994-09-09" 476 26 10 3 34 NA "1" NA "Mix"
"1994-09-09" 476 26 10 3 57 NA NA "1" "Mix"
"1994-09-09" 476 26 10 5 15 NA NA "1" "Mix"
"1994-09-09" 476 26 10 5 27 NA "1" NA "Mix"
"1994-09-09" 476 26 10 5 35 NA "1" NA "Mix"
"1994-09-09" 476 26 10 6 7 NA "1" NA "Mix"
"1994-09-09" 476 26 10 6 13 NA "1" NA "Mix"
"1994-09-09" 476 26 10 6 23 NA "1" NA "Mix"
"1994-09-09" 476 26 10 6 32 NA "1" NA "Mix"
"1994-09-09" 476 26 10 6 43 NA "1" NA "Mix"
"1994-09-09" 476 26 10 7 4 NA NA "1" "Mix"
"1994-09-09" 476 26 10 7 51 NA "1" NA "Mix"
"1994-09-09" 476 26 10 8 4 NA "1" NA "Mix"
"1994-09-09" 476 26 10 8 55 NA "1" NA "Mix"
"1994-09-09" 476 26 10 9 10 NA "1" NA "Mix"
"1994-09-09" 476 26 10 10 23 NA NA "1" "Mix"
"1994-09-09" 476 26 10 11 7 NA NA "1" "Mix"
"1994-09-09" 476 26 10 11 42 NA NA "1" "Mix"
"1994-09-09" 476 26 10 11 50 NA "1" NA "Mix"
"1994-09-09" 476 26 10 12 4 NA "1" NA "Mix"
"1994-09-09" 476 26 10 12 14 NA "1" NA "Mix"
"1994-09-09" 476 26 10 13 58 NA "1" NA "Mix"
"1994-09-09" 476 26 10 14 7 NA NA "1" "Mix"
"1994-09-09" 476 26 10 14 23 NA "1" NA "Mix"
"1994-09-09" 476 26 10 14 35 NA "1" NA "Mix"
"1994-09-09" 476 26 10 14 44 NA "1" NA "Mix"
"1994-09-09" 476 26 10 15 1 NA NA "1" "Mix"
"1994-09-09" 476 26 10 15 40 NA NA "1" "Mix"
"1994-09-09" 476 26 10 16 31 NA "1" "1" "Mix"
"1994-09-09" 477 26 10 17 24 NA "1" NA "Mix"
"1994-09-09" 477 26 10 17 39 NA "1" NA "Mix"
"1994-09-09" 477 26 10 17 58 NA "1" NA "Mix"
"1994-09-09" 477 26 10 18 10 NA "1" NA "Mix"
"1994-09-09" 477 26 10 18 50 NA NA "1" "Mix"
"1994-09-09" 477 26 10 19 26 NA "1" NA "Mix"
"1994-09-09" 477 26 10 20 9 NA "1" NA "Mix"
"1994-09-09" 477 26 10 20 19 NA "1" NA "Mix"
"1994-09-09" 477 26 10 20 29 NA "1" NA "Mix"
"1994-09-09" 477 26 10 20 44 NA "1" NA "Mix"
"1994-09-09" 477 26 10 22 0 NA "1" NA "Mix"
"1994-09-09" 477 26 10 23 0 NA "1" NA "Mix"
"1994-09-09" 477 26 10 23 15 NA "1" NA "Mix"
"1994-09-09" 477 26 10 23 25 NA "1" NA "Mix"
"1994-09-09" 477 26 10 25 12 NA "1" NA "Mix"
"1994-09-09" 477 26 10 25 27 NA "1" NA "Mix"
"1994-09-09" 477 26 10 26 55 NA "1" NA "Mix"
"1994-09-09" 477 26 10 27 18 NA "1" NA "Mix"
"1994-09-09" 477 26 10 27 38 NA "1" NA "Mix"
"1994-09-09" 477 26 10 29 29 NA NA "1" "Mix"
"1994-09-09" 477 26 10 29 50 NA "1" NA "Mix"
"1994-09-09" 477 26 10 30 42 NA NA "1" "Mix"
"1994-09-09" 477 26 10 31 35 NA "1" NA "Mix"
"1994-09-09" 477 26 10 32 16 NA "1" NA "Mix"
"1994-09-09" 477 26 10 32 32 NA "1" NA "Mix"
"1994-09-09" 477 26 10 32 53 NA "1" NA "Mix"
"1994-09-09" 477 26 10 33 8 NA "1" NA "Mix"
"1994-09-13" 478 27 16 51 30 NA "1" "1" "SFT1"
"1994-09-13" 478 27 16 51 53 NA "1" "1" "SFT1"
"1994-09-13" 478 27 16 53 7 NA "1" NA "SFT1"
"1994-09-13" 478 27 16 53 26 NA "1" NA "SFT1"
"1994-09-13" 478 27 16 54 39 NA "1" NA "SFT1"
"1994-09-13" 478 27 16 55 38 NA "1" NA "SFT1"
"1994-09-13" 478 27 16 57 8 NA "1" NA "SFT1"
"1994-09-13" 478 27 16 57 23 NA "1" NA "SFT1"
"1994-09-13" 478 27 16 59 27 NA "1" NA "SFT1"
"1994-09-13" 478 27 17 1 1 NA "1" "1" "SFT1"
"1994-09-13" 478 27 17 1 45 NA "1" "1" "SFT1"
"1994-09-13" 478 27 17 2 34 NA "1" "1" "SFT1"
"1994-09-13" 478 27 17 3 23 NA "1" NA "SFT1"
"1994-09-13" 478 27 17 4 56 NA "1" "1" "SFT1"
"1994-09-13" 478 27 17 5 21 NA "1" "1" "SFT1"
"1994-09-13" 478 27 17 6 24 NA "1" "1" "SFT1"
"1994-09-13" 478 27 17 7 2 NA "1" "1" "SFT1"
"1994-09-13" 478 27 17 8 30 NA "1" "1" "SFT1"
"1994-09-13" 478 27 17 8 49 NA "1" NA "SFT1"
"1994-09-13" 478 27 17 9 0 NA "1" NA "SFT1"
"1994-09-13" 478 27 17 9 36 NA "1" NA "SFT1"
"1994-09-13" 478 27 17 10 0 NA "1" NA "SFT1"
"1994-09-13" 478 27 17 11 4 NA "1" NA "SFT1"
"1994-09-13" 478 27 17 12 11 NA "1" NA "SFT1"
"1994-09-13" 478 27 17 13 3 NA "1" "1" "SFT1"
"1994-09-13" 478 27 17 14 30 NA "1" NA "SFT1"
"1994-09-13" 478 27 17 14 38 NA "1" NA "SFT1"
"1994-09-13" 478 27 17 16 41 NA "1" "1" "SFT1"
"1994-09-13" 478 27 17 17 21 NA "1" NA "SFT1"
"1994-09-13" 478 27 17 17 40 NA "1" NA "SFT1"
"1994-09-13" 478 27 17 18 10 NA "1" NA "SFT1"
"1994-09-13" 478 27 17 19 40 NA "1" NA "SFT1"
"1994-09-13" 478 27 17 20 31 NA "1" "1" "SFT1"
"1994-09-13" 478 27 17 20 55 NA "1" NA "SFT1"
"1994-09-13" 478 27 17 21 9 NA "1" "1" "SFT1"
"1994-09-13" 478 27 17 21 50 NA "1" NA "SFT1"
"1994-09-13" 478 27 17 22 27 NA "1" "1" "SFT1"
"1994-09-13" 478 27 17 23 44 NA "1" NA "SFT1"
"1994-09-13" 478 27 17 25 19 NA "1" NA "SFT1"
"1994-09-13" 478 27 17 25 34 NA "1" NA "SFT1"
"1994-09-13" 478 27 17 25 45 NA "1" NA "SFT1"
"1994-09-13" 478 27 17 27 30 NA "1" NA "SFT1"
"1994-09-13" 478 27 17 28 3 NA "1" NA "SFT1"
"1994-09-13" 478 27 17 28 14 NA "1" NA "SFT1"
"1994-09-13" 479 27 17 42 9 NA "1" NA "SFT1"
"1994-09-13" 479 27 17 42 40 NA "1" NA "SFT1"
"1994-09-13" 479 27 17 43 30 NA "1" NA "SFT1"
"1994-09-13" 479 27 17 44 48 NA "1" "1" "SFT1"
"1994-09-13" 479 27 17 46 30 NA "1" NA "SFT1"
"1994-09-13" 479 27 17 46 46 NA "1" NA "SFT1"
"1994-09-13" 479 27 17 47 1 NA "1" NA "SFT1"
"1994-09-13" 479 27 17 47 53 NA "1" NA "SFT1"
"1994-09-13" 479 27 17 48 4 NA "1" NA "SFT1"
"1994-09-13" 479 27 17 49 29 NA "1" NA "SFT1"
"1994-09-13" 479 27 17 49 42 NA "1" NA "SFT1"
"1994-09-13" 479 27 17 50 20 NA "1" NA "SFT1"
"1994-09-13" 479 27 17 51 14 NA "1" NA "SFT1"
"1994-09-13" 479 27 17 52 46 NA "1" NA "SFT1"
"1994-09-13" 479 27 17 53 8 NA NA "1" "SFT1"
"1994-09-13" 479 27 17 53 24 NA "1" NA "SFT1"
"1994-09-13" 479 27 17 53 37 NA "1" NA "SFT1"
"1994-09-13" 479 27 17 54 3 NA "1" "1" "SFT1"
"1994-09-13" 479 27 17 54 18 NA "1" NA "SFT1"
"1994-09-13" 479 27 17 55 33 NA "1" NA "SFT1"
"1994-09-13" 479 27 17 55 45 NA "1" NA "SFT1"
"1994-09-13" 479 27 17 57 25 NA "1" NA "SFT1"
"1994-09-13" 479 27 17 57 37 NA "1" NA "SFT1"
"1994-09-13" 479 27 17 57 48 NA "1" NA "SFT1"
"1994-09-13" 479 27 17 57 58 NA "1" NA "SFT1"
"1994-09-13" 479 27 18 0 0 NA "1" "1" "SFT1"
"1994-09-13" 479 27 18 0 31 NA "1" "1" "SFT1"
"1994-09-13" 479 27 18 1 28 NA "1" NA "SFT1"
"1994-09-13" 479 27 18 1 48 NA "1" NA "SFT1"
"1994-09-13" 479 27 18 2 5 NA "1" NA "SFT1"
"1995-06-23" 480 NA 17 21 2 NA "1" NA "Mix"
"1995-06-23" 480 NA 17 21 48 NA "1" NA "Mix"
"1995-06-23" 480 NA 17 22 9 NA "1" NA "Mix"
"1995-06-23" 480 NA 17 23 40 NA "1" NA "Mix"
"1995-06-23" 480 NA 17 23 59 NA NA "1" "Mix"
"1995-06-23" 480 NA 17 24 22 NA "1" NA "Mix"
"1995-06-23" 480 NA 17 24 30 NA "1" NA "Mix"
"1995-06-23" 480 NA 17 25 23 NA "1" "1" "Mix"
"1995-06-23" 480 NA 17 25 49 NA "1" "1" "Mix"
"1995-06-23" 480 NA 17 26 38 NA "1" "1" "Mix"
"1995-06-23" 480 NA 17 26 56 NA "1" NA "Mix"
"1995-06-23" 480 NA 17 28 21 NA "1" "1" "Mix"
"1995-06-23" 480 NA 17 28 42 NA "1" NA "Mix"
"1995-06-23" 480 NA 17 28 59 NA NA "1" "Mix"
"1995-06-23" 480 NA 17 29 31 NA NA "1" "Mix"
"1995-06-23" 480 NA 17 29 47 NA "1" NA "Mix"
"1995-06-23" 480 NA 17 29 59 NA "1" NA "Mix"
"1995-06-23" 480 NA 17 30 11 NA "1" NA "Mix"
"1995-06-23" 480 NA 17 30 21 NA "1" NA "Mix"
"1995-06-23" 480 NA 17 30 50 NA "1" NA "Mix"
"1995-06-23" 480 NA 17 31 1 NA NA "1" "Mix"
"1995-06-23" 480 NA 17 31 20 NA "1" NA "Mix"
"1995-06-23" 480 NA 17 31 36 NA "1" NA "Mix"
"1995-06-23" 480 NA 17 31 51 NA "1" NA "Mix"
"1995-06-23" 480 NA 17 33 14 NA "1" "1" "Mix"
"1995-06-23" 481 NA 17 54 32 NA "1" NA "Mix"
"1995-06-23" 481 NA 17 56 4 NA "1" NA "Mix"
"1995-06-23" 481 NA 17 56 23 NA "1" NA "Mix"
"1995-06-23" 481 NA 17 57 49 NA NA "1" "Mix"
"1995-06-23" 481 NA 17 57 59 NA "1" NA "Mix"
"1995-06-23" 481 NA 17 59 0 NA "1" NA "Mix"
"1995-06-23" 481 NA 18 0 32 NA "1" NA "Mix"
"1995-06-23" 481 NA 18 1 11 NA "1" NA "Mix"
"1995-06-23" 481 NA 18 1 48 NA "1" NA "Mix"
"1995-06-23" 481 NA 18 2 35 NA "1" NA "Mix"
"1995-06-23" 481 NA 18 3 9 NA "1" NA "Mix"
"1995-06-23" 481 NA 18 3 34 NA "1" NA "Mix"
"1995-06-23" 481 NA 18 4 19 NA "1" NA "Mix"
"1995-06-23" 481 NA 18 4 43 NA "1" NA "Mix"
"1995-06-23" 481 NA 18 5 59 NA "1" NA "Mix"
"1995-06-23" 481 NA 18 6 42 NA "1" "1" "Mix"
"1995-06-23" 481 NA 18 6 53 NA NA "1" "Mix"
"1995-06-23" 481 NA 18 6 58 NA "1" NA "Mix"
"1995-06-23" 481 NA 18 8 13 NA "1" NA "Mix"
"1995-06-23" 481 NA 18 8 24 NA "1" NA "Mix"
"1995-06-23" 481 NA 18 8 31 NA "1" NA "Mix"
"1995-06-23" 481 NA 18 9 58 NA "1" "1" "Mix"
"1995-06-23" 481 NA 18 10 46 NA "1" "1" "Mix"
"1995-06-23" 481 NA 18 11 1 NA "1" NA "Mix"
"1995-06-23" 481 NA 18 12 6 NA "1" NA "Mix"
"1995-06-23" 481 NA 18 12 17 NA "1" NA "Mix"
"1995-06-23" 481 NA 18 12 25 NA "1" NA "Mix"
"1995-06-26" 482 NA 17 45 0 NA "1" NA "Mix"
"1995-06-26" 482 NA 17 46 54 NA "1" NA "Mix"
"1995-06-26" 482 NA 17 47 11 NA "1" NA "Mix"
"1995-06-26" 482 NA 17 47 28 NA "1" NA "Mix"
"1995-06-26" 482 NA 17 47 49 NA "1" NA "Mix"
"1995-06-26" 482 NA 17 48 56 NA NA "1" "Mix"
"1995-06-26" 482 NA 17 49 14 NA "1" NA "Mix"
"1995-06-26" 482 NA 17 49 43 NA NA "1" "Mix"
"1995-06-26" 482 NA 17 50 23 NA "1" NA "Mix"
"1995-06-26" 482 NA 17 50 51 NA "1" NA "Mix"
"1995-06-26" 482 NA 17 51 13 NA "1" NA "Mix"
"1995-06-26" 482 NA 17 52 39 NA "1" "1" "Mix"
"1995-06-26" 482 NA 17 53 30 NA "1" NA "Mix"
"1995-06-26" 482 NA 17 53 48 NA "1" NA "Mix"
"1995-06-26" 482 NA 17 54 44 NA NA "1" "Mix"
"1995-06-26" 482 NA 17 55 45 NA "1" "1" "Mix"
"1995-06-26" 482 NA 17 56 21 NA "1" "1" "Mix"
"1995-06-26" 482 NA 17 56 42 NA "1" NA "Mix"
"1995-06-26" 482 NA 17 56 55 NA "1" NA "Mix"
"1995-06-26" 482 NA 17 57 18 NA "1" NA "Mix"
"1995-06-26" 482 NA 17 57 30 NA "1" NA "Mix"
"1995-06-26" 482 NA 17 59 5 NA "1" NA "Mix"
"1995-06-26" 482 NA 18 0 51 NA "1" "1" "Mix"
"1995-06-26" 482 NA 18 1 39 NA "1" NA "Mix"
"1995-06-26" 482 NA 18 2 51 NA "1" NA "Mix"
"1995-06-26" 482 NA 18 3 3 NA "1" NA "Mix"
"1995-06-26" 482 NA 18 3 34 NA "1" "1" "Mix"
"1995-06-26" 482 NA 18 5 29 NA "1" "1" "Mix"
"1995-06-26" 482 NA 18 5 45 NA "1" NA "Mix"
"1995-06-26" 482 NA 18 5 56 NA "1" NA "Mix"
"1995-06-26" 482 NA 18 6 6 NA "1" NA "Mix"
"1995-06-26" 482 NA 18 7 5 NA "1" NA "Mix"
"1995-06-26" 482 NA 18 8 16 NA "1" "1" "Mix"
"1995-06-26" 482 NA 18 8 39 NA "1" "1" "Mix"
"1995-06-26" 482 NA 18 10 11 NA "1" NA "Mix"
"1995-06-26" 482 NA 18 10 39 NA "1" NA "Mix"
"1995-06-26" 482 NA 18 11 25 NA "1" "1" "Mix"
"1995-06-26" 482 NA 18 12 1 NA "1" "1" "Mix"
"1995-06-26" 482 NA 18 12 48 NA "1" NA "Mix"
"1995-06-26" 482 NA 18 13 18 NA "1" NA "Mix"
"1995-06-26" 482 NA 18 13 44 NA "1" NA "Mix"
"1995-06-26" 482 NA 18 15 37 NA "1" NA "Mix"
"1995-06-26" 482 NA 18 16 3 NA "1" NA "Mix"
"1995-06-26" 482 NA 18 16 17 NA "1" NA "Mix"
"1995-06-26" 482 NA 18 16 28 NA "1" NA "Mix"
"1995-06-26" 482 NA 18 16 40 NA "1" NA "Mix"
"1995-06-26" 482 NA 18 17 21 NA "1" NA "Mix"
"1995-06-26" 482 NA 18 19 55 NA "1" "1" "Mix"
"1995-06-26" 482 NA 18 20 25 NA "1" "1" "Mix"
"1995-06-26" 482 NA 18 20 58 NA "1" NA "Mix"
"1995-06-26" 482 NA 18 21 13 NA "1" NA "Mix"
"1995-06-26" 482 NA 18 21 24 NA "1" NA "Mix"
"1995-06-26" 482 NA 18 21 34 NA "1" NA "Mix"
"1995-06-26" 482 NA 18 22 34 NA "1" "1" "Mix"
"1995-06-26" 482 NA 18 22 56 NA "1" NA "Mix"
"1995-06-26" 482 NA 18 23 13 NA "1" NA "Mix"
"1995-06-26" 482 NA 18 24 43 NA "1" NA "Mix"
"1995-06-26" 482 NA 18 25 0 NA "1" NA "Mix"
"1995-06-26" 482 NA 18 25 12 NA "1" NA "Mix"
"1995-06-26" 482 NA 18 25 29 NA "1" NA "Mix"
"1995-06-27" 483 NA 12 47 11 NA "1" NA "NSF"
"1995-06-27" 483 NA 12 48 46 NA "1" NA "NSF"
"1995-06-27" 483 NA 12 50 20 NA "1" NA "NSF"
"1995-06-27" 483 NA 12 50 32 NA "1" NA "NSF"
"1995-06-27" 483 NA 12 50 43 NA "1" NA "NSF"
"1995-06-27" 483 NA 12 52 22 NA NA "1" "NSF"
"1995-06-27" 483 NA 12 52 33 NA "1" NA "NSF"
"1995-06-27" 483 NA 12 54 6 NA "1" NA "NSF"
"1995-06-27" 483 NA 12 54 19 NA "1" NA "NSF"
"1995-06-27" 483 NA 12 54 34 NA "1" NA "NSF"
"1995-06-27" 483 NA 12 54 49 NA "1" NA "NSF"
"1995-06-27" 483 NA 12 54 58 NA "1" NA "NSF"
"1995-06-27" 483 NA 12 56 32 NA "1" NA "NSF"
"1995-06-27" 483 NA 12 56 44 NA "1" NA "NSF"
"1995-06-27" 483 NA 12 58 26 NA "1" NA "NSF"
"1995-06-27" 483 NA 12 59 54 NA "1" NA "NSF"
"1995-06-27" 483 NA 13 0 6 NA "1" NA "NSF"
"1995-06-27" 483 NA 13 2 2 NA "1" NA "NSF"
"1995-06-27" 483 NA 13 2 16 NA "1" NA "NSF"
"1995-06-27" 483 NA 13 2 27 NA "1" NA "NSF"
"1995-06-27" 483 NA 13 4 13 NA "1" NA "NSF"
"1995-06-27" 483 NA 13 4 30 NA "1" NA "NSF"
"1995-06-27" 483 NA 13 4 46 NA "1" NA "NSF"
"1995-06-27" 483 NA 13 6 29 NA "1" NA "NSF"
"1995-06-27" 483 NA 13 6 47 NA "1" NA "NSF"
"1995-06-27" 483 NA 13 7 2 NA "1" NA "NSF"
"1995-06-27" 483 NA 13 8 50 NA "1" NA "NSF"
"1995-06-27" 483 NA 13 9 6 NA "1" NA "NSF"
"1995-06-27" 483 NA 13 9 16 NA "1" NA "NSF"
"1995-06-27" 483 NA 13 12 21 NA "1" NA "NSF"
"1995-06-27" 483 NA 13 12 43 NA "1" NA "NSF"
"1995-06-27" 483 NA 13 13 6 NA "1" NA "NSF"
"1995-06-27" 483 NA 13 13 24 NA "1" NA "NSF"
"1995-06-27" 483 NA 13 15 52 NA "1" NA "NSF"
"1995-06-27" 483 NA 13 16 10 NA "1" NA "NSF"
"1995-06-27" 483 NA 13 16 38 NA "1" NA "NSF"
"1995-06-29" 484 NA 9 42 29 NA "1" "1" "SFT1"
"1995-06-29" 484 NA 9 43 16 NA "1" "1" "SFT1"
"1995-06-29" 484 NA 9 44 48 NA "1" "1" "SFT1"
"1995-06-29" 484 NA 9 45 36 NA "1" NA "SFT1"
"1995-06-29" 484 NA 9 45 46 NA "1" "1" "SFT1"
"1995-06-29" 484 NA 9 46 37 NA "1" NA "SFT1"
"1995-06-29" 484 NA 9 47 42 NA "1" NA "SFT1"
"1995-06-29" 484 NA 9 47 53 NA "1" NA "SFT1"
"1995-06-29" 484 NA 9 48 4 NA "1" NA "SFT1"
"1995-06-29" 484 NA 9 48 16 NA "1" NA "SFT1"
"1995-06-29" 484 NA 9 48 29 NA "1" NA "SFT1"
"1995-06-29" 484 NA 9 49 44 NA "1" NA "SFT1"
"1995-06-29" 484 NA 9 50 16 NA "1" "1" "SFT1"
"1995-06-29" 484 NA 9 50 47 NA "1" "1" "SFT1"
"1995-06-29" 484 NA 9 52 2 NA "1" NA "SFT1"
"1995-06-29" 484 NA 9 53 40 NA "1" NA "SFT1"
"1995-06-29" 484 NA 9 53 52 NA "1" NA "SFT1"
"1995-06-29" 484 NA 9 54 0 NA "1" NA "SFT1"
"1995-06-29" 484 NA 9 54 39 NA "1" NA "SFT1"
"1995-06-29" 484 NA 9 55 3 NA "1" "1" "SFT1"
"1995-06-29" 484 NA 9 55 16 NA "1" "1" "SFT1"
"1995-06-29" 484 NA 9 57 40 NA "1" NA "SFT1"
"1995-06-29" 484 NA 9 59 17 NA "1" NA "SFT1"
"1995-06-29" 484 NA 9 59 23 NA "1" NA "SFT1"
"1995-06-29" 484 NA 9 59 54 NA "1" "1" "SFT1"
"1995-06-29" 484 NA 10 0 56 NA "1" NA "SFT1"
"1995-06-29" 484 NA 10 1 8 NA "1" NA "SFT1"
"1995-06-29" 484 NA 10 1 20 NA "1" NA "SFT1"
"1995-06-29" 484 NA 10 1 30 NA "1" NA "SFT1"
"1995-06-29" 484 NA 10 1 43 NA "1" NA "SFT1"
"1995-06-29" 484 NA 10 2 29 NA "1" NA "SFT1"
"1995-06-29" 484 NA 10 3 7 NA "1" NA "SFT1"
"1995-06-29" 484 NA 10 3 23 NA "1" NA "SFT1"
"1995-06-29" 484 NA 10 3 38 NA "1" NA "SFT1"
"1995-06-29" 484 NA 10 6 45 NA "1" "1" "SFT1"
"1995-06-29" 484 NA 10 7 48 NA "1" NA "SFT1"
"1995-06-29" 484 NA 10 8 47 NA NA "1" "SFT1"
"1995-06-29" 484 NA 10 8 55 NA "1" NA "SFT1"
"1995-06-29" 484 NA 10 9 31 NA "1" "1" "SFT1"
"1995-06-29" 484 NA 10 10 57 NA "1" NA "SFT1"
"1995-06-29" 484 NA 10 11 38 NA "1" NA "SFT1"
"1995-06-29" 484 NA 10 11 56 NA "1" NA "SFT1"
"1995-06-29" 484 NA 10 12 49 NA "1" NA "SFT1"
"1995-06-29" 484 NA 10 14 8 NA "1" "1" "SFT1"
"1995-06-29" 484 NA 10 15 7 NA "1" NA "SFT1"
"1995-06-29" 484 NA 10 15 26 NA "1" "1" "SFT1"
"1995-06-29" 484 NA 10 16 20 NA "1" "1" "SFT1"
"1995-06-29" 484 NA 10 17 1 NA "1" "1" "SFT1"
"1995-06-29" 484 NA 10 17 56 NA "1" NA "SFT1"
"1995-06-29" 484 NA 10 19 0 NA "1" NA "SFT1"
"1995-06-29" 485 NA 10 36 28 NA "1" NA "SFT1"
"1995-06-29" 485 NA 10 37 17 NA "1" NA "SFT1"
"1995-06-29" 485 NA 10 38 17 NA "1" "1" "SFT1"
"1995-06-29" 485 NA 10 38 43 NA "1" NA "SFT1"
"1995-06-29" 485 NA 10 39 15 NA NA "1" "SFT1"
"1995-06-29" 485 NA 10 39 35 NA "1" NA "SFT1"
"1995-06-29" 485 NA 10 40 9 NA NA "1" "SFT1"
"1995-06-29" 485 NA 10 40 32 NA "1" NA "SFT1"
"1995-06-29" 485 NA 10 41 10 NA NA "1" "SFT1"
"1995-06-29" 485 NA 10 41 35 NA "1" NA "SFT1"
"1995-06-29" 485 NA 10 42 14 NA NA "1" "SFT1"
"1995-06-29" 485 NA 10 42 24 NA "1" NA "SFT1"
"1995-06-29" 485 NA 10 42 40 NA "1" NA "SFT1"
"1995-06-29" 485 NA 10 43 15 NA NA "1" "SFT1"
"1995-06-29" 485 NA 10 43 30 NA "1" NA "SFT1"
"1995-06-29" 485 NA 10 43 43 NA "1" NA "SFT1"
"1995-06-29" 485 NA 10 44 15 NA NA "1" "SFT1"
"1995-06-29" 485 NA 10 44 37 NA "1" NA "SFT1"
"1995-06-29" 485 NA 10 45 30 NA "1" NA "SFT1"
"1995-06-29" 485 NA 10 45 57 NA NA "1" "SFT1"
"1995-06-29" 485 NA 10 46 12 NA "1" NA "SFT1"
"1995-06-29" 485 NA 10 46 25 NA "1" NA "SFT1"
"1995-06-29" 486 NA 10 50 28 NA "1" NA "SFT1"
"1995-06-29" 486 NA 10 50 50 NA NA "1" "SFT1"
"1995-06-29" 486 NA 10 51 15 NA "1" NA "SFT1"
"1995-06-29" 486 NA 10 52 4 NA "1" NA "SFT1"
"1995-06-29" 486 NA 10 52 18 NA "1" NA "SFT1"
"1995-06-29" 486 NA 10 52 33 NA "1" NA "SFT1"
"1995-06-29" 486 NA 10 53 30 NA NA "1" "SFT1"
"1995-06-29" 486 NA 10 53 54 NA "1" NA "SFT1"
"1995-06-29" 486 NA 10 54 29 NA NA "1" "SFT1"
"1995-06-29" 486 NA 10 54 50 NA "1" NA "SFT1"
"1995-06-29" 486 NA 10 55 50 NA "1" NA "SFT1"
"1995-06-29" 486 NA 10 56 27 NA "1" NA "SFT1"
"1995-06-29" 486 NA 10 56 51 NA "1" NA "SFT1"
"1995-06-29" 486 NA 10 57 55 NA "1" NA "SFT1"
"1995-06-29" 486 NA 10 58 15 NA "1" NA "SFT1"
"1995-06-29" 486 NA 10 58 31 NA "1" NA "SFT1"
"1995-06-29" 486 NA 11 1 48 NA "1" NA "SFT1"
"1995-06-29" 486 NA 11 2 3 NA "1" NA "SFT1"
"1995-06-29" 486 NA 11 4 43 NA "1" NA "SFT1"
"1995-06-29" 486 NA 11 5 0 NA "1" NA "SFT1"
"1995-06-29" 486 NA 11 5 16 NA "1" NA "SFT1"
"1995-06-29" 486 NA 11 6 3 NA "1" NA "SFT1"
"1995-06-29" 486 NA 11 6 45 NA NA "1" "SFT1"
"1995-06-29" 486 NA 11 6 58 NA "1" NA "SFT1"
"1995-06-29" 486 NA 11 7 30 NA NA "1" "SFT1"
"1995-06-29" 486 NA 11 8 19 NA "1" NA "SFT1"
"1995-06-29" 486 NA 11 9 3 NA NA "1" "SFT1"
"1995-06-29" 486 NA 11 9 47 NA "1" NA "SFT1"
"1995-06-29" 486 NA 11 9 57 NA "1" NA "SFT1"
"1995-06-29" 486 NA 11 10 38 NA NA "1" "SFT1"
"1995-06-29" 486 NA 11 10 58 NA "1" NA "SFT1"
"1995-06-29" 486 NA 11 12 10 NA "1" NA "SFT1"
"1995-06-29" 486 NA 11 12 43 NA NA "1" "SFT1"
"1995-06-29" 486 NA 11 12 47 NA "1" NA "SFT1"
"1995-06-29" 486 NA 11 13 4 NA "1" NA "SFT1"
"1995-06-29" 486 NA 11 14 0 NA NA "1" "SFT1"
"1995-06-29" 486 NA 11 14 20 NA "1" NA "SFT1"
"1995-06-29" 486 NA 11 14 56 NA NA "1" "SFT1"
"1995-06-29" 486 NA 11 15 5 NA "1" NA "SFT1"
"1995-06-29" 486 NA 11 15 26 NA "1" NA "SFT1"
"1995-06-29" 486 NA 11 16 8 NA "1" NA "SFT1"
"1995-06-29" 487 NA 17 39 41 NA "1" NA "SFT1"
"1995-06-29" 487 NA 17 39 50 NA "1" NA "SFT1"
"1995-06-29" 487 NA 17 40 31 NA NA "1" "SFT1"
"1995-06-29" 487 NA 17 40 53 NA "1" NA "SFT1"
"1995-06-29" 487 NA 17 42 0 NA "1" NA "SFT1"
"1995-06-29" 487 NA 17 43 11 NA "1" NA "SFT1"
"1995-06-29" 487 NA 17 44 13 NA "1" NA "SFT1"
"1995-06-29" 487 NA 17 44 44 NA "1" NA "SFT1"
"1995-06-29" 487 NA 17 44 56 NA "1" NA "SFT1"
"1995-06-29" 487 NA 17 45 13 NA "1" NA "SFT1"
"1995-06-29" 487 NA 17 45 31 NA "1" NA "SFT1"
"1995-06-29" 487 NA 17 45 51 NA "1" NA "SFT1"
"1995-06-29" 487 NA 17 47 35 NA NA "1" "SFT1"
"1995-06-29" 487 NA 17 50 57 NA "1" NA "SFT1"
"1995-06-29" 487 NA 17 51 11 NA "1" NA "SFT1"
"1995-06-29" 487 NA 17 51 24 NA "1" NA "SFT1"
"1995-06-29" 487 NA 17 51 37 NA "1" NA "SFT1"
"1995-06-29" 487 NA 17 51 52 NA "1" NA "SFT1"
"1995-06-29" 487 NA 17 53 50 NA "1" NA "SFT1"
"1995-06-29" 487 NA 17 54 28 NA "1" "1" "SFT1"
"1995-06-29" 487 NA 17 54 42 NA "1" NA "SFT1"
"1995-06-29" 487 NA 17 54 54 NA "1" NA "SFT1"
"1995-06-29" 487 NA 17 56 13 NA "1" NA "SFT1"
"1995-06-29" 487 NA 17 56 26 NA "1" NA "SFT1"
"1995-06-29" 487 NA 17 56 37 NA "1" NA "SFT1"
"1995-06-29" 487 NA 17 57 28 NA "1" NA "SFT1"
"1995-06-29" 487 NA 17 57 39 NA "1" NA "SFT1"
"1995-06-29" 487 NA 17 58 17 NA "1" NA "SFT1"
"1995-06-29" 487 NA 17 58 30 NA "1" NA "SFT1"
"1995-06-29" 487 NA 17 59 12 NA "1" NA "SFT1"
"1995-06-29" 487 NA 18 0 8 NA "1" NA "SFT1"
"1995-06-29" 487 NA 18 0 27 NA "1" NA "SFT1"
"1995-06-29" 487 NA 18 0 43 NA NA "1" "SFT1"
"1995-06-29" 487 NA 18 1 34 NA "1" NA "SFT1"
"1995-06-29" 487 NA 18 1 46 NA "1" NA "SFT1"
"1995-06-29" 487 NA 18 2 9 NA "1" NA "SFT1"
"1995-06-29" 487 NA 18 3 3 NA "1" NA "SFT1"
"1995-06-29" 487 NA 18 3 54 NA "1" NA "SFT1"
"1995-06-29" 487 NA 18 4 5 NA "1" NA "SFT1"
"1995-06-29" 487 NA 18 4 44 NA NA "1" "SFT1"
"1995-06-29" 487 NA 18 4 56 NA "1" NA "SFT1"
"1995-06-29" 487 NA 18 5 50 NA "1" NA "SFT1"
"1995-06-29" 487 NA 18 6 2 NA "1" NA "SFT1"
"1995-06-29" 487 NA 18 6 45 NA NA "1" "SFT1"
"1995-06-29" 487 NA 18 7 12 NA "1" NA "SFT1"
"1995-06-29" 487 NA 18 7 24 NA "1" NA "SFT1"
"1995-06-29" 487 NA 18 7 36 NA "1" NA "SFT1"
"1995-06-29" 487 NA 18 7 50 NA "1" NA "SFT1"
"1995-06-29" 487 NA 18 9 3 NA "1" NA "SFT1"
"1995-06-29" 487 NA 18 9 15 NA "1" NA "SFT1"
"1995-06-29" 487 NA 18 10 23 NA "1" NA "SFT1"
"1995-06-29" 487 NA 18 10 38 NA "1" NA "SFT1"
"1995-06-29" 487 NA 18 10 50 NA "1" NA "SFT1"
"1995-06-29" 487 NA 18 11 1 NA "1" NA "SFT1"
"1995-06-29" 487 NA 18 12 23 NA "1" NA "SFT1"
"1995-06-29" 487 NA 18 12 39 NA "1" NA "SFT1"
"1995-06-29" 487 NA 18 14 0 NA "1" NA "SFT1"
"1995-06-29" 487 NA 18 14 14 NA "1" NA "SFT1"
"1995-06-29" 487 NA 18 14 27 NA "1" NA "SFT1"
"1995-06-29" 487 NA 18 14 48 NA "1" NA "SFT1"
"1995-06-29" 487 NA 18 15 50 NA "1" NA "SFT1"
"1995-06-29" 487 NA 18 17 12 NA "1" NA "SFT1"
"1995-06-29" 487 NA 18 17 26 NA "1" NA "SFT1"
"1995-06-29" 487 NA 18 17 38 NA "1" NA "SFT1"
"1995-06-29" 487 NA 18 19 9 NA "1" NA "SFT1"
"1995-06-29" 487 NA 18 19 21 NA "1" NA "SFT1"
"1995-06-29" 487 NA 18 19 31 NA "1" NA "SFT1"
"1995-06-29" 487 NA 18 20 11 NA NA "1" "SFT1"
"1995-06-29" 487 NA 18 20 29 NA "1" NA "SFT1"
"1995-06-29" 487 NA 18 21 5 NA NA "1" "SFT1"
"1995-06-29" 487 NA 18 21 15 NA "1" NA "SFT1"
"1995-06-29" 487 NA 18 21 39 NA "1" NA "SFT1"
"1995-06-29" 487 NA 18 22 58 NA "1" NA "SFT1"
"1995-06-29" 487 NA 18 23 13 NA "1" NA "SFT1"
"1995-06-29" 487 NA 18 23 27 NA "1" NA "SFT1"
"1995-06-29" 487 NA 18 24 40 NA "1" "1" "SFT1"
"1995-06-29" 487 NA 18 24 50 NA "1" NA "SFT1"
"1995-06-29" 487 NA 18 25 43 NA NA "1" "SFT1"
"1995-06-29" 487 NA 18 26 2 NA "1" NA "SFT1"
"1995-06-29" 487 NA 18 26 28 NA NA "1" "SFT1"
"1995-06-29" 487 NA 18 26 47 NA "1" NA "SFT1"
"1995-06-29" 487 NA 18 26 59 NA "1" NA "SFT1"
"1995-06-29" 487 NA 18 27 13 NA "1" NA "SFT1"
"1995-06-29" 487 NA 18 27 27 NA "1" NA "SFT1"
"1995-06-29" 487 NA 18 27 38 NA "1" NA "SFT1"
"1995-06-29" 487 NA 18 28 14 NA "1" NA "SFT1"
"1995-06-29" 487 NA 18 28 27 NA "1" NA "SFT1"
"1995-06-29" 487 NA 18 29 0 NA "1" NA "SFT1"
"1995-06-29" 487 NA 18 29 13 NA "1" NA "SFT1"
"1995-07-05" 488 NA 16 4 7 NA "1" "1" "SFT1"
"1995-07-05" 488 NA 16 5 54 NA "1" NA "SFT1"
"1995-07-05" 488 NA 16 7 12 NA "1" "1" "SFT1"
"1995-07-05" 488 NA 16 8 15 NA "1" "1" "SFT1"
"1995-07-05" 488 NA 16 8 57 NA "1" "1" "SFT1"
"1995-07-05" 488 NA 16 9 50 NA "1" "1" "SFT1"
"1995-07-05" 488 NA 16 10 8 NA "1" "1" "SFT1"
"1995-07-05" 488 NA 16 11 0 NA "1" "1" "SFT1"
"1995-07-05" 488 NA 16 11 12 NA "1" "1" "SFT1"
"1995-07-05" 488 NA 16 12 26 NA "1" NA "SFT1"
"1995-07-05" 488 NA 16 13 18 NA "1" "1" "SFT1"
"1995-07-05" 488 NA 16 13 53 NA "1" "1" "SFT1"
"1995-07-05" 488 NA 16 14 37 NA "1" "1" "SFT1"
"1995-07-05" 488 NA 16 15 15 NA "1" "1" "SFT1"
"1995-07-05" 488 NA 16 15 33 NA "1" NA "SFT1"
"1995-07-05" 488 NA 16 15 53 NA "1" NA "SFT1"
"1995-07-05" 488 NA 16 16 24 NA "1" "1" "SFT1"
"1995-07-05" 488 NA 16 17 9 NA "1" NA "SFT1"
"1995-07-05" 488 NA 16 17 57 NA "1" NA "SFT1"
"1995-07-05" 488 NA 16 18 26 NA NA "1" "SFT1"
"1995-07-05" 488 NA 16 18 52 NA "1" "1" "SFT1"
"1995-07-05" 488 NA 16 19 47 NA "1" NA "SFT1"
"1995-07-05" 488 NA 16 20 36 NA "1" NA "SFT1"
"1995-07-05" 488 NA 16 20 51 NA "1" NA "SFT1"
"1995-07-05" 488 NA 16 21 25 NA "1" NA "SFT1"
"1995-07-05" 488 NA 16 21 51 NA "1" NA "SFT1"
"1995-07-05" 488 NA 16 22 0 NA "1" "1" "SFT1"
"1995-07-05" 488 NA 16 22 20 NA "1" "1" "SFT1"
"1995-07-05" 488 NA 16 22 56 NA "1" "1" "SFT1"
"1995-07-05" 488 NA 16 25 2 NA "1" "1" "SFT1"
"1995-07-05" 488 NA 16 25 56 NA "1" NA "SFT1"
"1995-07-05" 488 NA 16 27 53 NA "1" NA "SFT1"
"1995-07-05" 488 NA 16 28 7 NA "1" "1" "SFT1"
"1995-07-05" 488 NA 16 28 49 NA "1" NA "SFT1"
"1995-07-05" 488 NA 16 30 34 NA "1" NA "SFT1"
"1995-07-05" 488 NA 16 30 53 NA "1" NA "SFT1"
"1995-07-05" 488 NA 16 31 20 NA "1" NA "SFT1"
"1995-07-05" 488 NA 16 32 6 NA "1" NA "SFT1"
"1995-07-05" 488 NA 16 33 6 NA "1" NA "SFT1"
"1995-07-05" 488 NA 16 33 54 NA "1" NA "SFT1"
"1995-07-05" 488 NA 16 34 46 NA "1" "1" "SFT1"
"1995-07-05" 488 NA 16 35 26 NA "1" NA "SFT1"
"1995-07-05" 488 NA 16 37 30 NA "1" NA "SFT1"
"1995-07-05" 488 NA 16 37 38 NA "1" NA "SFT1"
"1995-07-05" 488 NA 16 37 50 NA "1" "1" "SFT1"
"1995-07-05" 488 NA 16 38 5 NA "1" "1" "SFT1"
"1995-07-05" 488 NA 16 38 41 NA "1" "1" "SFT1"
"1995-07-05" 488 NA 16 38 53 NA "1" "1" "SFT1"
"1995-07-05" 488 NA 16 39 14 NA "1" "1" "SFT1"
"1995-07-05" 488 NA 16 39 23 NA "1" "1" "SFT1"
"1995-07-05" 488 NA 16 40 40 NA "1" NA "SFT1"
"1995-07-05" 488 NA 16 40 46 NA "1" "1" "SFT1"
"1995-07-05" 488 NA 16 41 42 NA "1" "1" "SFT1"
"1995-07-05" 488 NA 16 41 52 NA "1" "1" "SFT1"
"1995-07-05" 488 NA 16 43 34 NA "1" "1" "SFT1"
"1995-07-05" 488 NA 16 44 9 NA "1" NA "SFT1"
"1995-07-11" 489 28 17 48 57 NA "1" NA "Mix"
"1995-07-11" 489 28 17 49 18 NA NA "1" "Mix"
"1995-07-11" 489 28 17 49 29 NA NA "1" "Mix"
"1995-07-11" 489 28 17 50 40 NA "1" "1" "Mix"
"1995-07-11" 489 28 17 51 43 NA "1" NA "Mix"
"1995-07-11" 489 28 17 52 36 NA NA "1" "Mix"
"1995-07-11" 489 28 17 52 48 NA "1" NA "Mix"
"1995-07-11" 489 28 17 53 45 NA NA "1" "Mix"
"1995-07-11" 489 28 17 54 0 NA "1" NA "Mix"
"1995-07-11" 489 28 17 54 13 NA "1" NA "Mix"
"1995-07-11" 489 28 17 54 25 NA "1" NA "Mix"
"1995-07-11" 489 28 17 54 48 NA "1" NA "Mix"
"1995-07-11" 490 28 18 1 38 NA "1" "1" "Mix"
"1995-07-11" 490 28 18 2 12 NA "1" "1" "Mix"
"1995-07-11" 490 28 18 3 25 NA "1" NA "Mix"
"1995-07-11" 490 28 18 4 41 NA "1" "1" "Mix"
"1995-07-11" 490 28 18 4 57 NA "1" NA "Mix"
"1995-07-11" 490 28 18 5 35 NA "1" NA "Mix"
"1995-07-11" 490 28 18 5 50 NA "1" NA "Mix"
"1995-07-11" 490 28 18 6 0 NA "1" NA "Mix"
"1995-07-11" 490 28 18 6 37 "1" "1" NA "Mix"
"1995-07-11" 490 28 18 7 47 NA "1" "1" "Mix"
"1995-07-11" 490 28 18 8 40 NA "1" NA "Mix"
"1995-07-11" 490 28 18 9 24 NA "1" NA "Mix"
"1995-07-11" 490 28 18 9 43 NA "1" "1" "Mix"
"1995-07-11" 490 28 18 10 20 NA "1" NA "Mix"
"1995-07-11" 490 28 18 11 0 NA "1" "1" "Mix"
"1995-07-11" 490 28 18 12 15 NA "1" "1" "Mix"
"1995-07-11" 490 28 18 12 49 NA "1" NA "Mix"
"1995-07-11" 490 28 18 13 16 NA "1" "1" "Mix"
"1995-07-11" 490 28 18 13 30 NA "1" NA "Mix"
"1995-07-11" 490 28 18 13 38 NA "1" NA "Mix"
"1995-07-11" 490 28 18 14 37 NA "1" NA "Mix"
"1995-07-11" 490 28 18 15 3 NA "1" NA "Mix"
"1995-07-11" 490 28 18 15 44 NA "1" NA "Mix"
"1995-07-11" 490 28 18 17 24 NA NA "1" "Mix"
"1995-07-11" 490 28 18 17 40 NA "1" NA "Mix"
"1995-07-11" 490 28 18 17 47 NA "1" NA "Mix"
"1995-07-11" 490 28 18 17 56 NA "1" NA "Mix"
"1995-07-11" 491 28 18 19 39 NA "1" NA "Mix"
"1995-07-11" 491 28 18 20 40 NA "1" NA "Mix"
"1995-07-11" 491 28 18 21 29 NA "1" "1" "Mix"
"1995-07-11" 491 28 18 21 42 NA "1" NA "Mix"
"1995-07-11" 491 28 18 22 27 NA NA "1" "Mix"
"1995-07-11" 491 28 18 22 40 NA "1" NA "Mix"
"1995-07-11" 491 28 18 23 38 NA "1" "1" "Mix"
"1995-07-11" 491 28 18 24 7 NA "1" "1" "Mix"
"1995-07-11" 491 28 18 24 28 NA "1" NA "Mix"
"1995-07-11" 491 28 18 25 9 NA NA "1" "Mix"
"1995-07-11" 491 28 18 25 20 NA "1" NA "Mix"
"1995-07-11" 491 28 18 25 27 NA "1" NA "Mix"
"1995-07-11" 491 28 18 26 3 NA "1" NA "Mix"
"1995-07-11" 491 28 18 26 16 NA "1" "1" "Mix"
"1995-07-11" 491 28 18 26 33 NA "1" NA "Mix"
"1995-07-11" 491 28 18 27 45 NA "1" "1" "Mix"
"1995-07-11" 491 28 18 28 2 NA "1" NA "Mix"
"1995-07-11" 491 28 18 28 32 NA "1" NA "Mix"
"1995-07-11" 491 28 18 29 39 NA "1" "1" "Mix"
"1995-07-11" 491 28 18 29 57 NA "1" NA "Mix"
"1995-07-11" 491 28 18 30 37 NA "1" NA "Mix"
"1995-07-11" 491 28 18 31 4 NA "1" "1" "Mix"
"1995-07-11" 491 28 18 31 49 NA "1" "1" "Mix"
"1995-07-11" 491 28 18 32 5 NA "1" NA "Mix"
"1995-07-11" 491 28 18 33 11 NA "1" "1" "Mix"
"1995-07-11" 491 28 18 33 28 NA "1" NA "Mix"
"1995-07-11" 491 28 18 33 37 NA "1" NA "Mix"
"1995-07-11" 491 28 18 34 35 NA "1" "1" "Mix"
"1995-07-11" 491 28 18 35 24 NA "1" NA "Mix"
"1995-07-11" 491 28 18 35 38 NA "1" NA "Mix"
"1995-07-11" 491 28 18 35 47 NA "1" NA "Mix"
"1995-07-11" 491 28 18 36 18 NA NA "1" "Mix"
"1995-07-11" 491 28 18 36 26 NA "1" NA "Mix"
"1995-07-11" 491 28 18 36 45 NA "1" NA "Mix"
"1995-07-11" 491 28 18 37 42 NA "1" NA "Mix"
"1995-07-11" 491 28 18 38 14 NA "1" NA "Mix"
"1995-07-11" 491 28 18 38 29 NA NA "1" "Mix"
"1995-07-11" 491 28 18 38 40 NA "1" NA "Mix"
"1995-07-11" 491 28 18 38 47 NA "1" NA "Mix"
"1995-07-11" 491 28 18 39 44 NA "1" "1" "Mix"
"1995-07-11" 491 28 18 40 5 NA "1" NA "Mix"
"1995-07-11" 491 28 18 41 35 NA "1" NA "Mix"
"1995-07-11" 491 28 18 41 44 NA "1" NA "Mix"
"1995-07-11" 491 28 18 41 54 NA "1" NA "Mix"
"1995-07-11" 491 28 18 42 1 NA "1" NA "Mix"
"1995-07-11" 491 28 18 43 9 NA "1" "1" "Mix"
"1995-07-11" 491 28 18 43 47 NA NA "1" "Mix"
"1995-07-11" 491 28 18 44 37 NA "1" NA "Mix"
"1995-07-12" 492 NA 9 59 1 NA "1" NA "SFT1"
"1995-07-12" 492 NA 9 59 40 NA "1" NA "SFT1"
"1995-07-12" 492 NA 10 1 23 NA "1" NA "SFT1"
"1995-07-12" 492 NA 10 1 48 NA "1" "1" "SFT1"
"1995-07-12" 492 NA 10 2 10 NA "1" NA "SFT1"
"1995-07-12" 492 NA 10 2 37 NA "1" NA "SFT1"
"1995-07-12" 492 NA 10 3 0 NA "1" "1" "SFT1"
"1995-07-12" 492 NA 10 3 44 NA "1" NA "SFT1"
"1995-07-12" 492 NA 10 4 17 NA "1" "1" "SFT1"
"1995-07-12" 492 NA 10 4 37 NA "1" NA "SFT1"
"1995-07-12" 492 NA 10 5 15 NA "1" "1" "SFT1"
"1995-07-12" 492 NA 10 5 33 NA "1" NA "SFT1"
"1995-07-12" 492 NA 10 6 6 NA "1" NA "SFT1"
"1995-07-12" 492 NA 10 6 48 NA "1" NA "SFT1"
"1995-07-12" 492 NA 10 7 45 NA "1" NA "SFT1"
"1995-07-12" 492 NA 10 8 9 NA "1" "1" "SFT1"
"1995-07-12" 492 NA 10 8 36 NA "1" NA "SFT1"
"1995-07-12" 492 NA 10 9 11 NA "1" NA "SFT1"
"1995-07-12" 492 NA 10 9 34 NA "1" NA "SFT1"
"1995-07-12" 492 NA 10 11 2 NA "1" NA "SFT1"
"1995-07-12" 492 NA 10 11 22 NA "1" NA "SFT1"
"1995-07-12" 492 NA 10 11 40 NA "1" NA "SFT1"
"1995-07-12" 492 NA 10 14 3 NA "1" NA "SFT1"
"1995-07-12" 492 NA 10 14 22 NA "1" NA "SFT1"
"1995-07-12" 492 NA 10 15 38 NA "1" NA "SFT1"
"1995-07-12" 492 NA 10 16 4 NA "1" NA "SFT1"
"1995-07-12" 492 NA 10 17 12 NA "1" NA "SFT1"
"1995-07-12" 492 NA 10 18 16 NA "1" NA "SFT1"
"1995-07-12" 492 NA 10 19 3 NA "1" NA "SFT1"
"1995-07-12" 492 NA 10 19 48 NA "1" NA "SFT1"
"1995-07-12" 492 NA 10 21 10 NA "1" NA "SFT1"
"1995-07-12" 492 NA 10 21 46 NA "1" NA "SFT1"
"1995-07-12" 492 NA 10 22 47 NA "1" NA "SFT1"
"1995-07-12" 492 NA 10 23 32 NA "1" NA "SFT1"
"1995-07-12" 492 NA 10 25 5 NA "1" NA "SFT1"
"1995-07-12" 492 NA 10 26 11 NA "1" NA "SFT1"
"1995-07-12" 492 NA 10 27 51 NA "1" NA "SFT1"
"1995-07-12" 492 NA 10 30 16 NA "1" NA "SFT1"
"1995-07-12" 492 NA 10 30 37 NA "1" NA "SFT1"
"1995-07-12" 492 NA 10 31 8 NA "1" NA "SFT1"
"1995-07-12" 492 NA 10 31 40 NA "1" NA "SFT1"
"1995-07-20" 494 NA 15 50 6 NA "1" NA "Mix"
"1995-07-20" 494 NA 15 54 23 NA "1" NA "Mix"
"1995-07-20" 494 NA 15 55 10 NA "1" "1" "Mix"
"1995-07-20" 494 NA 15 56 4 NA "1" NA "Mix"
"1995-07-20" 494 NA 15 59 17 NA "1" NA "Mix"
"1995-07-20" 494 NA 15 59 30 NA "1" NA "Mix"
"1995-07-20" 494 NA 16 1 40 NA "1" NA "Mix"
"1995-07-20" 494 NA 16 1 50 NA "1" NA "Mix"
"1995-07-20" 494 NA 16 4 5 NA "1" "1" "Mix"
"1995-07-20" 494 NA 16 4 20 NA NA "1" "Mix"
"1995-07-20" 494 NA 16 4 30 NA "1" NA "Mix"
"1995-07-20" 494 NA 16 6 1 NA "1" NA "Mix"
"1995-07-20" 494 NA 16 6 13 NA "1" NA "Mix"
"1995-07-20" 494 NA 16 6 22 NA "1" NA "Mix"
"1995-07-20" 494 NA 16 8 12 NA "1" NA "Mix"
"1995-07-20" 494 NA 16 8 26 NA "1" NA "Mix"
"1995-07-20" 494 NA 16 9 5 NA "1" "1" "Mix"
"1995-07-20" 494 NA 16 10 7 NA "1" NA "Mix"
"1995-07-20" 494 NA 16 10 19 NA NA "1" "Mix"
"1995-07-20" 494 NA 16 10 28 NA "1" NA "Mix"
"1995-07-20" 494 NA 16 10 49 NA "1" NA "Mix"
"1995-07-20" 494 NA 16 11 8 NA "1" NA "Mix"
"1995-07-20" 494 NA 16 12 5 NA "1" NA "Mix"
"1995-07-20" 494 NA 16 12 20 NA "1" NA "Mix"
"1995-07-20" 494 NA 16 12 35 NA "1" NA "Mix"
"1995-07-20" 494 NA 16 12 48 NA "1" NA "Mix"
"1995-07-20" 494 NA 16 13 2 NA "1" NA "Mix"
"1995-07-20" 494 NA 16 14 50 NA "1" NA "Mix"
"1995-07-20" 494 NA 16 15 2 NA "1" NA "Mix"
"1995-07-20" 494 NA 16 17 12 NA "1" NA "Mix"
"1995-07-20" 494 NA 16 17 28 NA "1" NA "Mix"
"1995-07-20" 494 NA 16 17 44 NA "1" NA "Mix"
"1995-07-20" 495 NA 16 21 24 NA "1" NA "Mix"
"1995-07-20" 495 NA 16 21 40 NA NA "1" "Mix"
"1995-07-20" 495 NA 16 22 0 NA "1" NA "Mix"
"1995-07-20" 495 NA 16 22 23 NA "1" NA "Mix"
"1995-07-20" 495 NA 16 24 5 NA "1" NA "Mix"
"1995-07-20" 495 NA 16 24 20 NA "1" NA "Mix"
"1995-07-20" 495 NA 16 26 35 NA "1" NA "Mix"
"1995-07-20" 495 NA 16 26 51 NA "1" NA "Mix"
"1995-07-20" 495 NA 16 27 12 NA "1" NA "Mix"
"1995-07-20" 495 NA 16 27 25 NA "1" NA "Mix"
"1995-07-20" 495 NA 16 28 45 NA "1" NA "Mix"
"1995-07-20" 495 NA 16 32 25 NA "1" NA "Mix"
"1995-07-20" 495 NA 16 32 35 NA "1" NA "Mix"
"1995-07-20" 495 NA 16 32 47 NA "1" NA "Mix"
"1995-07-20" 495 NA 16 35 13 NA "1" NA "Mix"
"1995-07-20" 495 NA 16 35 27 NA "1" NA "Mix"
"1995-07-20" 495 NA 16 35 43 NA "1" NA "Mix"
"1995-07-20" 495 NA 16 36 3 NA "1" NA "Mix"
"1995-07-20" 495 NA 16 40 15 NA "1" NA "Mix"
"1995-07-20" 495 NA 16 41 2 NA "1" "1" "Mix"
"1995-07-20" 495 NA 16 41 25 NA "1" NA "Mix"
"1995-07-20" 495 NA 16 41 43 NA "1" NA "Mix"
"1995-07-20" 495 NA 16 41 58 NA "1" NA "Mix"
"1995-07-20" 495 NA 16 42 15 NA "1" NA "Mix"
"1995-07-20" 495 NA 16 42 45 NA "1" NA "Mix"
"1995-07-20" 495 NA 16 42 58 NA "1" NA "Mix"
"1995-07-20" 495 NA 16 45 50 NA "1" NA "Mix"
"1995-07-20" 495 NA 16 46 0 NA "1" NA "Mix"
"1995-07-20" 495 NA 16 47 0 NA "1" NA "Mix"
"1995-07-20" 495 NA 16 47 10 NA "1" NA "Mix"
"1995-07-20" 495 NA 16 50 13 NA "1" NA "Mix"
"1995-07-20" 495 NA 16 50 25 NA "1" NA "Mix"
"1995-07-20" 495 NA 16 51 14 NA "1" NA "Mix"
"1995-07-20" 495 NA 16 52 40 NA "1" NA "Mix"
"1995-07-20" 495 NA 16 53 5 NA "1" NA "Mix"
"1995-07-20" 495 NA 16 53 25 NA "1" NA "Mix"
"1995-07-20" 495 NA 16 53 40 NA "1" NA "Mix"
"1995-07-20" 495 NA 16 53 54 NA "1" NA "Mix"
"1995-07-20" 495 NA 16 55 57 NA "1" NA "Mix"
"1995-07-20" 495 NA 16 56 5 NA NA "1" "Mix"
"1995-07-20" 495 NA 16 56 20 NA "1" NA "Mix"
"1995-07-20" 495 NA 16 56 47 NA "1" NA "Mix"
"1995-07-20" 495 NA 16 58 48 NA NA "1" "Mix"
"1995-07-20" 495 NA 16 59 10 NA "1" NA "Mix"
"1995-07-20" 495 NA 16 59 23 NA "1" NA "Mix"
"1995-07-20" 495 NA 16 59 32 NA "1" NA "Mix"
"1995-07-20" 495 NA 17 1 41 NA "1" NA "Mix"
"1995-07-20" 495 NA 17 1 52 NA "1" "1" "Mix"
"1995-07-20" 495 NA 17 2 0 NA "1" NA "Mix"
"1995-07-20" 495 NA 17 2 15 NA "1" NA "Mix"
"1995-07-20" 495 NA 17 4 49 NA "1" NA "Mix"
"1995-07-20" 495 NA 17 5 0 NA "1" "1" "Mix"
"1995-07-20" 495 NA 17 5 25 NA "1" NA "Mix"
"1995-07-20" 495 NA 17 5 32 NA "1" NA "Mix"
"1995-07-20" 495 NA 17 5 41 NA "1" NA "Mix"
"1995-07-20" 495 NA 17 5 55 NA "1" NA "Mix"
"1995-07-20" 495 NA 17 7 48 NA "1" NA "Mix"
"1995-07-20" 495 NA 17 7 57 NA "1" "1" "Mix"
"1995-07-20" 495 NA 17 8 22 NA "1" NA "Mix"
"1995-07-20" 495 NA 17 8 31 NA "1" NA "Mix"
"1995-07-20" 495 NA 17 10 10 NA "1" NA "Mix"
"1995-07-20" 495 NA 17 11 56 NA "1" NA "Mix"
"1995-07-20" 495 NA 17 13 16 NA "1" NA "Mix"
"1995-07-20" 495 NA 17 13 26 NA "1" "1" "Mix"
"1995-07-20" 495 NA 17 13 50 NA "1" NA "Mix"
"1995-07-20" 495 NA 17 14 0 NA "1" NA "Mix"
"1995-07-20" 495 NA 17 14 8 NA "1" NA "Mix"
"1995-07-20" 495 NA 17 17 42 NA "1" NA "Mix"
"1995-07-20" 495 NA 17 18 52 NA "1" NA "Mix"
"1995-07-20" 495 NA 17 19 1 NA "1" "1" "Mix"
"1995-07-20" 495 NA 17 19 24 NA "1" NA "Mix"
"1995-07-20" 495 NA 17 19 36 NA "1" NA "Mix"
"1995-07-20" 495 NA 17 19 45 NA "1" NA "Mix"
"1995-07-20" 495 NA 17 21 31 NA "1" NA "Mix"
"1995-07-20" 495 NA 17 21 53 NA NA "1" "Mix"
"1995-07-20" 495 NA 17 22 11 NA "1" NA "Mix"
"1995-07-20" 495 NA 17 22 26 NA "1" NA "Mix"
"1995-07-20" 495 NA 17 22 36 NA "1" NA "Mix"
"1995-07-20" 495 NA 17 25 10 NA NA "1" "Mix"
"1995-07-20" 495 NA 17 25 53 NA "1" NA "Mix"
"1995-07-20" 495 NA 17 27 54 NA "1" NA "Mix"
"1995-07-20" 495 NA 17 28 3 NA "1" "1" "Mix"
"1995-07-20" 495 NA 17 28 25 NA "1" NA "Mix"
"1995-07-20" 495 NA 17 30 14 NA "1" NA "Mix"
"1995-07-20" 495 NA 17 30 22 NA NA "1" "Mix"
"1995-07-20" 495 NA 17 30 43 NA "1" NA "Mix"
"1995-07-20" 495 NA 17 30 55 NA "1" NA "Mix"
"1995-07-20" 495 NA 17 31 3 NA "1" NA "Mix"
"1995-07-20" 495 NA 17 32 49 NA "1" NA "Mix"
"1995-07-20" 495 NA 17 32 55 NA NA "1" "Mix"
"1995-07-20" 495 NA 17 33 2 NA "1" NA "Mix"
"1995-07-20" 495 NA 17 33 15 NA "1" NA "Mix"
"1995-07-20" 495 NA 17 33 21 NA "1" NA "Mix"
"1995-07-20" 495 NA 17 35 9 NA NA "1" "Mix"
"1995-07-20" 495 NA 17 35 21 NA "1" NA "Mix"
"1995-07-20" 495 NA 17 35 36 NA "1" NA "Mix"
"1995-07-20" 495 NA 17 35 45 NA "1" NA "Mix"
"1995-07-24" 496 NA 16 54 56 NA "1" NA "SFT1"
"1995-07-24" 496 NA 16 56 31 NA "1" NA "SFT1"
"1995-07-24" 496 NA 16 57 1 NA "1" "1" "SFT1"
"1995-07-24" 496 NA 16 57 50 NA "1" NA "SFT1"
"1995-07-24" 496 NA 16 58 35 NA "1" "1" "SFT1"
"1995-07-24" 496 NA 16 59 6 NA "1" "1" "SFT1"
"1995-07-24" 496 NA 17 0 4 NA "1" NA "SFT1"
"1995-07-24" 496 NA 17 0 19 NA "1" NA "SFT1"
"1995-07-24" 496 NA 17 1 0 NA "1" "1" "SFT1"
"1995-07-24" 496 NA 17 1 37 NA "1" "1" "SFT1"
"1995-07-24" 496 NA 17 2 12 NA "1" NA "SFT1"
"1995-07-24" 496 NA 17 2 27 NA "1" NA "SFT1"
"1995-07-24" 496 NA 17 2 36 NA "1" NA "SFT1"
"1995-07-24" 496 NA 17 3 7 NA "1" "1" "SFT1"
"1995-07-24" 496 NA 17 3 20 NA "1" NA "SFT1"
"1995-07-24" 496 NA 17 5 33 NA "1" NA "SFT1"
"1995-07-24" 496 NA 17 5 45 NA "1" NA "SFT1"
"1995-07-24" 496 NA 17 5 53 NA "1" NA "SFT1"
"1995-07-24" 496 NA 17 7 35 NA "1" NA "SFT1"
"1995-07-24" 496 NA 17 8 12 NA "1" "1" "SFT1"
"1995-07-24" 496 NA 17 9 18 NA "1" NA "SFT1"
"1995-07-24" 496 NA 17 9 30 NA "1" NA "SFT1"
"1995-07-24" 496 NA 17 9 42 NA "1" NA "SFT1"
"1995-07-24" 496 NA 17 9 53 NA "1" NA "SFT1"
"1995-07-24" 496 NA 17 10 3 NA "1" NA "SFT1"
"1995-07-24" 496 NA 17 11 18 NA "1" NA "SFT1"
"1995-07-24" 496 NA 17 12 0 NA "1" "1" "SFT1"
"1995-07-24" 496 NA 17 14 12 NA "1" NA "SFT1"
"1995-07-24" 496 NA 17 14 24 NA "1" NA "SFT1"
"1995-07-24" 496 NA 17 14 31 NA "1" NA "SFT1"
"1995-07-24" 496 NA 17 14 39 NA "1" NA "SFT1"
"1995-07-24" 496 NA 17 14 47 NA "1" NA "SFT1"
"1995-07-24" 496 NA 17 16 59 NA "1" "1" "SFT1"
"1995-07-24" 496 NA 17 17 11 NA "1" NA "SFT1"
"1995-07-24" 496 NA 17 18 28 NA "1" NA "SFT1"
"1995-07-24" 496 NA 17 18 38 NA "1" NA "SFT1"
"1995-07-24" 496 NA 17 18 56 NA "1" NA "SFT1"
"1995-07-24" 496 NA 17 20 14 NA "1" NA "SFT1"
"1995-07-24" 496 NA 17 20 22 NA "1" NA "SFT1"
"1995-07-24" 496 NA 17 21 42 NA "1" NA "SFT1"
"1995-07-24" 496 NA 17 21 57 NA "1" NA "SFT1"
"1995-07-24" 496 NA 17 22 6 NA "1" NA "SFT1"
"1995-07-24" 496 NA 17 24 13 NA "1" NA "SFT1"
"1995-07-24" 496 NA 17 25 35 NA "1" NA "SFT1"
"1995-07-24" 496 NA 17 25 47 NA "1" NA "SFT1"
"1995-07-24" 496 NA 17 26 0 NA "1" NA "SFT1"
"1995-07-24" 496 NA 17 27 33 NA "1" NA "SFT1"
"1995-07-24" 496 NA 17 27 45 NA "1" NA "SFT1"
"1995-07-24" 496 NA 17 27 55 NA "1" NA "SFT1"
"1995-07-24" 496 NA 17 30 38 NA "1" "1" "SFT1"
"1995-07-24" 496 NA 17 31 2 NA "1" NA "SFT1"
"1995-07-24" 496 NA 17 31 12 NA "1" NA "SFT1"
"1995-07-24" 497 NA 17 35 40 NA "1" NA "SFT1"
"1995-07-24" 497 NA 17 36 36 NA "1" NA "SFT1"
"1995-07-24" 497 NA 17 36 55 NA "1" NA "SFT1"
"1995-07-24" 497 NA 17 37 56 NA "1" NA "SFT1"
"1995-07-24" 497 NA 17 39 49 NA "1" NA "SFT1"
"1995-07-24" 497 NA 17 40 4 NA "1" NA "SFT1"
"1995-07-24" 497 NA 17 41 55 NA "1" "1" "SFT1"
"1995-07-24" 497 NA 17 42 53 NA "1" NA "SFT1"
"1995-07-24" 497 NA 17 43 5 NA "1" NA "SFT1"
"1995-07-24" 497 NA 17 44 38 NA "1" NA "SFT1"
"1995-07-24" 497 NA 17 44 51 NA "1" NA "SFT1"
"1995-07-24" 497 NA 17 45 3 NA "1" NA "SFT1"
"1995-07-24" 497 NA 17 46 54 NA "1" "1" "SFT1"
"1995-07-24" 497 NA 17 48 58 NA "1" "1" "SFT1"
"1995-07-24" 497 NA 17 49 15 NA "1" NA "SFT1"
"1995-07-24" 497 NA 17 49 22 NA "1" NA "SFT1"
"1995-07-24" 497 NA 17 51 23 NA "1" NA "SFT1"
"1995-07-24" 497 NA 17 51 37 NA "1" NA "SFT1"
"1995-07-24" 497 NA 17 51 46 NA "1" NA "SFT1"
"1995-07-24" 497 NA 17 53 7 NA "1" NA "SFT1"
"1995-07-24" 497 NA 17 53 21 NA "1" NA "SFT1"
"1995-07-24" 497 NA 17 54 7 NA "1" "1" "SFT1"
"1995-07-24" 497 NA 17 55 34 NA "1" "1" "SFT1"
"1995-07-24" 497 NA 17 56 51 NA "1" NA "SFT1"
"1995-07-24" 497 NA 17 57 4 NA "1" NA "SFT1"
"1995-07-24" 497 NA 17 57 11 NA "1" NA "SFT1"
"1995-07-24" 497 NA 17 57 20 NA "1" NA "SFT1"
"1995-07-24" 497 NA 18 0 27 NA "1" "1" "SFT1"
"1995-07-24" 497 NA 18 0 43 NA "1" NA "SFT1"
"1995-07-24" 497 NA 18 0 56 NA "1" NA "SFT1"
"1995-07-24" 497 NA 18 1 5 NA "1" NA "SFT1"
"1995-07-24" 497 NA 18 1 22 NA "1" NA "SFT1"
"1995-07-24" 497 NA 18 1 36 NA "1" NA "SFT1"
"1995-07-24" 498 NA 18 29 14 NA "1" NA "SFT1"
"1995-07-24" 498 NA 18 29 24 NA "1" NA "SFT1"
"1995-07-24" 498 NA 18 30 18 NA "1" NA "SFT1"
"1995-07-24" 498 NA 18 30 30 NA "1" NA "SFT1"
"1995-07-24" 498 NA 18 30 41 NA "1" NA "SFT1"
"1995-07-24" 498 NA 18 30 51 NA "1" NA "SFT1"
"1995-07-24" 498 NA 18 32 22 NA "1" NA "SFT1"
"1995-07-24" 498 NA 18 32 39 NA "1" "1" "SFT1"
"1995-07-24" 498 NA 18 32 53 NA "1" NA "SFT1"
"1995-07-24" 498 NA 18 33 2 NA "1" NA "SFT1"
"1995-07-24" 498 NA 18 34 52 NA "1" NA "SFT1"
"1995-07-24" 498 NA 18 35 17 NA NA "1" "SFT1"
"1995-07-24" 498 NA 18 35 34 NA "1" NA "SFT1"
"1995-07-24" 498 NA 18 35 47 NA "1" NA "SFT1"
"1995-07-24" 498 NA 18 37 31 NA "1" NA "SFT1"
"1995-07-24" 498 NA 18 37 43 NA "1" NA "SFT1"
"1995-07-24" 498 NA 18 37 53 NA "1" NA "SFT1"
"1995-07-24" 498 NA 18 39 20 NA "1" NA "SFT1"
"1995-07-24" 498 NA 18 39 30 NA "1" NA "SFT1"
"1995-07-24" 498 NA 18 41 28 NA "1" NA "SFT1"
"1995-07-24" 499 NA 18 42 57 NA "1" NA "SFT1"
"1995-07-24" 499 NA 18 45 5 NA "1" NA "SFT1"
"1995-07-24" 499 NA 18 45 18 NA "1" NA "SFT1"
"1995-07-24" 499 NA 18 45 26 NA "1" NA "SFT1"
"1995-07-24" 499 NA 18 45 33 NA "1" NA "SFT1"
"1995-07-24" 499 NA 18 46 12 NA "1" NA "SFT1"
"1995-07-24" 499 NA 18 48 10 NA "1" NA "SFT1"
"1995-07-24" 499 NA 18 48 20 NA "1" NA "SFT1"
"1995-07-24" 499 NA 18 48 32 NA "1" NA "SFT1"
"1995-07-24" 499 NA 18 48 43 NA "1" NA "SFT1"
"1995-07-24" 499 NA 18 49 30 NA "1" NA "SFT1"
"1995-07-24" 499 NA 18 49 44 NA "1" "1" "SFT1"
"1995-07-24" 499 NA 18 51 27 NA "1" "1" "SFT1"
"1995-07-24" 499 NA 18 52 17 NA "1" "1" "SFT1"
"1995-07-24" 499 NA 18 53 17 NA "1" NA "SFT1"
"1995-07-24" 499 NA 18 53 24 NA "1" NA "SFT1"
"1995-07-24" 499 NA 18 54 10 NA "1" NA "SFT1"
"1995-07-24" 499 NA 18 54 46 NA "1" "1" "SFT1"
"1995-07-24" 499 NA 18 55 0 NA "1" NA "SFT1"
"1995-07-24" 499 NA 18 56 23 NA "1" NA "SFT1"
"1995-07-24" 499 NA 18 56 40 NA "1" "1" "SFT1"
"1995-07-24" 499 NA 18 57 24 NA "1" "1" "SFT1"
"1995-07-24" 499 NA 18 58 26 NA "1" NA "SFT1"
"1995-07-24" 499 NA 18 59 36 NA "1" NA "SFT1"
"1995-07-24" 499 NA 19 0 29 NA "1" NA "SFT1"
"1995-07-24" 499 NA 19 0 39 NA "1" NA "SFT1"
"1995-07-24" 499 NA 19 1 6 NA "1" "1" "SFT1"
"1995-07-24" 499 NA 19 2 5 NA "1" NA "SFT1"
"1995-07-24" 499 NA 19 2 41 NA "1" NA "SFT1"
"1995-07-24" 499 NA 19 3 22 NA "1" "1" "SFT1"
"1995-07-24" 499 NA 19 3 58 NA "1" NA "SFT1"
"1995-07-24" 499 NA 19 4 36 NA "1" NA "SFT1"
"1995-07-24" 499 NA 19 5 19 NA "1" NA "SFT1"
"1995-07-24" 499 NA 19 5 35 NA "1" NA "SFT1"
"1995-07-24" 499 NA 19 6 23 NA "1" NA "SFT1"
"1995-07-24" 499 NA 19 6 38 NA "1" NA "SFT1"
"1995-07-24" 499 NA 19 7 51 NA "1" NA "SFT1"
"1995-07-24" 499 NA 19 8 28 NA "1" NA "SFT1"
"1995-07-24" 499 NA 19 8 43 NA "1" NA "SFT1"
"1995-07-24" 499 NA 19 9 28 NA "1" NA "SFT1"
"1995-07-24" 499 NA 19 10 0 NA "1" NA "SFT1"
"1995-07-24" 499 NA 19 10 44 NA "1" "1" "SFT1"
"1995-07-24" 499 NA 19 11 21 NA "1" "1" "SFT1"
"1995-07-24" 499 NA 19 12 39 NA "1" "1" "SFT1"
"1995-07-24" 499 NA 19 13 37 NA "1" NA "SFT1"
"1995-07-24" 499 NA 19 14 15 NA "1" "1" "SFT1"
"1995-07-24" 499 NA 19 15 20 NA "1" NA "SFT1"
"1995-07-24" 499 NA 19 16 7 NA "1" NA "SFT1"
"1995-07-24" 499 NA 19 16 43 NA "1" NA "SFT1"
"1995-07-24" 499 NA 19 17 25 NA "1" "1" "SFT1"
"1995-07-24" 499 NA 19 18 31 NA "1" NA "SFT1"
"1995-07-24" 499 NA 19 18 56 NA "1" "1" "SFT1"
"1995-07-24" 499 NA 19 20 0 NA "1" "1" "SFT1"
"1995-07-24" 499 NA 19 20 38 NA NA "1" "SFT1"
"1995-07-24" 499 NA 19 20 47 NA "1" NA "SFT1"
"1995-07-24" 499 NA 19 21 26 NA "1" NA "SFT1"
"1995-07-24" 499 NA 19 21 45 NA "1" "1" "SFT1"
"1995-07-24" 499 NA 19 23 11 NA "1" "1" "SFT1"
"1995-07-24" 499 NA 19 23 46 NA "1" NA "SFT1"
"1995-07-24" 499 NA 19 24 23 NA "1" "1" "SFT1"
"1995-07-24" 499 NA 19 24 56 NA NA "1" "SFT1"
"1995-07-24" 499 NA 19 25 6 NA "1" NA "SFT1"
"1995-07-24" 499 NA 19 25 41 NA NA "1" "SFT1"
"1995-07-24" 499 NA 19 26 34 NA "1" NA "SFT1"
"1995-07-24" 499 NA 19 27 3 NA "1" NA "SFT1"
"1995-07-24" 499 NA 19 27 37 NA "1" NA "SFT1"
"1995-07-24" 499 NA 19 27 45 NA "1" NA "SFT1"
"1995-07-24" 499 NA 19 28 25 NA "1" NA "SFT1"
"1995-07-24" 499 NA 19 28 59 "1" "1" NA "SFT1"
"1995-07-24" 499 NA 19 29 15 NA "1" NA "SFT1"
"1995-07-24" 499 NA 19 30 5 NA "1" NA "SFT1"
"1995-07-24" 499 NA 19 30 12 NA "1" NA "SFT1"
"1995-07-24" 499 NA 19 30 49 NA "1" NA "SFT1"
"1995-07-24" 499 NA 19 32 16 NA "1" "1" "SFT1"
"1995-07-24" 499 NA 19 32 58 NA "1" NA "SFT1"
"1995-07-24" 499 NA 19 33 26 "1" "1" NA "SFT1"
"1995-07-24" 499 NA 19 33 32 NA "1" NA "SFT1"
"1995-07-24" 499 NA 19 33 39 NA "1" NA "SFT1"
"1995-07-24" 499 NA 19 34 47 NA "1" NA "SFT1"
"1995-07-24" 499 NA 19 35 29 NA "1" NA "SFT1"
"1995-07-24" 499 NA 19 35 37 NA "1" NA "SFT1"
"1995-07-24" 499 NA 19 36 21 NA "1" NA "SFT1"
"1995-07-24" 499 NA 19 36 40 NA NA "1" "SFT1"
"1995-07-24" 499 NA 19 36 47 NA "1" NA "SFT1"
"1995-07-31" 500 NA 19 26 39 NA "1" NA "NSF"
"1995-07-31" 500 NA 19 27 19 NA "1" NA "NSF"
"1995-07-31" 500 NA 19 28 52 NA "1" NA "NSF"
"1995-07-31" 500 NA 19 28 59 NA "1" NA "NSF"
"1995-07-31" 500 NA 19 29 25 NA "1" NA "NSF"
"1995-07-31" 500 NA 19 30 20 NA NA "1" "NSF"
"1995-07-31" 500 NA 19 31 10 NA "1" NA "NSF"
"1995-07-31" 500 NA 19 31 28 NA NA "1" "NSF"
"1995-07-31" 500 NA 19 31 39 NA "1" NA "NSF"
"1995-07-31" 500 NA 19 31 52 NA "1" NA "NSF"
"1995-07-31" 500 NA 19 32 3 NA "1" NA "NSF"
"1995-07-31" 500 NA 19 32 12 NA "1" NA "NSF"
"1995-07-31" 500 NA 19 32 24 NA "1" NA "NSF"
"1995-07-31" 500 NA 19 33 50 NA "1" NA "NSF"
"1995-07-31" 500 NA 19 34 25 NA "1" NA "NSF"
"1995-07-31" 500 NA 19 35 59 NA "1" NA "NSF"
"1995-07-31" 500 NA 19 36 8 NA "1" NA "NSF"
"1995-07-31" 500 NA 19 36 38 NA "1" NA "NSF"
"1995-07-31" 500 NA 19 40 32 NA "1" NA "NSF"
"1995-07-31" 500 NA 19 40 43 NA "1" NA "NSF"
"1995-07-31" 500 NA 19 42 34 NA "1" NA "NSF"
"1995-07-31" 500 NA 19 42 42 NA "1" NA "NSF"
"1995-07-31" 500 NA 19 42 47 NA "1" NA "NSF"
"1995-07-31" 500 NA 19 43 2 NA "1" NA "NSF"
"1995-07-31" 500 NA 19 43 9 NA "1" NA "NSF"
"1995-07-31" 500 NA 19 45 5 NA "1" NA "NSF"
"1995-07-31" 500 NA 19 45 22 NA "1" NA "NSF"
"1995-07-31" 500 NA 19 46 10 NA "1" NA "NSF"
"1995-07-31" 500 NA 19 46 16 NA "1" NA "NSF"
"1995-07-31" 500 NA 19 47 52 NA "1" NA "NSF"
"1995-07-31" 500 NA 19 48 3 NA "1" NA "NSF"
"1995-07-31" 500 NA 19 50 54 NA "1" NA "NSF"
"1995-07-31" 500 NA 19 51 5 NA "1" NA "NSF"
"1995-07-31" 500 NA 19 51 14 NA "1" NA "NSF"
"1995-07-31" 500 NA 19 52 42 NA "1" NA "NSF"
"1995-07-31" 500 NA 19 52 55 NA "1" NA "NSF"
"1995-07-31" 500 NA 19 54 24 NA "1" NA "NSF"
"1995-07-31" 500 NA 19 58 52 NA "1" NA "NSF"
"1995-07-31" 500 NA 19 59 0 NA "1" NA "NSF"
"1995-07-31" 500 NA 19 59 11 NA "1" NA "NSF"
"1995-07-31" 500 NA 20 0 10 NA "1" NA "NSF"
"1995-07-31" 500 NA 20 0 24 NA "1" NA "NSF"
"1995-07-31" 500 NA 20 1 9 NA "1" NA "NSF"
"1995-07-31" 500 NA 20 1 18 NA "1" NA "NSF"
"1995-07-31" 500 NA 20 1 36 NA "1" NA "NSF"
"1995-08-15" 503 26 17 11 23 NA "1" NA "NSF"
"1995-08-15" 503 26 17 16 45 NA "1" NA "NSF"
"1995-08-15" 503 26 17 16 57 NA "1" NA "NSF"
"1995-08-15" 503 26 17 17 12 NA "1" NA "NSF"
"1995-08-15" 503 26 17 17 24 NA "1" NA "NSF"
"1995-08-15" 503 26 17 17 42 NA "1" NA "NSF"
"1995-08-15" 503 26 17 17 59 NA "1" NA "NSF"
"1995-08-15" 503 26 17 18 16 NA "1" NA "NSF"
"1995-08-15" 503 26 17 24 22 NA "1" NA "NSF"
"1995-08-15" 503 26 17 24 32 NA "1" NA "NSF"
"1995-08-15" 503 26 17 24 47 NA "1" NA "NSF"
"1995-08-15" 503 26 17 25 3 NA "1" NA "NSF"
"1995-08-15" 503 26 17 25 26 NA "1" NA "NSF"
"1995-08-15" 503 26 17 25 49 NA "1" NA "NSF"
"1995-08-15" 503 26 17 26 8 NA "1" NA "NSF"
"1995-08-15" 503 26 17 31 27 NA "1" NA "NSF"
"1995-08-15" 503 26 17 31 36 NA "1" NA "NSF"
"1995-08-15" 503 26 17 31 45 NA "1" NA "NSF"
"1995-08-15" 503 26 17 31 53 NA "1" NA "NSF"
"1995-08-15" 503 26 17 34 2 NA "1" NA "NSF"
"1995-08-15" 503 26 17 34 16 NA "1" NA "NSF"
"1995-08-15" 503 26 17 34 33 NA "1" NA "NSF"
"1995-08-15" 503 26 17 34 51 NA "1" NA "NSF"
"1995-08-15" 503 26 17 35 5 NA "1" NA "NSF"
"1995-08-15" 503 26 17 40 35 NA "1" NA "NSF"
"1995-08-15" 503 26 17 40 49 NA "1" NA "NSF"
"1995-08-15" 503 26 17 41 2 NA "1" NA "NSF"
"1995-08-15" 503 26 17 41 21 NA "1" NA "NSF"
"1995-08-15" 503 26 17 41 35 NA "1" NA "NSF"
"1995-08-15" 503 26 17 45 7 NA "1" NA "NSF"
"1995-08-15" 503 26 17 45 19 NA "1" NA "NSF"
"1995-08-15" 503 26 17 45 29 NA "1" NA "NSF"
"1995-08-15" 503 26 17 45 38 NA "1" NA "NSF"
"1995-08-15" 503 26 17 50 13 NA "1" NA "NSF"
"1995-08-15" 503 26 17 50 25 NA "1" NA "NSF"
"1995-08-15" 503 26 17 50 35 NA "1" NA "NSF"
"1995-08-15" 503 26 17 52 5 NA "1" NA "NSF"
"1995-08-15" 503 26 17 52 15 NA "1" NA "NSF"
"1995-08-15" 503 26 17 52 26 NA "1" NA "NSF"
"1995-08-15" 503 26 17 52 38 NA "1" NA "NSF"
"1995-08-15" 503 26 17 52 48 NA "1" NA "NSF"
"1995-08-15" 503 26 17 55 0 NA "1" NA "NSF"
"1995-08-15" 503 26 17 55 11 NA "1" NA "NSF"
"1995-08-15" 503 26 17 55 28 NA "1" NA "NSF"
"1995-08-15" 503 26 17 55 47 NA "1" NA "NSF"
"1995-08-15" 503 26 17 56 6 NA "1" NA "NSF"
"1995-08-15" 503 26 17 56 23 NA "1" NA "NSF"
"1995-08-15" 503 26 17 59 59 NA "1" NA "NSF"
"1995-08-15" 503 26 18 0 12 NA "1" NA "NSF"
"1995-08-15" 503 26 18 0 23 NA "1" NA "NSF"
"1995-08-15" 503 26 18 0 37 NA "1" NA "NSF"
"1995-08-15" 503 26 18 0 53 NA "1" NA "NSF"
"1995-08-15" 503 26 18 1 7 NA "1" NA "NSF"
"1995-08-15" 503 26 18 5 41 NA "1" NA "NSF"
"1995-08-15" 503 26 18 5 49 NA "1" NA "NSF"
"1995-08-15" 503 26 18 9 27 NA "1" NA "NSF"
"1995-08-15" 503 26 18 9 38 NA "1" NA "NSF"
"1995-08-15" 503 26 18 9 47 NA "1" NA "NSF"
"1995-08-15" 503 26 18 9 57 NA "1" NA "NSF"
"1995-08-15" 503 26 18 11 46 NA "1" NA "NSF"
"1995-08-15" 503 26 18 11 57 NA "1" NA "NSF"
"1995-08-15" 503 26 18 12 8 NA "1" NA "NSF"
"1995-08-15" 503 26 18 12 20 NA "1" NA "NSF"
"1995-08-15" 503 26 18 12 31 NA "1" NA "NSF"
"1995-08-15" 503 26 18 14 53 NA "1" NA "NSF"
"1995-08-15" 503 26 18 15 3 NA "1" NA "NSF"
"1995-08-15" 503 26 18 15 11 NA "1" NA "NSF"
"1995-08-15" 503 26 18 16 57 NA "1" NA "NSF"
"1995-08-15" 503 26 18 17 6 NA "1" NA "NSF"
"1995-08-15" 503 26 18 17 15 NA "1" NA "NSF"
"1995-08-15" 503 26 18 18 40 NA "1" NA "NSF"
"1995-08-15" 503 26 18 18 51 NA "1" NA "NSF"
"1995-08-15" 503 26 18 18 59 NA "1" NA "NSF"
"1995-08-15" 503 26 18 20 28 NA "1" NA "NSF"
"1995-08-15" 503 26 18 20 39 NA "1" NA "NSF"
"1995-08-15" 503 26 18 20 46 NA "1" NA "NSF"
"1995-08-15" 503 26 18 22 40 NA "1" NA "NSF"
"1995-08-15" 503 26 18 22 49 NA "1" NA "NSF"
"1995-08-15" 503 26 18 22 57 NA "1" NA "NSF"
"1995-08-15" 503 26 18 23 54 NA "1" NA "NSF"
"1995-08-15" 503 26 18 25 52 NA "1" NA "NSF"
"1995-08-15" 503 26 18 26 6 NA "1" NA "NSF"
"1995-08-15" 503 26 18 26 22 NA "1" NA "NSF"
"1995-08-15" 503 26 18 26 36 NA "1" NA "NSF"
"1995-08-15" 503 26 18 26 51 NA "1" NA "NSF"
"1995-08-15" 503 26 18 27 9 NA "1" NA "NSF"
"1995-08-15" 503 26 18 27 28 NA "1" NA "NSF"
"1995-08-15" 503 26 18 27 44 NA "1" NA "NSF"
"1995-08-15" 503 26 18 28 0 NA "1" NA "NSF"
"1995-08-15" 503 26 18 28 12 NA "1" NA "NSF"
"1995-08-15" 503 26 18 30 13 NA "1" NA "NSF"
"1995-08-15" 503 26 18 30 26 NA "1" NA "NSF"
"1995-08-15" 503 26 18 30 40 NA "1" NA "NSF"
"1995-08-15" 503 26 18 30 49 NA "1" NA "NSF"
"1995-08-17" 504 NA 17 27 16 NA "1" NA "NSF"
"1995-08-17" 504 NA 17 32 40 NA "1" NA "NSF"
"1995-08-17" 504 NA 17 32 54 NA "1" NA "NSF"
"1995-08-17" 504 NA 17 33 6 NA "1" NA "NSF"
"1995-08-17" 504 NA 17 39 25 NA "1" NA "NSF"
"1995-08-17" 504 NA 17 42 6 NA "1" NA "NSF"
"1995-08-17" 504 NA 17 42 20 NA "1" NA "NSF"
"1995-08-17" 504 NA 17 42 29 NA "1" NA "NSF"
"1995-08-17" 504 NA 17 42 39 NA "1" NA "NSF"
"1995-08-17" 504 NA 17 46 2 NA "1" NA "NSF"
"1995-08-17" 504 NA 17 46 29 NA "1" NA "NSF"
"1995-08-17" 504 NA 17 46 40 NA "1" NA "NSF"
"1995-08-17" 504 NA 17 46 56 NA "1" NA "NSF"
"1995-08-17" 504 NA 17 47 10 NA "1" NA "NSF"
"1995-08-17" 504 NA 17 52 2 NA "1" NA "NSF"
"1995-08-17" 504 NA 17 52 13 NA "1" NA "NSF"
"1995-08-17" 504 NA 17 54 42 NA "1" NA "NSF"
"1995-08-17" 504 NA 17 54 56 NA "1" NA "NSF"
"1995-08-17" 504 NA 17 55 5 NA "1" NA "NSF"
"1995-08-17" 504 NA 17 55 17 NA "1" NA "NSF"
"1995-08-17" 504 NA 17 59 28 NA "1" NA "NSF"
"1995-08-17" 504 NA 17 59 40 NA "1" NA "NSF"
"1995-08-17" 504 NA 17 59 52 NA "1" NA "NSF"
"1995-08-17" 504 NA 18 0 2 NA "1" NA "NSF"
"1995-08-17" 504 NA 18 0 15 NA "1" NA "NSF"
"1995-08-17" 504 NA 18 2 7 NA "1" NA "NSF"
"1995-08-17" 504 NA 18 2 19 NA "1" NA "NSF"
"1995-08-17" 504 NA 18 2 29 NA "1" NA "NSF"
"1995-08-17" 504 NA 18 6 59 NA "1" NA "NSF"
"1995-08-17" 504 NA 18 7 7 NA "1" NA "NSF"
"1995-08-17" 504 NA 18 7 19 NA "1" NA "NSF"
"1995-08-17" 504 NA 18 7 35 NA "1" NA "NSF"
"1995-08-17" 504 NA 18 7 49 NA "1" NA "NSF"
"1995-08-17" 504 NA 18 12 3 NA "1" NA "NSF"
"1995-08-17" 504 NA 18 12 15 NA "1" NA "NSF"
"1995-08-17" 504 NA 18 12 29 NA "1" NA "NSF"
"1995-08-17" 504 NA 18 12 42 NA "1" NA "NSF"
"1995-08-17" 504 NA 18 12 56 NA "1" NA "NSF"
"1995-08-17" 504 NA 18 13 11 NA "1" NA "NSF"
"1995-08-17" 504 NA 18 17 56 NA "1" NA "NSF"
"1995-08-17" 504 NA 18 18 10 NA "1" NA "NSF"
"1995-08-17" 504 NA 18 18 23 NA "1" NA "NSF"
"1995-08-17" 504 NA 18 18 37 NA "1" NA "NSF"
"1995-08-17" 504 NA 18 18 47 NA "1" NA "NSF"
"1995-08-17" 504 NA 18 18 57 NA "1" NA "NSF"
"1995-08-26" 505 NA 10 33 35 NA "1" NA "Mix"
"1995-08-26" 505 NA 10 35 46 NA "1" "1" "Mix"
"1995-08-26" 505 NA 10 35 58 NA "1" NA "Mix"
"1995-08-26" 505 NA 10 36 52 NA "1" "1" "Mix"
"1995-08-26" 505 NA 10 37 32 NA "1" "1" "Mix"
"1995-08-26" 505 NA 10 38 36 NA "1" NA "Mix"
"1995-08-26" 505 NA 10 38 44 NA "1" NA "Mix"
"1995-08-26" 505 NA 10 39 14 NA "1" NA "Mix"
"1995-08-26" 505 NA 10 39 21 NA "1" NA "Mix"
"1995-08-26" 505 NA 10 40 4 NA "1" NA "Mix"
"1995-08-26" 505 NA 10 40 12 NA "1" NA "Mix"
"1995-08-26" 505 NA 10 41 24 NA "1" NA "Mix"
"1995-08-26" 505 NA 10 43 18 NA "1" NA "Mix"
"1995-08-26" 505 NA 10 44 24 NA "1" "1" "Mix"
"1995-08-26" 505 NA 10 45 24 NA NA "1" "Mix"
"1995-08-26" 505 NA 10 45 30 NA "1" NA "Mix"
"1995-08-26" 505 NA 10 45 41 NA "1" NA "Mix"
"1995-08-26" 505 NA 10 46 14 NA "1" NA "Mix"
"1995-08-26" 505 NA 10 46 28 NA "1" NA "Mix"
"1995-08-26" 505 NA 10 46 42 NA "1" NA "Mix"
"1995-08-26" 505 NA 10 47 15 NA "1" NA "Mix"
"1995-08-26" 505 NA 10 48 28 NA "1" NA "Mix"
"1995-08-26" 505 NA 10 48 43 NA "1" NA "Mix"
"1995-08-26" 505 NA 10 48 56 NA "1" NA "Mix"
"1995-08-26" 505 NA 10 49 6 NA "1" NA "Mix"
"1995-08-26" 506 NA 10 55 13 NA "1" NA "Mix"
"1995-08-26" 506 NA 10 56 10 NA "1" "1" "Mix"
"1995-08-26" 506 NA 10 57 41 NA "1" NA "Mix"
"1995-08-26" 506 NA 10 57 51 NA "1" NA "Mix"
"1995-08-26" 506 NA 10 57 57 NA "1" NA "Mix"
"1995-08-26" 506 NA 10 58 56 NA "1" NA "Mix"
"1995-08-26" 506 NA 10 59 5 NA "1" NA "Mix"
"1995-08-26" 506 NA 10 59 45 NA "1" NA "Mix"
"1995-08-26" 506 NA 10 59 54 NA "1" NA "Mix"
"1995-08-26" 506 NA 11 1 10 NA "1" NA "Mix"
"1995-08-26" 506 NA 11 1 20 NA "1" NA "Mix"
"1995-08-26" 506 NA 11 1 28 NA "1" NA "Mix"
"1995-08-26" 506 NA 11 2 40 NA "1" NA "Mix"
"1995-08-26" 506 NA 11 2 46 NA "1" NA "Mix"
"1995-08-26" 506 NA 11 4 41 NA "1" NA "Mix"
"1995-08-26" 506 NA 11 4 54 NA "1" NA "Mix"
"1995-08-26" 506 NA 11 5 10 NA "1" NA "Mix"
"1995-08-26" 506 NA 11 5 17 NA "1" NA "Mix"
"1995-08-26" 506 NA 11 6 16 NA NA "1" "Mix"
"1995-08-26" 506 NA 11 6 26 NA "1" NA "Mix"
"1995-08-26" 506 NA 11 6 37 NA "1" NA "Mix"
"1995-08-26" 506 NA 11 8 21 NA "1" NA "Mix"
"1995-08-26" 506 NA 11 8 32 NA "1" NA "Mix"
"1995-08-26" 506 NA 11 8 44 NA "1" NA "Mix"
"1995-08-26" 506 NA 11 11 10 NA "1" "1" "Mix"
"1995-08-26" 506 NA 11 12 17 NA "1" NA "Mix"
"1995-08-26" 506 NA 11 12 25 NA "1" NA "Mix"
"1995-08-26" 506 NA 11 12 32 NA "1" NA "Mix"
"1995-08-26" 506 NA 11 14 21 NA "1" NA "Mix"
"1995-08-26" 506 NA 11 14 32 NA "1" NA "Mix"
"1995-08-26" 506 NA 11 14 43 NA "1" NA "Mix"
"1995-08-26" 506 NA 11 16 59 NA "1" NA "Mix"
"1995-08-26" 506 NA 11 17 10 NA "1" NA "Mix"
"1995-08-26" 506 NA 11 17 21 NA "1" NA "Mix"
"1995-08-26" 506 NA 11 17 34 NA "1" NA "Mix"
"1995-08-26" 506 NA 11 17 45 NA "1" NA "Mix"
"1995-08-26" 506 NA 11 19 51 NA "1" NA "Mix"
"1995-08-26" 506 NA 11 20 6 NA "1" NA "Mix"
"1995-08-26" 506 NA 11 20 30 NA "1" NA "Mix"
"1995-08-26" 506 NA 11 20 48 NA "1" NA "Mix"
"1995-08-26" 506 NA 11 22 44 NA "1" NA "Mix"
"1995-08-26" 506 NA 11 23 2 NA "1" NA "Mix"
"1995-08-26" 506 NA 11 23 18 NA "1" NA "Mix"
"1995-08-26" 506 NA 11 25 56 NA "1" NA "Mix"
"1995-08-26" 506 NA 11 26 10 NA "1" NA "Mix"
"1995-08-26" 506 NA 11 26 25 NA "1" NA "Mix"
"1995-08-26" 506 NA 11 26 38 NA "1" NA "Mix"
"1995-08-26" 506 NA 11 28 12 NA "1" NA "Mix"
"1995-08-26" 506 NA 11 28 29 NA "1" NA "Mix"
"1995-08-26" 506 NA 11 29 19 NA "1" NA "Mix"
"1995-08-26" 506 NA 11 29 28 NA "1" NA "Mix"
"1995-08-26" 506 NA 11 30 1 NA "1" NA "Mix"
"1995-08-26" 506 NA 11 30 31 NA "1" NA "Mix"
"1995-08-26" 506 NA 11 31 17 NA "1" NA "Mix"
"1995-08-26" 506 NA 11 31 48 NA "1" NA "Mix"
"1995-08-26" 506 NA 11 32 34 NA "1" NA "Mix"
"1995-08-26" 506 NA 11 33 20 NA "1" NA "Mix"
"1995-08-26" 506 NA 11 34 12 NA "1" NA "Mix"
"1995-08-26" 506 NA 11 34 44 NA "1" NA "Mix"
"1995-08-26" 506 NA 11 35 14 NA "1" NA "Mix"
"1995-08-26" 506 NA 11 38 54 NA "1" NA "Mix"
"1995-08-26" 506 NA 11 39 11 NA "1" NA "Mix"
"1995-08-26" 506 NA 11 39 27 NA "1" NA "Mix"
"1995-08-26" 506 NA 11 39 50 NA "1" NA "Mix"
"1995-08-26" 506 NA 11 40 8 NA "1" NA "Mix"
"1995-08-30" 507 NA 16 0 16 NA "1" NA "DF"
"1995-08-30" 507 NA 16 2 44 NA "1" NA "DF"
"1995-08-30" 507 NA 16 3 2 NA "1" NA "DF"
"1995-08-30" 507 NA 16 3 15 NA "1" NA "DF"
"1995-08-30" 507 NA 16 3 29 NA "1" NA "DF"
"1995-08-30" 507 NA 16 3 44 NA "1" NA "DF"
"1995-08-30" 507 NA 16 3 58 NA "1" NA "DF"
"1995-08-30" 507 NA 16 4 15 NA "1" NA "DF"
"1995-08-30" 507 NA 16 4 33 NA "1" NA "DF"
"1995-08-30" 507 NA 16 4 50 NA "1" NA "DF"
"1995-08-30" 507 NA 16 5 11 NA "1" NA "DF"
"1995-08-30" 507 NA 16 5 30 NA "1" NA "DF"
"1995-08-30" 507 NA 16 11 51 NA "1" NA "DF"
"1995-08-30" 507 NA 16 12 5 NA "1" NA "DF"
"1995-08-30" 507 NA 16 12 18 NA "1" NA "DF"
"1995-08-30" 507 NA 16 12 30 NA "1" NA "DF"
"1995-08-30" 507 NA 16 12 41 NA "1" NA "DF"
"1995-08-30" 507 NA 16 12 54 NA "1" NA "DF"
"1995-08-30" 507 NA 16 13 7 NA "1" NA "DF"
"1995-08-30" 507 NA 16 13 20 NA "1" NA "DF"
"1995-08-30" 507 NA 16 13 38 NA "1" NA "DF"
"1995-08-30" 507 NA 16 18 58 NA "1" NA "DF"
"1995-08-30" 507 NA 16 19 11 NA "1" NA "DF"
"1995-08-30" 507 NA 16 19 24 NA "1" NA "DF"
"1995-08-30" 507 NA 16 19 37 NA "1" NA "DF"
"1995-08-30" 507 NA 16 19 51 NA "1" NA "DF"
"1995-08-30" 507 NA 16 20 6 NA "1" NA "DF"
"1995-08-30" 507 NA 16 20 22 NA "1" NA "DF"
"1995-08-30" 507 NA 16 20 39 NA "1" NA "DF"
"1995-08-30" 507 NA 16 21 0 NA "1" NA "DF"
"1995-08-30" 507 NA 16 27 8 NA "1" NA "DF"
"1995-08-30" 507 NA 16 27 22 NA "1" NA "DF"
"1995-08-30" 507 NA 16 27 34 NA "1" NA "DF"
"1995-08-30" 507 NA 16 27 48 NA "1" NA "DF"
"1995-08-30" 507 NA 16 28 1 NA "1" NA "DF"
"1995-08-30" 507 NA 16 28 14 NA "1" NA "DF"
"1995-08-30" 507 NA 16 28 30 NA "1" NA "DF"
"1995-08-30" 507 NA 16 28 45 NA "1" NA "DF"
"1995-08-30" 507 NA 16 29 1 NA "1" NA "DF"
"1995-08-30" 507 NA 16 29 19 NA "1" NA "DF"
"1995-08-30" 507 NA 16 29 36 NA "1" NA "DF"
"1995-08-30" 507 NA 16 29 53 NA "1" NA "DF"
"1995-08-30" 507 NA 16 30 13 NA "1" NA "DF"
"1995-08-30" 507 NA 16 36 22 NA "1" NA "DF"
"1995-08-30" 507 NA 16 36 35 NA "1" NA "DF"
"1995-08-30" 507 NA 16 36 47 NA "1" NA "DF"
"1995-08-30" 507 NA 16 37 0 NA "1" NA "DF"
"1995-08-30" 507 NA 16 37 13 NA "1" NA "DF"
"1995-08-30" 507 NA 16 37 31 NA "1" NA "DF"
"1995-08-30" 507 NA 16 45 50 NA "1" NA "DF"
"1995-08-30" 507 NA 16 46 5 NA "1" NA "DF"
"1995-08-30" 507 NA 16 46 18 NA "1" NA "DF"
"1995-08-30" 507 NA 16 46 32 NA "1" NA "DF"
"1995-08-30" 507 NA 16 46 46 NA "1" NA "DF"
"1995-08-30" 507 NA 16 47 0 NA "1" NA "DF"
"1995-08-30" 507 NA 16 47 14 NA "1" NA "DF"
"1995-08-30" 507 NA 16 47 29 NA "1" NA "DF"
"1995-08-30" 507 NA 16 47 44 NA "1" NA "DF"
"1995-08-30" 507 NA 16 48 0 NA "1" NA "DF"
"1995-08-30" 507 NA 16 48 17 NA "1" NA "DF"
"1995-08-30" 507 NA 16 48 32 NA "1" NA "DF"
"1995-08-30" 507 NA 16 53 35 NA "1" NA "DF"
"1995-08-30" 507 NA 16 53 47 NA "1" NA "DF"
"1995-08-30" 507 NA 16 53 59 NA "1" NA "DF"
"1995-08-30" 507 NA 16 54 12 NA "1" NA "DF"
"1995-08-30" 507 NA 16 54 30 NA "1" NA "DF"
"1995-08-30" 507 NA 16 54 47 NA "1" NA "DF"
"1995-08-30" 507 NA 16 55 4 NA "1" NA "DF"
"1995-08-30" 507 NA 17 3 11 NA "1" NA "DF"
"1995-08-30" 507 NA 17 3 28 NA "1" NA "DF"
"1995-08-30" 507 NA 17 3 42 NA "1" NA "DF"
"1995-08-30" 507 NA 17 3 55 NA "1" NA "DF"
"1995-08-30" 507 NA 17 4 8 NA "1" NA "DF"
"1995-08-30" 507 NA 17 4 22 NA "1" NA "DF"
"1995-08-30" 507 NA 17 4 40 NA "1" NA "DF"
"1995-08-30" 507 NA 17 4 53 NA "1" NA "DF"
"1995-08-30" 507 NA 17 5 7 NA "1" NA "DF"
"1995-08-30" 507 NA 17 5 24 NA "1" NA "DF"
"1995-08-30" 507 NA 17 5 43 NA "1" NA "DF"
"1995-08-30" 507 NA 17 6 0 NA "1" NA "DF"
"1995-08-30" 507 NA 17 6 18 NA "1" NA "DF"
"1995-08-30" 507 NA 17 6 37 NA "1" NA "DF"
"1995-09-04" 508 9 16 47 8 NA "1" NA "SFT1"
"1995-09-04" 508 9 16 47 48 NA "1" NA "SFT1"
"1995-09-04" 508 9 16 48 0 NA "1" NA "SFT1"
"1995-09-04" 508 9 16 48 29 NA "1" NA "SFT1"
"1995-09-04" 508 9 16 48 46 NA "1" NA "SFT1"
"1995-09-04" 508 9 16 49 3 NA "1" NA "SFT1"
"1995-09-04" 508 9 16 51 30 NA "1" NA "SFT1"
"1995-09-04" 508 9 16 52 16 NA "1" NA "SFT1"
"1995-09-04" 508 9 16 52 32 NA "1" NA "SFT1"
"1995-09-04" 508 9 16 54 19 NA "1" NA "SFT1"
"1995-09-04" 508 9 16 54 31 NA "1" NA "SFT1"
"1995-09-04" 508 9 16 54 49 NA "1" NA "SFT1"
"1995-09-04" 508 9 16 55 4 NA "1" NA "SFT1"
"1995-09-04" 508 9 16 55 19 NA "1" NA "SFT1"
"1995-09-04" 508 9 16 57 16 NA "1" "1" "SFT1"
"1995-09-04" 508 9 16 59 13 NA "1" NA "SFT1"
"1995-09-04" 508 9 16 59 26 NA "1" NA "SFT1"
"1995-09-04" 508 9 17 0 27 NA "1" NA "SFT1"
"1995-09-04" 508 9 17 0 39 NA "1" NA "SFT1"
"1995-09-04" 508 9 17 2 56 NA "1" "1" "SFT1"
"1995-09-04" 508 9 17 4 21 NA "1" "1" "SFT1"
"1995-09-04" 508 9 17 4 37 NA "1" NA "SFT1"
"1995-09-04" 508 9 17 6 36 NA "1" "1" "SFT1"
"1995-09-04" 508 9 17 6 54 NA "1" NA "SFT1"
"1995-09-04" 508 9 17 10 7 NA "1" NA "SFT1"
"1995-09-04" 508 9 17 10 18 NA "1" "1" "SFT1"
"1995-09-04" 508 9 17 10 30 NA "1" NA "SFT1"
"1995-09-04" 508 9 17 10 40 NA "1" NA "SFT1"
"1995-09-04" 508 9 17 11 58 NA NA "1" "SFT1"
"1995-09-04" 508 9 17 12 10 NA "1" NA "SFT1"
"1995-09-04" 508 9 17 12 24 NA "1" NA "SFT1"
"1995-09-04" 508 9 17 13 41 NA "1" "1" "SFT1"
"1995-09-04" 508 9 17 14 14 NA "1" "1" "SFT1"
"1995-09-04" 509 9 17 21 29 NA NA "1" "SFT1"
"1995-09-04" 509 9 17 21 36 NA "1" NA "SFT1"
"1995-09-04" 509 9 17 22 24 NA "1" NA "SFT1"
"1995-09-04" 509 9 17 23 34 NA "1" NA "SFT1"
"1995-09-04" 509 9 17 23 42 NA "1" NA "SFT1"
"1995-09-04" 509 9 17 24 22 NA "1" NA "SFT1"
"1995-09-04" 509 9 17 24 31 NA NA "1" "SFT1"
"1995-09-04" 509 9 17 24 40 NA "1" NA "SFT1"
"1995-09-04" 509 9 17 26 26 NA "1" NA "SFT1"
"1995-09-04" 509 9 17 27 28 NA "1" "1" "SFT1"
"1995-09-04" 509 9 17 28 13 NA "1" NA "SFT1"
"1995-09-04" 509 9 17 28 29 NA "1" NA "SFT1"
"1995-09-04" 509 9 17 28 37 NA "1" NA "SFT1"
"1995-09-04" 509 9 17 30 4 NA "1" NA "SFT1"
"1995-09-04" 509 9 17 30 38 NA "1" NA "SFT1"
"1995-09-04" 509 9 17 30 51 NA "1" "1" "SFT1"
"1995-09-04" 509 9 17 31 4 NA "1" NA "SFT1"
"1995-09-04" 509 9 17 31 59 NA "1" NA "SFT1"
"1995-09-04" 509 9 17 32 13 NA "1" "1" "SFT1"
"1995-09-08" 510 26 12 40 32 NA "1" NA "DF"
"1995-09-08" 510 26 12 45 12 NA "1" NA "DF"
"1995-09-08" 510 26 12 45 23 NA "1" NA "DF"
"1995-09-08" 510 26 12 45 34 NA "1" NA "DF"
"1995-09-08" 510 26 12 45 47 NA "1" NA "DF"
"1995-09-08" 510 26 12 45 55 NA "1" NA "DF"
"1995-09-08" 510 26 12 50 13 NA "1" NA "DF"
"1995-09-08" 510 26 12 50 25 NA "1" NA "DF"
"1995-09-08" 510 26 12 50 36 NA "1" NA "DF"
"1995-09-08" 510 26 12 50 48 NA "1" NA "DF"
"1995-09-08" 510 26 12 51 0 NA "1" NA "DF"
"1995-09-08" 510 26 12 51 11 NA "1" NA "DF"
"1995-09-08" 510 26 12 56 10 NA "1" NA "DF"
"1995-09-08" 510 26 12 56 24 NA "1" NA "DF"
"1995-09-08" 510 26 12 56 34 NA "1" NA "DF"
"1995-09-08" 510 26 12 56 56 NA "1" NA "DF"
"1995-09-08" 510 26 12 57 9 NA "1" NA "DF"
"1995-09-08" 510 26 12 57 25 NA "1" NA "DF"
"1995-09-08" 510 26 12 57 43 NA "1" NA "DF"
"1995-09-08" 510 26 12 57 54 NA "1" NA "DF"
"1995-09-08" 510 26 12 58 17 NA "1" NA "DF"
"1995-09-08" 510 26 12 58 49 NA "1" NA "DF"
"1995-09-08" 510 26 12 59 4 NA "1" NA "DF"
"1995-09-08" 510 26 12 59 17 NA "1" NA "DF"
"1995-09-08" 510 26 13 2 10 NA "1" NA "DF"
"1995-09-08" 510 26 13 2 24 NA "1" NA "DF"
"1995-09-08" 510 26 13 2 41 NA "1" NA "DF"
"1995-09-08" 510 26 13 3 3 NA "1" NA "DF"
"1995-09-08" 510 26 13 3 19 NA "1" NA "DF"
"1995-09-08" 510 26 13 7 15 NA "1" NA "DF"
"1995-09-08" 510 26 13 7 31 NA "1" NA "DF"
"1995-09-08" 510 26 13 7 46 NA "1" NA "DF"
"1995-09-08" 510 26 13 8 0 NA "1" NA "DF"
"1995-09-08" 510 26 13 8 17 NA "1" NA "DF"
"1995-09-08" 510 26 13 8 31 NA "1" NA "DF"
"1995-09-08" 510 26 13 13 33 NA "1" NA "DF"
"1995-09-08" 510 26 13 13 45 NA "1" NA "DF"
"1995-09-08" 510 26 13 13 58 NA "1" NA "DF"
"1995-09-08" 510 26 13 14 12 NA "1" NA "DF"
"1995-09-08" 510 26 13 14 23 NA "1" NA "DF"
"1995-09-08" 510 26 13 14 31 NA "1" NA "DF"
"1995-09-08" 510 26 13 22 0 NA "1" NA "DF"
"1995-09-08" 510 26 13 22 12 NA "1" NA "DF"
"1995-09-08" 510 26 13 22 20 NA "1" NA "DF"
"1995-09-08" 510 26 13 22 29 NA "1" NA "DF"
"1995-09-08" 510 26 13 22 40 NA "1" NA "DF"
"1995-09-09" 511 63 11 9 28 NA "1" NA "REST"
"1995-09-09" 511 63 11 11 36 NA "1" NA "REST"
"1995-09-09" 511 63 11 12 3 NA "1" NA "REST"
"1995-09-09" 511 63 11 12 18 NA "1" NA "REST"
"1995-09-09" 511 63 11 12 40 NA "1" NA "REST"
"1995-09-09" 511 63 11 13 0 NA "1" NA "REST"
"1995-09-09" 511 63 11 14 15 NA "1" NA "REST"
"1995-09-09" 511 63 11 15 0 NA "1" NA "REST"
"1995-09-09" 511 63 11 15 23 NA "1" NA "REST"
"1995-09-09" 511 63 11 17 48 NA "1" NA "REST"
"1995-09-09" 511 63 11 18 9 NA "1" NA "REST"
"1995-09-09" 511 63 11 18 22 NA "1" NA "REST"
"1995-09-09" 511 63 11 19 18 NA "1" NA "REST"
"1995-09-09" 511 63 11 19 54 NA "1" NA "REST"
"1995-09-09" 511 63 11 20 22 NA "1" NA "REST"
"1995-09-09" 511 63 11 21 5 NA "1" NA "REST"
"1995-09-09" 511 63 11 21 42 NA "1" NA "REST"
"1995-09-09" 511 63 11 22 25 NA "1" NA "REST"
"1995-09-09" 511 63 11 23 0 NA "1" NA "REST"
"1995-09-09" 511 63 11 23 42 NA "1" NA "REST"
"1995-09-09" 511 63 11 24 20 NA "1" NA "REST"
"1995-09-09" 511 63 11 24 36 NA "1" NA "REST"
"1995-09-09" 511 63 11 25 30 NA "1" NA "REST"
"1995-09-09" 511 63 11 26 20 NA "1" NA "REST"
"1995-09-09" 511 63 11 26 54 NA "1" NA "REST"
"1995-09-09" 511 63 11 27 34 NA "1" NA "REST"
"1995-09-09" 511 63 11 28 43 NA "1" NA "REST"
"1995-09-09" 511 63 11 29 19 NA "1" NA "REST"
"1995-09-09" 511 63 11 29 45 NA "1" NA "REST"
"1995-09-09" 511 63 11 31 2 NA "1" NA "REST"
"1995-09-09" 511 63 11 31 51 NA "1" NA "REST"
"1995-09-09" 511 63 11 32 31 NA "1" NA "REST"
"1995-09-09" 511 63 11 33 13 NA "1" NA "REST"
"1995-09-09" 511 63 11 33 32 NA "1" NA "REST"
"1995-09-09" 511 63 11 33 47 NA "1" NA "REST"
"1995-09-09" 511 63 11 34 23 NA "1" NA "REST"
"1995-09-09" 511 63 11 36 30 NA "1" NA "REST"
"1995-09-09" 511 63 11 36 47 NA "1" NA "REST"
"1995-09-09" 511 63 11 37 23 NA "1" NA "REST"
"1995-09-09" 511 63 11 38 2 NA "1" NA "REST"
"1995-09-09" 512 9 11 9 3 NA "1" NA "TRA"
"1995-09-09" 512 9 11 10 25 NA "1" NA "TRA"
"1995-09-09" 512 9 11 11 27 NA "1" NA "TRA"
"1995-09-09" 512 9 11 12 24 NA "1" NA "TRA"
"1995-09-09" 512 9 11 13 6 NA "1" NA "TRA"
"1995-09-09" 512 9 11 15 54 NA "1" NA "TRA"
"1995-09-09" 512 9 11 16 12 NA "1" NA "TRA"
"1995-09-09" 512 9 11 16 32 NA "1" NA "TRA"
"1995-09-09" 512 9 11 17 2 NA "1" NA "TRA"
"1995-09-09" 512 9 11 17 54 NA "1" NA "TRA"
"1995-09-09" 512 9 11 18 20 NA "1" NA "TRA"
"1995-09-09" 512 9 11 19 4 NA "1" NA "TRA"
"1995-09-09" 512 9 11 19 47 NA "1" NA "TRA"
"1995-09-09" 512 9 11 20 23 NA "1" NA "TRA"
"1995-09-09" 512 9 11 20 57 NA "1" NA "TRA"
"1995-09-09" 512 9 11 21 26 NA "1" NA "TRA"
"1995-09-09" 512 9 11 21 57 NA "1" NA "TRA"
"1995-09-09" 512 9 11 22 19 NA "1" NA "TRA"
"1995-09-09" 512 9 11 23 38 NA "1" NA "TRA"
"1995-09-09" 512 9 11 24 10 NA "1" NA "TRA"
"1995-09-09" 512 9 11 25 36 NA "1" NA "TRA"
"1995-09-09" 512 9 11 26 33 NA "1" NA "TRA"
"1995-09-09" 512 9 11 27 9 NA "1" NA "TRA"
"1995-09-09" 512 9 11 27 32 NA "1" NA "TRA"
"1995-09-09" 512 9 11 28 8 NA "1" NA "TRA"
"1995-09-09" 512 9 11 31 14 NA "1" NA "TRA"
"1995-09-09" 512 9 11 31 29 NA "1" NA "TRA"
"1995-09-09" 512 9 11 31 43 NA "1" NA "TRA"
"1995-09-09" 512 9 11 34 54 NA "1" NA "TRA"
"1995-09-09" 512 9 11 35 10 NA "1" NA "TRA"
"1995-09-09" 512 9 11 35 27 NA "1" NA "TRA"
"1995-09-09" 512 9 11 37 0 NA "1" NA "TRA"
"1995-09-09" 512 9 11 37 21 NA "1" NA "TRA"
"1995-09-09" 512 9 11 38 29 NA "1" NA "TRA"
"1995-09-09" 512 9 11 39 25 NA "1" NA "TRA"
"1995-09-09" 512 9 11 40 12 NA "1" NA "TRA"
"1995-09-09" 512 9 11 40 44 NA "1" NA "TRA"
"1995-09-09" 512 9 11 41 34 NA "1" NA "TRA"
"1995-09-09" 512 9 11 42 12 NA "1" NA "TRA"
"1995-09-09" 512 9 11 42 57 NA "1" NA "TRA"
"1995-09-09" 512 9 11 43 54 NA "1" NA "TRA"
"1995-09-09" 512 9 11 44 25 NA "1" NA "TRA"
"1995-09-09" 512 9 11 44 54 NA "1" NA "TRA"
"1995-09-09" 512 9 11 45 49 NA "1" NA "TRA"
"1995-09-09" 512 9 11 46 23 NA "1" NA "TRA"
"1995-09-09" 512 9 11 47 5 NA "1" NA "TRA"
"1995-09-09" 512 9 11 47 47 NA "1" NA "TRA"
"1995-09-09" 512 9 11 48 14 NA "1" NA "TRA"
"1995-09-09" 512 9 11 49 9 NA "1" NA "TRA"
"1995-09-09" 512 9 11 50 28 NA "1" NA "TRA"
"1995-09-09" 512 9 11 50 57 NA "1" NA "TRA"
"1995-09-09" 512 9 11 51 37 NA "1" NA "TRA"
"1995-09-09" 512 9 11 52 29 NA "1" NA "TRA"
"1995-09-09" 512 9 11 53 1 NA "1" NA "TRA"
"1995-09-09" 512 9 11 53 44 NA "1" NA "TRA"
"1995-09-09" 512 9 11 54 52 NA "1" NA "TRA"
"1996-06-17" 513 NA 17 48 51 NA "1" "1" "SFT1"
"1996-06-17" 513 NA 17 49 6 NA "1" NA "SFT1"
"1996-06-17" 513 NA 17 49 41 NA "1" NA "SFT1"
"1996-06-17" 513 NA 17 49 49 NA "1" NA "SFT1"
"1996-06-17" 513 NA 17 50 24 NA "1" "1" "SFT1"
"1996-06-17" 513 NA 17 50 59 NA "1" "1" "SFT1"
"1996-06-17" 513 NA 17 51 18 NA "1" NA "SFT1"
"1996-06-17" 513 NA 17 51 40 NA "1" "1" "SFT1"
"1996-06-17" 513 NA 17 52 40 NA "1" NA "SFT1"
"1996-06-17" 513 NA 17 53 5 NA "1" NA "SFT1"
"1996-06-17" 513 NA 17 53 12 NA "1" NA "SFT1"
"1996-06-17" 513 NA 17 53 19 NA "1" NA "SFT1"
"1996-06-17" 513 NA 17 54 6 NA "1" NA "SFT1"
"1996-06-17" 513 NA 17 54 33 NA "1" NA "SFT1"
"1996-06-17" 513 NA 17 55 0 NA "1" NA "SFT1"
"1996-06-17" 513 NA 17 56 33 NA "1" NA "SFT1"
"1996-06-17" 513 NA 17 56 41 NA "1" NA "SFT1"
"1996-06-17" 513 NA 17 56 48 NA "1" NA "SFT1"
"1996-06-17" 513 NA 17 57 13 NA "1" NA "SFT1"
"1996-06-17" 513 NA 17 57 45 NA "1" "1" "SFT1"
"1996-06-17" 513 NA 17 59 12 NA "1" NA "SFT1"
"1996-06-17" 513 NA 17 59 26 NA "1" NA "SFT1"
"1996-06-17" 513 NA 18 0 6 NA "1" NA "SFT1"
"1996-06-17" 513 NA 18 0 17 NA "1" NA "SFT1"
"1996-06-17" 513 NA 18 1 44 NA "1" NA "SFT1"
"1996-06-17" 513 NA 18 2 0 NA "1" NA "SFT1"
"1996-06-17" 513 NA 18 2 46 NA "1" NA "SFT1"
"1996-06-17" 513 NA 18 3 40 NA "1" NA "SFT1"
"1996-06-17" 513 NA 18 4 4 NA "1" NA "SFT1"
"1996-06-17" 513 NA 18 4 12 NA "1" NA "SFT1"
"1996-06-17" 513 NA 18 6 18 NA "1" NA "SFT1"
"1996-06-17" 513 NA 18 6 31 NA "1" NA "SFT1"
"1996-06-17" 513 NA 18 7 9 NA "1" NA "SFT1"
"1996-06-17" 513 NA 18 9 22 NA NA "1" "SFT1"
"1996-06-17" 513 NA 18 9 42 NA "1" NA "SFT1"
"1996-06-17" 513 NA 18 10 4 NA "1" NA "SFT1"
"1996-06-17" 513 NA 18 10 11 NA "1" NA "SFT1"
"1996-06-17" 513 NA 18 10 35 NA "1" NA "SFT1"
"1996-06-17" 513 NA 18 11 24 NA NA "1" "SFT1"
"1996-06-17" 513 NA 18 11 40 NA "1" NA "SFT1"
"1996-06-17" 513 NA 18 13 20 NA "1" NA "SFT1"
"1996-06-17" 513 NA 18 13 47 NA "1" NA "SFT1"
"1996-06-17" 513 NA 18 14 0 NA "1" NA "SFT1"
"1996-06-17" 513 NA 18 15 33 NA "1" NA "SFT1"
"1996-06-17" 513 NA 18 15 56 NA NA "1" "SFT1"
"1996-06-17" 513 NA 18 16 0 NA "1" NA "SFT1"
"1996-06-17" 513 NA 18 16 57 NA "1" NA "SFT1"
"1996-06-17" 513 NA 18 17 38 NA NA "1" "SFT1"
"1996-06-17" 513 NA 18 17 56 NA "1" NA "SFT1"
"1996-06-17" 513 NA 18 18 14 NA "1" NA "SFT1"
"1996-06-17" 513 NA 18 18 22 NA "1" NA "SFT1"
"1996-06-17" 513 NA 18 19 8 NA "1" NA "SFT1"
"1996-06-17" 513 NA 18 19 52 NA "1" NA "SFT1"
"1996-06-17" 513 NA 18 20 0 NA "1" NA "SFT1"
"1996-06-17" 513 NA 18 20 39 NA NA "1" "SFT1"
"1996-06-17" 513 NA 18 22 5 NA "1" NA "SFT1"
"1996-06-17" 513 NA 18 22 20 NA "1" NA "SFT1"
"1996-06-17" 513 NA 18 22 45 NA "1" NA "SFT1"
"1996-06-17" 513 NA 18 24 28 NA "1" NA "SFT1"
"1996-06-17" 513 NA 18 24 45 NA "1" NA "SFT1"
"1996-06-17" 513 NA 18 26 50 NA "1" NA "SFT1"
"1996-06-17" 513 NA 18 27 4 NA "1" NA "SFT1"
"1996-06-17" 513 NA 18 27 36 NA "1" NA "SFT1"
"1996-06-17" 513 NA 18 29 52 NA "1" NA "SFT1"
"1996-06-17" 513 NA 18 30 7 NA "1" NA "SFT1"
"1996-06-17" 513 NA 18 32 15 NA "1" NA "SFT1"
"1996-06-17" 513 NA 18 32 32 NA "1" NA "SFT1"
"1996-06-17" 513 NA 18 34 20 NA "1" NA "SFT1"
"1996-06-17" 513 NA 18 34 41 NA "1" NA "SFT1"
"1996-06-17" 513 NA 18 34 49 NA "1" NA "SFT1"
"1996-06-17" 513 NA 18 36 48 NA "1" NA "SFT1"
"1996-06-17" 513 NA 18 37 3 NA "1" NA "SFT1"
"1996-06-17" 513 NA 18 37 26 NA "1" NA "SFT1"
"1996-06-17" 513 NA 18 38 30 NA "1" NA "SFT1"
"1996-06-17" 513 NA 18 38 53 NA "1" NA "SFT1"
"1996-06-17" 513 NA 18 39 11 NA "1" NA "SFT1"
"1996-06-17" 513 NA 18 40 6 NA "1" NA "SFT1"
"1996-06-17" 513 NA 18 41 9 NA "1" NA "SFT1"
"1996-06-17" 513 NA 18 41 22 NA "1" NA "SFT1"
"1996-06-17" 513 NA 18 42 37 NA NA "1" "SFT1"
"1996-06-17" 513 NA 18 42 54 NA "1" "1" "SFT1"
"1996-06-17" 513 NA 18 43 10 NA NA "1" "SFT1"
"1996-06-17" 513 NA 18 43 31 NA "1" NA "SFT1"
"1996-06-17" 513 NA 18 43 50 NA "1" NA "SFT1"
"1996-06-17" 513 NA 18 44 21 NA "1" "1" "SFT1"
"1996-06-17" 513 NA 18 44 55 NA NA "1" "SFT1"
"1996-06-17" 513 NA 18 45 7 NA "1" NA "SFT1"
"1996-06-17" 513 NA 18 45 43 NA "1" NA "SFT1"
"1996-06-17" 513 NA 18 45 52 NA "1" NA "SFT1"
"1996-06-17" 513 NA 18 46 12 NA "1" NA "SFT1"
"1996-06-17" 513 NA 18 46 24 NA NA "1" "SFT1"
"1996-06-17" 513 NA 18 46 40 NA "1" NA "SFT1"
"1996-06-17" 513 NA 18 46 59 NA NA "1" "SFT1"
"1996-06-17" 513 NA 18 47 13 NA "1" NA "SFT1"
"1996-06-17" 513 NA 18 47 53 NA NA "1" "SFT1"
"1996-06-17" 513 NA 18 48 5 NA "1" NA "SFT1"
"1996-06-17" 513 NA 18 48 26 NA "1" NA "SFT1"
"1996-06-17" 513 NA 18 48 40 NA NA "1" "SFT1"
"1996-06-17" 513 NA 18 48 52 NA "1" NA "SFT1"
"1996-06-17" 513 NA 18 49 5 NA "1" NA "SFT1"
"1996-06-17" 513 NA 18 49 19 NA NA "1" "SFT1"
"1996-06-17" 513 NA 18 49 36 NA "1" NA "SFT1"
"1996-06-17" 513 NA 18 49 55 NA "1" NA "SFT1"
"1996-06-17" 513 NA 18 50 23 NA NA "1" "SFT1"
"1996-06-17" 513 NA 18 50 40 NA "1" NA "SFT1"
"1996-06-17" 513 NA 18 51 0 NA "1" NA "SFT1"
"1996-06-17" 513 NA 18 51 27 NA NA "1" "SFT1"
"1996-06-17" 513 NA 18 51 40 NA "1" NA "SFT1"
"1996-06-17" 513 NA 18 52 0 NA "1" NA "SFT1"
"1996-06-17" 513 NA 18 52 43 NA NA "1" "SFT1"
"1996-06-17" 513 NA 18 52 58 NA "1" NA "SFT1"
"1996-06-17" 513 NA 18 53 27 NA "1" NA "SFT1"
"1996-06-17" 513 NA 18 54 16 NA NA "1" "SFT1"
"1996-06-17" 513 NA 18 54 35 NA "1" NA "SFT1"
"1996-06-17" 513 NA 18 54 51 NA NA "1" "SFT1"
"1996-06-17" 513 NA 18 55 16 NA "1" NA "SFT1"
"1996-06-19" 514 NA 15 51 33 NA "1" NA "Mix"
"1996-06-19" 514 NA 15 54 34 NA "1" "1" "Mix"
"1996-06-19" 514 NA 15 55 44 NA "1" NA "Mix"
"1996-06-19" 514 NA 15 56 0 NA "1" NA "Mix"
"1996-06-19" 514 NA 15 56 19 NA "1" NA "Mix"
"1996-06-19" 514 NA 15 57 24 NA "1" NA "Mix"
"1996-06-19" 514 NA 15 57 53 NA "1" NA "Mix"
"1996-06-19" 514 NA 15 58 11 NA "1" NA "Mix"
"1996-06-19" 514 NA 15 58 27 NA "1" NA "Mix"
"1996-06-19" 514 NA 16 2 42 NA "1" NA "Mix"
"1996-06-19" 514 NA 16 2 59 NA "1" NA "Mix"
"1996-06-19" 514 NA 16 3 9 NA "1" NA "Mix"
"1996-06-19" 514 NA 16 3 38 NA "1" NA "Mix"
"1996-06-19" 514 NA 16 4 51 NA "1" NA "Mix"
"1996-06-19" 514 NA 16 5 7 NA "1" NA "Mix"
"1996-06-19" 514 NA 16 5 38 NA "1" NA "Mix"
"1996-06-19" 514 NA 16 6 3 NA "1" NA "Mix"
"1996-06-19" 514 NA 16 6 16 NA "1" NA "Mix"
"1996-06-19" 514 NA 16 9 29 NA "1" NA "Mix"
"1996-06-19" 514 NA 16 9 44 NA "1" NA "Mix"
"1996-06-19" 514 NA 16 10 6 NA "1" NA "Mix"
"1996-06-19" 514 NA 16 11 9 NA "1" NA "Mix"
"1996-06-19" 514 NA 16 11 28 NA "1" NA "Mix"
"1996-06-19" 514 NA 16 11 43 NA "1" NA "Mix"
"1996-06-19" 514 NA 16 14 23 NA "1" NA "Mix"
"1996-06-19" 514 NA 16 14 47 NA "1" NA "Mix"
"1996-06-19" 514 NA 16 15 15 NA "1" NA "Mix"
"1996-06-19" 514 NA 16 18 7 NA "1" NA "Mix"
"1996-06-19" 514 NA 16 18 24 NA "1" NA "Mix"
"1996-06-19" 514 NA 16 18 38 NA "1" NA "Mix"
"1996-06-19" 514 NA 16 18 50 NA "1" NA "Mix"
"1996-06-19" 514 NA 16 22 24 NA "1" NA "Mix"
"1996-06-19" 514 NA 16 22 37 NA "1" NA "Mix"
"1996-06-19" 514 NA 16 22 51 NA "1" NA "Mix"
"1996-06-19" 514 NA 16 23 39 NA "1" NA "Mix"
"1996-06-19" 514 NA 16 23 59 NA "1" NA "Mix"
"1996-06-19" 514 NA 16 25 7 NA "1" NA "Mix"
"1996-06-19" 514 NA 16 25 26 NA "1" NA "Mix"
"1996-06-19" 514 NA 16 27 0 NA "1" NA "Mix"
"1996-06-19" 514 NA 16 27 47 NA "1" NA "Mix"
"1996-06-19" 514 NA 16 28 13 NA "1" NA "Mix"
"1996-06-19" 514 NA 16 28 34 NA "1" NA "Mix"
"1996-06-19" 514 NA 16 30 38 NA "1" NA "Mix"
"1996-06-19" 514 NA 16 30 58 NA "1" NA "Mix"
"1996-06-19" 514 NA 16 32 54 NA "1" NA "Mix"
"1996-06-19" 514 NA 16 33 11 NA "1" NA "Mix"
"1996-06-19" 514 NA 16 33 31 NA "1" NA "Mix"
"1996-06-19" 514 NA 16 34 3 NA "1" NA "Mix"
"1996-06-19" 514 NA 16 35 22 NA "1" NA "Mix"
"1996-06-19" 514 NA 16 35 43 NA "1" NA "Mix"
"1996-06-19" 514 NA 16 37 16 NA "1" NA "Mix"
"1996-06-19" 514 NA 16 38 9 NA "1" NA "Mix"
"1996-06-19" 514 NA 16 38 31 NA "1" NA "Mix"
"1996-06-19" 514 NA 16 41 0 NA "1" NA "Mix"
"1996-06-19" 514 NA 16 43 2 NA "1" NA "Mix"
"1996-06-19" 514 NA 16 44 8 NA "1" NA "Mix"
"1996-06-19" 514 NA 16 44 28 NA "1" NA "Mix"
"1996-06-19" 514 NA 16 44 48 NA "1" NA "Mix"
"1996-06-19" 514 NA 16 45 11 NA "1" NA "Mix"
"1996-06-19" 514 NA 16 46 33 NA "1" "1" "Mix"
"1996-06-19" 514 NA 16 46 51 NA NA "1" "Mix"
"1996-06-19" 514 NA 16 47 26 NA "1" NA "Mix"
"1996-06-19" 514 NA 16 47 46 NA "1" NA "Mix"
"1996-06-19" 514 NA 16 48 2 NA "1" NA "Mix"
"1996-06-19" 514 NA 16 48 20 NA "1" NA "Mix"
"1996-06-19" 514 NA 16 50 12 NA "1" NA "Mix"
"1996-06-19" 514 NA 16 50 34 NA "1" NA "Mix"
"1996-06-19" 514 NA 16 50 55 NA "1" NA "Mix"
"1996-06-19" 514 NA 16 53 25 NA "1" NA "Mix"
"1996-06-19" 514 NA 16 53 33 NA NA "1" "Mix"
"1996-06-19" 514 NA 16 57 49 NA "1" NA "Mix"
"1996-06-19" 514 NA 16 58 12 NA NA "1" "Mix"
"1996-06-19" 514 NA 16 58 43 NA "1" NA "Mix"
"1996-06-19" 514 NA 16 58 57 NA NA "1" "Mix"
"1996-06-19" 514 NA 16 59 58 NA "1" NA "Mix"
"1996-06-19" 514 NA 17 0 11 NA "1" NA "Mix"
"1996-06-19" 514 NA 17 1 7 NA "1" NA "Mix"
"1996-06-19" 514 NA 17 1 18 NA NA "1" "Mix"
"1996-06-19" 514 NA 17 2 2 NA "1" NA "Mix"
"1996-06-19" 514 NA 17 2 37 NA "1" NA "Mix"
"1996-06-19" 514 NA 17 2 55 NA "1" NA "Mix"
"1996-06-19" 514 NA 17 4 30 NA "1" NA "Mix"
"1996-06-19" 514 NA 17 4 43 NA "1" NA "Mix"
"1996-06-19" 514 NA 17 5 22 NA NA "1" "Mix"
"1996-06-19" 514 NA 17 5 36 NA "1" NA "Mix"
"1996-06-19" 514 NA 17 5 59 NA NA "1" "Mix"
"1996-06-19" 514 NA 17 7 7 NA "1" NA "Mix"
"1996-06-19" 514 NA 17 7 56 NA "1" NA "Mix"
"1996-06-19" 514 NA 17 8 15 NA "1" NA "Mix"
"1996-06-22" 516 NA 9 54 10 NA "1" NA "Mix"
"1996-06-22" 516 NA 9 55 38 NA NA "1" "Mix"
"1996-06-22" 516 NA 9 56 43 NA "1" NA "Mix"
"1996-06-22" 516 NA 9 57 48 NA NA "1" "Mix"
"1996-06-22" 516 NA 9 58 28 NA NA "1" "Mix"
"1996-06-22" 516 NA 9 59 18 NA "1" NA "Mix"
"1996-06-22" 516 NA 10 0 20 NA "1" NA "Mix"
"1996-06-22" 516 NA 10 1 22 NA "1" "1" "Mix"
"1996-06-22" 516 NA 10 2 30 NA "1" "1" "Mix"
"1996-06-22" 516 NA 10 3 28 NA "1" NA "Mix"
"1996-06-22" 516 NA 10 3 52 NA NA "1" "Mix"
"1996-06-22" 516 NA 10 4 50 NA "1" NA "Mix"
"1996-06-22" 516 NA 10 5 3 NA "1" NA "Mix"
"1996-06-22" 516 NA 10 5 14 NA "1" NA "Mix"
"1996-06-22" 516 NA 10 5 29 NA "1" NA "Mix"
"1996-06-22" 516 NA 10 7 33 NA "1" "1" "Mix"
"1996-06-22" 516 NA 10 8 20 NA "1" NA "Mix"
"1996-06-22" 516 NA 10 8 36 NA "1" NA "Mix"
"1996-06-22" 516 NA 10 9 53 NA NA "1" "Mix"
"1996-06-22" 516 NA 10 10 34 NA NA "1" "Mix"
"1996-06-22" 516 NA 10 10 44 NA "1" NA "Mix"
"1996-06-22" 516 NA 10 10 55 NA "1" NA "Mix"
"1996-06-22" 516 NA 10 11 59 NA "1" NA "Mix"
"1996-06-22" 516 NA 10 12 55 NA NA "1" "Mix"
"1996-06-22" 516 NA 10 13 29 NA "1" NA "Mix"
"1996-06-22" 516 NA 10 13 42 NA "1" NA "Mix"
"1996-06-22" 516 NA 10 13 54 NA "1" NA "Mix"
"1996-06-22" 516 NA 10 14 8 NA "1" NA "Mix"
"1996-06-22" 516 NA 10 16 0 NA "1" NA "Mix"
"1996-06-22" 516 NA 10 16 16 NA "1" NA "Mix"
"1996-06-22" 516 NA 10 16 28 NA "1" NA "Mix"
"1996-06-22" 516 NA 10 17 47 NA NA "1" "Mix"
"1996-06-22" 516 NA 10 18 1 NA "1" NA "Mix"
"1996-06-22" 516 NA 10 19 31 NA NA "1" "Mix"
"1996-06-22" 516 NA 10 19 50 NA "1" NA "Mix"
"1996-06-22" 516 NA 10 21 39 NA NA "1" "Mix"
"1996-06-22" 516 NA 10 21 57 NA "1" NA "Mix"
"1996-06-22" 516 NA 10 22 10 NA "1" NA "Mix"
"1996-06-22" 516 NA 10 22 20 NA "1" NA "Mix"
"1996-06-22" 516 NA 10 24 42 NA NA "1" "Mix"
"1996-06-22" 516 NA 10 24 53 NA "1" NA "Mix"
"1996-06-22" 516 NA 10 25 3 NA "1" NA "Mix"
"1996-06-22" 516 NA 10 25 13 NA "1" NA "Mix"
"1996-06-22" 516 NA 10 26 9 NA "1" "1" "Mix"
"1996-06-22" 516 NA 10 26 55 NA NA "1" "Mix"
"1996-06-22" 516 NA 10 27 3 NA "1" NA "Mix"
"1996-06-22" 516 NA 10 27 10 NA "1" NA "Mix"
"1996-06-22" 516 NA 10 29 9 NA "1" NA "Mix"
"1996-06-22" 516 NA 10 29 22 NA "1" NA "Mix"
"1996-06-22" 516 NA 10 29 33 NA "1" NA "Mix"
"1996-06-22" 516 NA 10 30 34 NA "1" NA "Mix"
"1996-06-22" 516 NA 10 32 24 NA NA "1" "Mix"
"1996-06-22" 516 NA 10 32 42 NA "1" NA "Mix"
"1996-06-22" 516 NA 10 33 20 NA "1" NA "Mix"
"1996-06-22" 516 NA 10 34 1 NA NA "1" "Mix"
"1996-06-22" 516 NA 10 34 19 NA "1" NA "Mix"
"1996-06-22" 516 NA 10 34 27 NA "1" NA "Mix"
"1996-06-22" 516 NA 10 35 42 NA NA "1" "Mix"
"1996-06-22" 516 NA 10 36 18 NA "1" NA "Mix"
"1996-06-22" 516 NA 10 36 27 NA "1" NA "Mix"
"1996-06-22" 516 NA 10 37 12 NA "1" NA "Mix"
"1996-06-22" 516 NA 10 37 23 NA "1" NA "Mix"
"1996-06-22" 516 NA 10 38 7 NA NA "1" "Mix"
"1996-06-22" 516 NA 10 38 22 NA "1" NA "Mix"
"1996-06-22" 516 NA 10 39 45 NA NA "1" "Mix"
"1996-06-22" 516 NA 10 39 55 NA "1" NA "Mix"
"1996-06-22" 516 NA 10 40 7 NA "1" NA "Mix"
"1996-06-22" 516 NA 10 40 41 NA NA "1" "Mix"
"1996-06-22" 516 NA 10 40 54 NA "1" NA "Mix"
"1996-06-22" 516 NA 10 42 23 NA "1" "1" "Mix"
"1996-06-22" 516 NA 10 42 46 NA "1" NA "Mix"
"1996-06-22" 516 NA 10 43 28 NA "1" NA "Mix"
"1996-06-22" 516 NA 10 43 38 NA "1" NA "Mix"
"1996-06-22" 516 NA 10 45 19 NA "1" NA "Mix"
"1996-06-22" 516 NA 10 45 37 NA "1" NA "Mix"
"1996-06-22" 516 NA 10 45 50 NA "1" NA "Mix"
"1996-06-22" 516 NA 10 46 3 NA "1" NA "Mix"
"1996-06-22" 516 NA 10 47 8 NA "1" NA "Mix"
"1996-06-22" 516 NA 10 47 28 NA "1" NA "Mix"
"1996-06-22" 516 NA 10 47 45 NA "1" NA "Mix"
"1996-06-22" 516 NA 10 51 37 NA "1" NA "Mix"
"1996-06-22" 516 NA 10 51 54 NA "1" NA "Mix"
"1996-06-22" 516 NA 10 52 7 NA "1" NA "Mix"
"1996-06-22" 516 NA 10 53 13 NA NA "1" "Mix"
"1996-06-22" 516 NA 10 54 18 NA "1" NA "Mix"
"1996-06-22" 516 NA 10 54 36 NA "1" NA "Mix"
"1996-06-22" 516 NA 10 55 2 NA NA "1" "Mix"
"1996-06-22" 516 NA 10 56 1 NA "1" NA "Mix"
"1996-06-22" 516 NA 10 56 31 NA NA "1" "Mix"
"1996-06-22" 516 NA 10 57 37 NA "1" NA "Mix"
"1996-06-22" 516 NA 10 58 11 NA NA "1" "Mix"
"1996-06-22" 516 NA 10 59 16 NA "1" "1" "Mix"
"1996-06-22" 516 NA 11 0 20 NA NA "1" "Mix"
"1996-06-22" 516 NA 11 0 36 NA "1" NA "Mix"
"1996-06-22" 516 NA 11 0 50 NA "1" NA "Mix"
"1996-06-22" 516 NA 11 1 4 NA "1" NA "Mix"
"1996-06-22" 516 NA 11 1 54 NA "1" NA "Mix"
"1996-06-22" 516 NA 11 2 43 NA "1" NA "Mix"
"1996-06-22" 516 NA 11 2 57 NA "1" NA "Mix"
"1996-06-22" 516 NA 11 5 13 NA "1" NA "Mix"
"1996-06-22" 516 NA 11 5 33 NA "1" NA "Mix"
"1996-06-22" 516 NA 11 5 53 NA NA "1" "Mix"
"1996-06-22" 516 NA 11 6 43 NA "1" "1" "Mix"
"1996-06-22" 516 NA 11 7 2 NA NA "1" "Mix"
"1996-06-22" 516 NA 11 8 19 NA "1" NA "Mix"
"1996-06-22" 517 NA 19 13 14 NA "1" NA "SFT1"
"1996-06-22" 517 NA 19 14 54 NA "1" "1" "SFT1"
"1996-06-22" 517 NA 19 15 53 NA "1" NA "SFT1"
"1996-06-22" 517 NA 19 16 2 NA "1" NA "SFT1"
"1996-06-22" 517 NA 19 16 9 NA "1" NA "SFT1"
"1996-06-22" 517 NA 19 16 16 NA "1" NA "SFT1"
"1996-06-22" 517 NA 19 16 23 NA "1" NA "SFT1"
"1996-06-22" 517 NA 19 19 24 NA "1" NA "SFT1"
"1996-06-22" 517 NA 19 19 34 NA "1" NA "SFT1"
"1996-06-22" 517 NA 19 19 44 NA "1" NA "SFT1"
"1996-06-22" 517 NA 19 19 52 NA "1" NA "SFT1"
"1996-06-22" 517 NA 19 20 0 NA "1" NA "SFT1"
"1996-06-22" 517 NA 19 20 8 NA "1" NA "SFT1"
"1996-06-22" 517 NA 19 20 15 NA "1" NA "SFT1"
"1996-06-22" 517 NA 19 22 18 NA "1" "1" "SFT1"
"1996-06-22" 517 NA 19 23 21 NA "1" "1" "SFT1"
"1996-06-22" 517 NA 19 24 47 NA "1" "1" "SFT1"
"1996-06-22" 517 NA 19 25 2 NA "1" "1" "SFT1"
"1996-06-22" 517 NA 19 25 13 NA "1" "1" "SFT1"
"1996-06-22" 517 NA 19 25 22 NA "1" NA "SFT1"
"1996-06-22" 517 NA 19 25 30 NA "1" NA "SFT1"
"1996-06-22" 517 NA 19 25 37 NA "1" NA "SFT1"
"1996-06-22" 517 NA 19 27 2 NA "1" NA "SFT1"
"1996-06-22" 517 NA 19 27 12 NA "1" NA "SFT1"
"1996-06-22" 517 NA 19 27 18 NA "1" NA "SFT1"
"1996-06-22" 517 NA 19 29 10 NA "1" "1" "SFT1"
"1996-06-22" 517 NA 19 29 22 NA "1" NA "SFT1"
"1996-06-22" 517 NA 19 29 28 NA "1" NA "SFT1"
"1996-06-22" 517 NA 19 31 16 NA "1" "1" "SFT1"
"1996-06-22" 517 NA 19 31 29 NA "1" NA "SFT1"
"1996-06-22" 517 NA 19 31 37 NA "1" NA "SFT1"
"1996-06-22" 517 NA 19 31 54 NA "1" NA "SFT1"
"1996-06-22" 517 NA 19 33 11 NA "1" "1" "SFT1"
"1996-06-22" 517 NA 19 34 5 NA "1" "1" "SFT1"
"1996-06-22" 517 NA 19 34 19 NA "1" NA "SFT1"
"1996-06-22" 517 NA 19 34 29 NA "1" NA "SFT1"
"1996-06-22" 517 NA 19 34 37 NA "1" NA "SFT1"
"1996-06-22" 517 NA 19 34 47 NA "1" NA "SFT1"
"1996-06-22" 517 NA 19 36 32 NA "1" "1" "SFT1"
"1996-06-22" 517 NA 19 36 45 NA "1" NA "SFT1"
"1996-06-22" 517 NA 19 36 53 NA "1" NA "SFT1"
"1996-06-22" 517 NA 19 38 12 NA "1" "1" "SFT1"
"1996-06-22" 517 NA 19 38 30 NA "1" NA "SFT1"
"1996-06-22" 517 NA 19 38 39 NA "1" NA "SFT1"
"1996-06-22" 517 NA 19 38 47 NA "1" NA "SFT1"
"1996-06-22" 517 NA 19 41 15 NA "1" "1" "SFT1"
"1996-06-22" 517 NA 19 41 25 NA "1" NA "SFT1"
"1996-06-22" 517 NA 19 41 34 NA "1" NA "SFT1"
"1996-06-22" 517 NA 19 43 12 NA "1" NA "SFT1"
"1996-06-22" 517 NA 19 43 25 NA "1" NA "SFT1"
"1996-06-22" 517 NA 19 43 33 NA "1" NA "SFT1"
"1996-06-22" 517 NA 19 43 39 NA "1" NA "SFT1"
"1996-06-22" 517 NA 19 46 52 NA "1" NA "SFT1"
"1996-06-22" 517 NA 19 47 0 NA "1" NA "SFT1"
"1996-06-22" 517 NA 19 47 9 NA "1" NA "SFT1"
"1996-06-22" 517 NA 19 48 26 NA "1" "1" "SFT1"
"1996-06-22" 517 NA 19 49 42 NA "1" NA "SFT1"
"1996-06-22" 517 NA 19 49 52 NA "1" NA "SFT1"
"1996-06-22" 517 NA 19 50 1 NA "1" NA "SFT1"
"1996-06-22" 517 NA 19 50 9 NA "1" NA "SFT1"
"1996-06-22" 517 NA 19 50 17 NA "1" NA "SFT1"
"1996-06-22" 517 NA 19 52 12 NA "1" "1" "SFT1"
"1996-06-22" 517 NA 19 54 5 NA "1" NA "SFT1"
"1996-06-22" 517 NA 19 54 17 NA "1" NA "SFT1"
"1996-06-22" 517 NA 19 54 30 NA "1" NA "SFT1"
"1996-06-22" 517 NA 19 54 40 NA "1" NA "SFT1"
"1996-06-22" 517 NA 19 54 50 NA "1" NA "SFT1"
"1996-06-22" 517 NA 19 55 1 NA "1" NA "SFT1"
"1996-06-23" 518 NA 16 17 35 NA "1" NA "NSF"
"1996-06-23" 518 NA 16 18 17 NA "1" NA "NSF"
"1996-06-23" 518 NA 16 18 34 NA "1" NA "NSF"
"1996-06-23" 518 NA 16 18 43 NA "1" NA "NSF"
"1996-06-23" 518 NA 16 22 57 NA "1" NA "NSF"
"1996-06-23" 518 NA 16 23 10 NA "1" NA "NSF"
"1996-06-23" 518 NA 16 24 45 NA "1" NA "NSF"
"1996-06-23" 518 NA 16 24 57 NA "1" NA "NSF"
"1996-06-23" 518 NA 16 25 11 NA "1" NA "NSF"
"1996-06-23" 518 NA 16 25 22 NA "1" NA "NSF"
"1996-06-23" 518 NA 16 25 34 NA "1" NA "NSF"
"1996-06-23" 518 NA 16 27 42 NA "1" NA "NSF"
"1996-06-23" 518 NA 16 27 58 NA "1" NA "NSF"
"1996-06-23" 518 NA 16 28 11 NA "1" NA "NSF"
"1996-06-23" 518 NA 16 31 11 NA "1" NA "NSF"
"1996-06-23" 518 NA 16 31 22 NA "1" NA "NSF"
"1996-06-23" 518 NA 16 31 32 NA "1" NA "NSF"
"1996-06-23" 518 NA 16 31 42 NA "1" NA "NSF"
"1996-06-23" 518 NA 16 32 43 NA "1" NA "NSF"
"1996-06-23" 518 NA 16 33 56 NA "1" NA "NSF"
"1996-06-23" 518 NA 16 34 7 NA "1" NA "NSF"
"1996-06-23" 518 NA 16 37 45 NA "1" NA "NSF"
"1996-06-23" 518 NA 16 37 54 NA "1" NA "NSF"
"1996-06-23" 518 NA 16 38 2 NA "1" NA "NSF"
"1996-06-23" 518 NA 16 38 13 NA "1" NA "NSF"
"1996-06-23" 518 NA 16 38 22 NA "1" NA "NSF"
"1996-06-23" 518 NA 16 38 31 NA "1" NA "NSF"
"1996-06-23" 518 NA 16 38 38 NA "1" NA "NSF"
"1996-06-23" 518 NA 16 41 25 NA "1" NA "NSF"
"1996-06-23" 518 NA 16 43 7 NA "1" NA "NSF"
"1996-06-23" 518 NA 16 43 21 NA "1" NA "NSF"
"1996-06-23" 518 NA 16 43 31 NA "1" NA "NSF"
"1996-06-23" 518 NA 16 43 39 NA "1" NA "NSF"
"1996-06-23" 518 NA 16 46 26 NA "1" NA "NSF"
"1996-06-23" 518 NA 16 46 38 NA "1" NA "NSF"
"1996-06-23" 518 NA 16 46 49 NA "1" NA "NSF"
"1996-06-23" 518 NA 16 47 0 NA "1" NA "NSF"
"1996-06-23" 518 NA 16 47 11 NA "1" NA "NSF"
"1996-06-23" 518 NA 16 51 23 NA "1" NA "NSF"
"1996-06-23" 518 NA 16 53 14 NA "1" NA "NSF"
"1996-06-23" 518 NA 16 53 29 NA "1" NA "NSF"
"1996-06-23" 518 NA 16 53 40 NA "1" NA "NSF"
"1996-06-23" 518 NA 16 53 49 NA "1" NA "NSF"
"1996-06-23" 518 NA 16 53 59 NA "1" NA "NSF"
"1996-06-23" 518 NA 16 54 9 NA "1" NA "NSF"
"1996-06-23" 518 NA 16 54 17 NA "1" NA "NSF"
"1996-06-23" 518 NA 16 54 28 NA "1" NA "NSF"
"1996-06-23" 518 NA 16 57 47 NA "1" NA "NSF"
"1996-06-23" 518 NA 16 58 0 NA "1" NA "NSF"
"1996-06-23" 518 NA 16 58 11 NA "1" NA "NSF"
"1996-06-23" 518 NA 16 58 19 NA "1" NA "NSF"
"1996-06-23" 518 NA 17 0 18 NA "1" NA "NSF"
"1996-06-23" 518 NA 17 2 52 NA "1" "1" "NSF"
"1996-06-23" 518 NA 17 3 51 NA "1" NA "NSF"
"1996-06-23" 518 NA 17 4 3 NA "1" NA "NSF"
"1996-06-23" 518 NA 17 4 15 NA "1" NA "NSF"
"1996-06-23" 518 NA 17 4 24 NA "1" NA "NSF"
"1996-06-23" 518 NA 17 4 37 NA "1" NA "NSF"
"1996-06-23" 518 NA 17 4 47 NA "1" NA "NSF"
"1996-06-23" 518 NA 17 5 0 NA "1" NA "NSF"
"1996-06-23" 518 NA 17 5 9 NA "1" NA "NSF"
"1996-06-23" 519 NA 17 12 28 NA "1" NA "NSF"
"1996-06-23" 519 NA 17 14 9 NA "1" NA "NSF"
"1996-06-23" 519 NA 17 14 25 NA "1" NA "NSF"
"1996-06-23" 519 NA 17 14 38 NA "1" NA "NSF"
"1996-06-23" 519 NA 17 14 51 NA "1" NA "NSF"
"1996-06-23" 519 NA 17 15 3 NA "1" NA "NSF"
"1996-06-23" 519 NA 17 17 41 NA "1" NA "NSF"
"1996-06-23" 519 NA 17 17 56 NA "1" NA "NSF"
"1996-06-23" 519 NA 17 18 6 NA "1" NA "NSF"
"1996-06-23" 519 NA 17 18 17 NA "1" NA "NSF"
"1996-06-23" 519 NA 17 21 20 NA "1" NA "NSF"
"1996-06-23" 519 NA 17 21 34 NA "1" NA "NSF"
"1996-06-23" 519 NA 17 21 45 NA "1" NA "NSF"
"1996-06-23" 519 NA 17 21 59 NA "1" NA "NSF"
"1996-06-23" 519 NA 17 22 11 NA "1" NA "NSF"
"1996-06-23" 519 NA 17 22 24 NA "1" NA "NSF"
"1996-06-28" 521 NA 9 51 36 NA "1" "1" "SFT1"
"1996-06-28" 521 NA 9 53 30 NA "1" NA "SFT1"
"1996-06-28" 521 NA 9 54 35 NA "1" "1" "SFT1"
"1996-06-28" 521 NA 9 54 57 NA "1" NA "SFT1"
"1996-06-28" 521 NA 9 55 6 NA "1" NA "SFT1"
"1996-06-28" 521 NA 9 55 19 NA "1" NA "SFT1"
"1996-06-28" 521 NA 9 56 35 NA "1" "1" "SFT1"
"1996-06-28" 521 NA 9 57 13 NA "1" "1" "SFT1"
"1996-06-28" 521 NA 9 58 42 NA "1" NA "SFT1"
"1996-06-28" 521 NA 9 59 10 NA NA "1" "SFT1"
"1996-06-28" 521 NA 9 59 21 NA "1" NA "SFT1"
"1996-06-28" 521 NA 9 59 40 NA "1" NA "SFT1"
"1996-06-28" 521 NA 10 1 51 NA "1" NA "SFT1"
"1996-06-28" 521 NA 10 2 42 NA "1" NA "SFT1"
"1996-06-28" 521 NA 10 2 55 NA "1" NA "SFT1"
"1996-06-28" 521 NA 10 5 5 NA "1" NA "SFT1"
"1996-06-28" 521 NA 10 5 17 NA "1" NA "SFT1"
"1996-06-28" 521 NA 10 5 29 NA "1" NA "SFT1"
"1996-06-28" 521 NA 10 6 42 NA "1" NA "SFT1"
"1996-06-28" 521 NA 10 6 55 NA "1" NA "SFT1"
"1996-06-28" 521 NA 10 7 8 NA "1" NA "SFT1"
"1996-06-28" 521 NA 10 8 54 NA "1" "1" "SFT1"
"1996-06-28" 521 NA 10 9 25 NA "1" NA "SFT1"
"1996-06-28" 521 NA 10 9 43 NA "1" NA "SFT1"
"1996-06-28" 521 NA 10 11 13 NA "1" NA "SFT1"
"1996-06-28" 521 NA 10 11 30 NA "1" NA "SFT1"
"1996-06-28" 521 NA 10 12 22 NA "1" NA "SFT1"
"1996-06-28" 521 NA 10 14 37 NA "1" NA "SFT1"
"1996-06-28" 521 NA 10 15 41 NA "1" NA "SFT1"
"1996-06-28" 521 NA 10 17 15 NA "1" NA "SFT1"
"1996-06-28" 521 NA 10 17 55 NA "1" NA "SFT1"
"1996-06-28" 521 NA 10 19 15 NA "1" NA "SFT1"
"1996-06-28" 521 NA 10 19 49 NA "1" NA "SFT1"
"1996-06-28" 521 NA 10 20 42 NA "1" NA "SFT1"
"1996-06-28" 521 NA 10 21 57 NA "1" NA "SFT1"
"1996-06-28" 521 NA 10 22 18 NA "1" NA "SFT1"
"1996-06-28" 521 NA 10 24 50 NA "1" "1" "SFT1"
"1996-06-28" 521 NA 10 25 57 NA "1" "1" "SFT1"
"1996-06-28" 521 NA 10 27 31 NA "1" NA "SFT1"
"1996-06-28" 521 NA 10 27 45 NA "1" NA "SFT1"
"1996-06-28" 521 NA 10 29 40 NA "1" "1" "SFT1"
"1996-06-28" 521 NA 10 30 39 NA "1" NA "SFT1"
"1996-06-28" 521 NA 10 32 10 NA "1" "1" "SFT1"
"1996-06-28" 521 NA 10 32 40 NA "1" "1" "SFT1"
"1996-06-28" 521 NA 10 35 20 NA "1" NA "SFT1"
"1996-06-28" 521 NA 10 35 29 NA "1" NA "SFT1"
"1996-06-28" 521 NA 10 35 42 NA "1" NA "SFT1"
"1996-06-28" 521 NA 10 36 46 NA "1" "1" "SFT1"
"1996-06-28" 521 NA 10 37 23 NA "1" "1" "SFT1"
"1996-06-28" 521 NA 10 38 52 NA "1" "1" "SFT1"
"1996-06-28" 521 NA 10 39 56 NA "1" "1" "SFT1"
"1996-06-28" 521 NA 10 41 16 NA "1" NA "SFT1"
"1996-06-28" 521 NA 10 41 29 NA "1" NA "SFT1"
"1996-06-28" 521 NA 10 41 38 NA "1" NA "SFT1"
"1996-06-28" 521 NA 10 42 24 NA "1" "1" "SFT1"
"1996-06-28" 521 NA 10 43 18 NA "1" "1" "SFT1"
"1996-06-28" 521 NA 10 45 12 NA "1" "1" "SFT1"
"1996-06-28" 521 NA 10 47 27 NA "1" NA "SFT1"
"1996-06-28" 521 NA 10 47 41 NA "1" NA "SFT1"
"1996-06-28" 521 NA 10 47 53 NA "1" NA "SFT1"
"1996-06-28" 521 NA 10 48 6 NA "1" NA "SFT1"
"1996-06-28" 521 NA 10 48 17 NA "1" NA "SFT1"
"1996-06-28" 521 NA 10 50 54 NA "1" "1" "SFT1"
"1996-06-28" 521 NA 10 52 13 NA "1" NA "SFT1"
"1996-06-28" 521 NA 10 53 20 NA "1" "1" "SFT1"
"1996-06-28" 521 NA 10 55 20 NA "1" "1" "SFT1"
"1996-06-28" 521 NA 10 55 43 NA "1" NA "SFT1"
"1996-06-28" 521 NA 10 56 4 NA "1" NA "SFT1"
"1996-06-28" 521 NA 10 57 43 NA "1" NA "SFT1"
"1996-06-28" 521 NA 10 57 54 NA "1" NA "SFT1"
"1996-06-28" 521 NA 10 58 8 NA "1" NA "SFT1"
"1996-06-28" 521 NA 10 59 42 NA "1" NA "SFT1"
"1996-06-28" 521 NA 11 1 0 NA "1" "1" "SFT1"
"1996-06-28" 521 NA 11 1 29 NA "1" "1" "SFT1"
"1996-06-28" 521 NA 11 2 12 NA "1" "1" "SFT1"
"1996-07-02" 523 81 17 44 0 NA "1" NA "DF"
"1996-07-02" 523 81 17 47 57 NA "1" NA "DF"
"1996-07-02" 523 81 17 48 10 NA "1" NA "DF"
"1996-07-02" 523 81 17 48 20 NA "1" NA "DF"
"1996-07-02" 523 81 17 48 31 NA "1" NA "DF"
"1996-07-02" 523 81 17 48 44 NA "1" NA "DF"
"1996-07-02" 523 81 17 48 59 NA "1" NA "DF"
"1996-07-02" 523 81 17 52 20 NA "1" NA "DF"
"1996-07-02" 523 81 17 52 31 NA "1" NA "DF"
"1996-07-02" 523 81 17 52 43 NA "1" NA "DF"
"1996-07-02" 523 81 17 52 54 NA "1" NA "DF"
"1996-07-02" 523 81 17 53 7 NA "1" NA "DF"
"1996-07-02" 523 81 17 53 26 NA "1" NA "DF"
"1996-07-02" 523 81 17 57 21 NA "1" NA "DF"
"1996-07-02" 523 81 17 57 31 NA "1" NA "DF"
"1996-07-02" 523 81 17 57 42 NA "1" NA "DF"
"1996-07-02" 523 81 17 57 52 NA "1" NA "DF"
"1996-07-02" 523 81 17 58 5 NA "1" NA "DF"
"1996-07-02" 523 81 17 58 16 NA "1" NA "DF"
"1996-07-02" 523 81 17 58 24 NA "1" NA "DF"
"1996-07-02" 523 81 18 2 2 NA "1" NA "DF"
"1996-07-02" 523 81 18 2 12 NA "1" NA "DF"
"1996-07-02" 523 81 18 2 23 NA "1" NA "DF"
"1996-07-02" 523 81 18 2 34 NA "1" NA "DF"
"1996-07-02" 523 81 18 2 47 NA "1" NA "DF"
"1996-07-02" 523 81 18 3 0 NA "1" NA "DF"
"1996-07-02" 523 81 18 3 12 NA "1" NA "DF"
"1996-07-02" 523 81 18 3 23 NA "1" NA "DF"
"1996-07-02" 523 81 18 6 44 NA "1" NA "DF"
"1996-07-02" 523 81 18 6 56 NA "1" NA "DF"
"1996-07-02" 523 81 18 7 7 NA "1" NA "DF"
"1996-07-02" 523 81 18 7 21 NA "1" NA "DF"
"1996-07-02" 523 81 18 7 38 NA "1" NA "DF"
"1996-07-02" 523 81 18 7 54 NA "1" NA "DF"
"1996-07-02" 523 81 18 8 12 NA "1" NA "DF"
"1996-07-02" 523 81 18 9 0 NA "1" NA "DF"
"1996-07-02" 523 81 18 9 15 NA "1" NA "DF"
"1996-07-02" 524 81 18 26 1 NA "1" NA "DF"
"1996-07-02" 524 81 18 29 11 NA "1" NA "DF"
"1996-07-02" 524 81 18 29 25 NA "1" NA "DF"
"1996-07-02" 524 81 18 29 41 NA "1" NA "DF"
"1996-07-02" 524 81 18 29 54 NA "1" NA "DF"
"1996-07-02" 524 81 18 30 12 NA "1" NA "DF"
"1996-07-02" 524 81 18 30 31 NA "1" NA "DF"
"1996-07-02" 524 81 18 30 50 NA "1" NA "DF"
"1996-07-02" 525 NA 18 41 24 NA "1" NA "Mix"
"1996-07-02" 525 NA 18 42 50 NA "1" NA "Mix"
"1996-07-02" 525 NA 18 43 14 NA "1" NA "Mix"
"1996-07-02" 525 NA 18 44 29 NA "1" NA "Mix"
"1996-07-02" 525 NA 18 45 36 NA "1" NA "Mix"
"1996-07-02" 525 NA 18 45 48 NA "1" NA "Mix"
"1996-07-02" 525 NA 18 47 7 NA "1" NA "Mix"
"1996-07-02" 525 NA 18 47 46 NA "1" NA "Mix"
"1996-07-02" 525 NA 18 48 10 NA "1" NA "Mix"
"1996-07-02" 525 NA 18 48 32 NA "1" NA "Mix"
"1996-07-02" 525 NA 18 54 4 NA "1" NA "Mix"
"1996-07-02" 525 NA 18 54 18 NA "1" NA "Mix"
"1996-07-02" 525 NA 18 54 30 NA "1" NA "Mix"
"1996-07-02" 525 NA 18 54 43 NA "1" NA "Mix"
"1996-07-02" 525 NA 18 54 51 NA "1" NA "Mix"
"1996-07-02" 525 NA 18 55 0 NA "1" NA "Mix"
"1996-07-02" 525 NA 18 59 50 NA "1" NA "Mix"
"1996-07-02" 525 NA 18 59 59 NA "1" NA "Mix"
"1996-07-02" 525 NA 19 0 9 NA "1" NA "Mix"
"1996-07-02" 525 NA 19 1 36 NA "1" NA "Mix"
"1996-07-02" 525 NA 19 2 40 NA "1" NA "Mix"
"1996-07-02" 525 NA 19 4 11 NA "1" NA "Mix"
"1996-07-02" 525 NA 19 4 19 NA "1" NA "Mix"
"1996-07-02" 525 NA 19 5 3 NA "1" NA "Mix"
"1996-07-02" 525 NA 19 6 6 NA "1" NA "Mix"
"1996-07-02" 525 NA 19 7 40 NA "1" NA "Mix"
"1996-07-02" 525 NA 19 7 49 NA "1" NA "Mix"
"1996-07-02" 525 NA 19 7 59 NA "1" NA "Mix"
"1996-07-02" 525 NA 19 9 15 NA "1" NA "Mix"
"1996-07-02" 525 NA 19 9 21 NA "1" NA "Mix"
"1996-07-02" 525 NA 19 10 15 NA "1" NA "Mix"
"1996-07-02" 525 NA 19 10 34 NA "1" NA "Mix"
"1996-07-02" 525 NA 19 10 59 NA "1" NA "Mix"
"1996-07-02" 525 NA 19 11 57 NA NA "1" "Mix"
"1996-07-02" 525 NA 19 12 11 NA "1" NA "Mix"
"1996-07-02" 525 NA 19 13 22 NA "1" NA "Mix"
"1996-07-02" 525 NA 19 14 6 NA "1" "1" "Mix"
"1996-07-02" 525 NA 19 14 15 NA "1" NA "Mix"
"1996-07-02" 525 NA 19 14 57 NA "1" NA "Mix"
"1996-07-02" 525 NA 19 16 30 NA "1" NA "Mix"
"1996-07-02" 525 NA 19 16 39 NA "1" NA "Mix"
"1996-07-02" 525 NA 19 16 46 NA "1" NA "Mix"
"1996-07-02" 525 NA 19 18 19 NA "1" NA "Mix"
"1996-07-02" 525 NA 19 18 52 NA "1" NA "Mix"
"1996-07-02" 525 NA 19 20 8 NA "1" NA "Mix"
"1996-07-02" 525 NA 19 20 42 NA "1" "1" "Mix"
"1996-07-02" 525 NA 19 21 32 NA "1" NA "Mix"
"1996-07-02" 525 NA 19 21 49 NA "1" NA "Mix"
"1996-07-02" 525 NA 19 23 37 NA "1" NA "Mix"
"1996-07-02" 525 NA 19 23 44 NA "1" NA "Mix"
"1996-07-02" 525 NA 19 23 52 NA "1" NA "Mix"
"1996-07-02" 525 NA 19 23 59 NA "1" NA "Mix"
"1996-07-02" 525 NA 19 24 35 NA "1" NA "Mix"
"1996-07-02" 525 NA 19 25 15 NA "1" "1" "Mix"
"1996-07-02" 525 NA 19 25 22 NA "1" NA "Mix"
"1996-07-02" 525 NA 19 26 47 NA "1" NA "Mix"
"1996-07-09" 526 NA 17 50 49 NA "1" NA "Mix"
"1996-07-09" 526 NA 17 51 46 NA "1" NA "Mix"
"1996-07-09" 526 NA 17 52 29 NA "1" NA "Mix"
"1996-07-09" 526 NA 17 53 10 NA "1" NA "Mix"
"1996-07-09" 526 NA 17 53 26 NA "1" "1" "Mix"
"1996-07-09" 526 NA 17 53 45 NA "1" NA "Mix"
"1996-07-09" 526 NA 17 53 57 NA "1" NA "Mix"
"1996-07-09" 526 NA 17 55 39 NA "1" NA "Mix"
"1996-07-09" 526 NA 17 55 53 NA "1" NA "Mix"
"1996-07-09" 526 NA 17 56 4 NA "1" NA "Mix"
"1996-07-09" 526 NA 17 56 46 NA "1" NA "Mix"
"1996-07-09" 526 NA 17 57 7 NA "1" NA "Mix"
"1996-07-09" 526 NA 17 58 30 NA "1" NA "Mix"
"1996-07-09" 526 NA 17 58 44 NA "1" NA "Mix"
"1996-07-09" 526 NA 17 59 5 NA "1" NA "Mix"
"1996-07-09" 526 NA 17 59 18 NA "1" NA "Mix"
"1996-07-09" 526 NA 18 0 29 NA NA "1" "Mix"
"1996-07-09" 526 NA 18 0 45 NA "1" NA "Mix"
"1996-07-09" 526 NA 18 0 50 NA "1" NA "Mix"
"1996-07-09" 526 NA 18 1 59 NA "1" NA "Mix"
"1996-07-09" 526 NA 18 2 30 NA "1" NA "Mix"
"1996-07-09" 526 NA 18 3 24 NA "1" NA "Mix"
"1996-07-09" 526 NA 18 3 39 NA "1" "1" "Mix"
"1996-07-09" 526 NA 18 4 27 NA "1" NA "Mix"
"1996-07-09" 526 NA 18 4 40 NA "1" NA "Mix"
"1996-07-09" 526 NA 18 4 49 NA "1" NA "Mix"
"1996-07-09" 526 NA 18 6 4 NA "1" NA "Mix"
"1996-07-09" 526 NA 18 7 36 NA "1" NA "Mix"
"1996-07-09" 526 NA 18 7 48 NA "1" NA "Mix"
"1996-07-09" 526 NA 18 7 59 NA "1" NA "Mix"
"1996-07-09" 526 NA 18 8 14 NA "1" "1" "Mix"
"1996-07-09" 526 NA 18 9 12 NA "1" NA "Mix"
"1996-07-09" 526 NA 18 9 25 NA "1" "1" "Mix"
"1996-07-09" 526 NA 18 10 4 NA "1" "1" "Mix"
"1996-07-09" 526 NA 18 10 38 NA "1" NA "Mix"
"1996-07-09" 526 NA 18 10 46 NA "1" NA "Mix"
"1996-07-09" 526 NA 18 11 0 NA "1" "1" "Mix"
"1996-07-09" 526 NA 18 11 18 NA "1" NA "Mix"
"1996-07-09" 526 NA 18 12 26 NA "1" NA "Mix"
"1996-07-09" 526 NA 18 12 39 NA "1" NA "Mix"
"1996-07-09" 526 NA 18 12 51 NA "1" NA "Mix"
"1996-07-09" 526 NA 18 13 5 NA "1" NA "Mix"
"1996-07-09" 526 NA 18 13 31 NA NA "1" "Mix"
"1996-07-09" 526 NA 18 14 7 NA "1" NA "Mix"
"1996-07-09" 526 NA 18 14 18 NA "1" NA "Mix"
"1996-07-09" 526 NA 18 14 30 NA "1" "1" "Mix"
"1996-07-09" 526 NA 18 15 20 NA "1" NA "Mix"
"1996-07-09" 526 NA 18 15 29 NA NA "1" "Mix"
"1996-07-09" 526 NA 18 15 56 NA "1" NA "Mix"
"1996-07-09" 526 NA 18 16 7 NA "1" NA "Mix"
"1996-07-09" 526 NA 18 16 20 NA "1" NA "Mix"
"1996-07-09" 526 NA 18 17 19 NA NA "1" "Mix"
"1996-07-09" 526 NA 18 17 29 NA "1" NA "Mix"
"1996-07-09" 526 NA 18 17 41 NA "1" NA "Mix"
"1996-07-09" 526 NA 18 17 53 NA "1" NA "Mix"
"1996-07-09" 526 NA 18 19 2 NA "1" NA "Mix"
"1996-07-09" 526 NA 18 19 15 NA "1" NA "Mix"
"1996-07-09" 526 NA 18 19 20 NA "1" NA "Mix"
"1996-07-09" 526 NA 18 20 0 NA "1" NA "Mix"
"1996-07-09" 526 NA 18 20 10 NA "1" "1" "Mix"
"1996-07-09" 526 NA 18 21 12 NA "1" "1" "Mix"
"1996-07-09" 526 NA 18 22 30 NA "1" NA "Mix"
"1996-07-09" 526 NA 18 22 44 NA "1" NA "Mix"
"1996-07-09" 526 NA 18 22 55 NA "1" NA "Mix"
"1996-07-09" 526 NA 18 23 3 NA "1" NA "Mix"
"1996-07-09" 526 NA 18 24 15 NA "1" NA "Mix"
"1996-07-09" 526 NA 18 25 23 NA "1" NA "Mix"
"1996-07-09" 526 NA 18 25 35 NA "1" NA "Mix"
"1996-07-09" 526 NA 18 27 16 NA "1" NA "Mix"
"1996-07-09" 526 NA 18 27 27 NA "1" NA "Mix"
"1996-07-09" 526 NA 18 27 36 NA "1" NA "Mix"
"1996-07-09" 526 NA 18 27 46 NA "1" NA "Mix"
"1996-07-09" 526 NA 18 29 9 NA "1" NA "Mix"
"1996-07-09" 526 NA 18 29 24 NA "1" NA "Mix"
"1996-07-09" 526 NA 18 30 57 NA NA "1" "Mix"
"1996-07-09" 526 NA 18 31 7 NA "1" NA "Mix"
"1996-07-09" 526 NA 18 31 18 NA "1" NA "Mix"
"1996-07-09" 526 NA 18 31 29 NA "1" NA "Mix"
"1996-07-09" 526 NA 18 31 39 NA "1" NA "Mix"
"1996-07-09" 526 NA 18 33 46 NA "1" NA "Mix"
"1996-07-09" 526 NA 18 34 31 NA "1" NA "Mix"
"1996-07-09" 526 NA 18 35 47 NA "1" NA "Mix"
"1996-07-09" 526 NA 18 35 58 NA "1" NA "Mix"
"1996-07-09" 526 NA 18 36 8 NA "1" NA "Mix"
"1996-07-09" 526 NA 18 36 16 NA "1" NA "Mix"
"1996-07-09" 526 NA 18 37 37 NA "1" NA "Mix"
"1996-07-09" 526 NA 18 39 5 NA "1" NA "Mix"
"1996-07-09" 526 NA 18 39 26 NA "1" NA "Mix"
"1996-07-09" 526 NA 18 40 22 NA "1" NA "Mix"
"1996-07-09" 526 NA 18 40 34 NA "1" NA "Mix"
"1996-07-09" 526 NA 18 40 46 NA "1" NA "Mix"
"1996-07-09" 526 NA 18 40 56 NA "1" NA "Mix"
"1996-07-09" 526 NA 18 42 56 NA "1" NA "Mix"
"1996-07-09" 526 NA 18 43 10 NA "1" NA "Mix"
"1996-07-09" 526 NA 18 43 20 NA "1" NA "Mix"
"1996-07-09" 526 NA 18 45 26 NA "1" NA "Mix"
"1996-07-09" 526 NA 18 45 40 NA "1" NA "Mix"
"1996-07-09" 526 NA 18 45 49 NA "1" NA "Mix"
"1996-07-09" 526 NA 18 47 49 NA "1" NA "Mix"
"1996-07-09" 526 NA 18 48 1 NA "1" NA "Mix"
"1996-07-09" 526 NA 18 48 11 NA "1" NA "Mix"
"1996-07-09" 526 NA 18 50 19 NA "1" NA "Mix"
"1996-07-09" 526 NA 18 51 36 NA "1" NA "Mix"
"1996-07-09" 526 NA 18 51 47 NA "1" NA "Mix"
"1996-07-09" 526 NA 18 51 56 NA "1" NA "Mix"
"1996-07-09" 526 NA 18 52 31 NA "1" NA "Mix"
"1996-07-09" 526 NA 18 52 43 NA "1" NA "Mix"
"1996-07-09" 526 NA 18 53 43 NA "1" NA "Mix"
"1996-07-09" 526 NA 18 53 51 NA "1" NA "Mix"
"1996-07-09" 526 NA 18 54 51 NA "1" NA "Mix"
"1996-07-09" 526 NA 18 55 0 NA "1" NA "Mix"
"1996-07-09" 526 NA 18 55 54 NA "1" NA "Mix"
"1996-07-09" 526 NA 18 56 6 NA "1" NA "Mix"
"1996-07-09" 526 NA 18 56 16 NA "1" NA "Mix"
"1996-07-11" 527 NA 19 0 58 NA "1" NA "Mix"
"1996-07-11" 527 NA 19 2 13 NA "1" NA "Mix"
"1996-07-11" 527 NA 19 2 31 NA "1" NA "Mix"
"1996-07-11" 527 NA 19 2 47 NA "1" NA "Mix"
"1996-07-11" 527 NA 19 3 3 NA "1" NA "Mix"
"1996-07-11" 527 NA 19 3 33 NA "1" "1" "Mix"
"1996-07-11" 527 NA 19 4 20 NA "1" NA "Mix"
"1996-07-11" 527 NA 19 5 33 NA "1" "1" "Mix"
"1996-07-11" 527 NA 19 7 33 NA "1" "1" "Mix"
"1996-07-11" 527 NA 19 8 11 NA "1" "1" "Mix"
"1996-07-11" 527 NA 19 9 8 NA "1" NA "Mix"
"1996-07-11" 527 NA 19 9 22 NA "1" NA "Mix"
"1996-07-11" 527 NA 19 9 32 NA "1" NA "Mix"
"1996-07-11" 527 NA 19 10 8 NA "1" "1" "Mix"
"1996-07-11" 527 NA 19 11 5 NA "1" "1" "Mix"
"1996-07-11" 527 NA 19 11 44 NA "1" "1" "Mix"
"1996-07-11" 527 NA 19 11 58 NA "1" NA "Mix"
"1996-07-11" 527 NA 19 12 44 NA "1" NA "Mix"
"1996-07-11" 527 NA 19 12 58 NA "1" NA "Mix"
"1996-07-11" 527 NA 19 13 10 NA "1" NA "Mix"
"1996-07-11" 527 NA 19 14 9 NA "1" NA "Mix"
"1996-07-11" 527 NA 19 14 52 NA NA "1" "Mix"
"1996-07-11" 527 NA 19 14 56 NA "1" NA "Mix"
"1996-07-11" 527 NA 19 15 11 NA "1" NA "Mix"
"1996-07-11" 527 NA 19 16 33 NA "1" "1" "Mix"
"1996-07-11" 527 NA 19 18 12 NA "1" NA "Mix"
"1996-07-11" 527 NA 19 18 42 NA "1" NA "Mix"
"1996-07-11" 527 NA 19 18 57 NA "1" NA "Mix"
"1996-07-11" 527 NA 19 19 7 NA "1" NA "Mix"
"1996-07-11" 527 NA 19 19 15 NA "1" NA "Mix"
"1996-07-11" 528 NA 19 22 8 NA "1" NA "Mix"
"1996-07-11" 528 NA 19 23 44 NA NA "1" "Mix"
"1996-07-11" 528 NA 19 23 54 NA "1" NA "Mix"
"1996-07-11" 528 NA 19 24 40 NA "1" NA "Mix"
"1996-07-11" 528 NA 19 25 26 NA NA "1" "Mix"
"1996-07-11" 528 NA 19 25 38 NA "1" NA "Mix"
"1996-07-11" 528 NA 19 27 47 NA "1" NA "Mix"
"1996-07-11" 528 NA 19 28 1 NA "1" NA "Mix"
"1996-07-11" 528 NA 19 28 47 NA "1" NA "Mix"
"1996-07-11" 528 NA 19 28 59 NA "1" NA "Mix"
"1996-07-11" 528 NA 19 29 44 NA "1" NA "Mix"
"1996-07-11" 528 NA 19 30 44 NA "1" NA "Mix"
"1996-07-11" 528 NA 19 33 2 NA "1" NA "Mix"
"1996-07-11" 528 NA 19 33 44 NA "1" NA "Mix"
"1996-07-11" 528 NA 19 33 52 NA "1" "1" "Mix"
"1996-07-11" 528 NA 19 34 7 NA "1" NA "Mix"
"1996-07-11" 528 NA 19 34 16 NA "1" NA "Mix"
"1996-07-11" 528 NA 19 34 29 NA "1" NA "Mix"
"1996-07-11" 528 NA 19 34 58 NA "1" "1" "Mix"
"1996-07-11" 528 NA 19 35 38 NA "1" "1" "Mix"
"1996-07-11" 528 NA 19 36 33 NA NA "1" "Mix"
"1996-07-11" 528 NA 19 36 47 NA "1" NA "Mix"
"1996-07-11" 528 NA 19 37 50 NA "1" NA "Mix"
"1996-07-11" 528 NA 19 38 5 NA "1" NA "Mix"
"1996-07-11" 528 NA 19 38 15 NA "1" NA "Mix"
"1996-07-11" 528 NA 19 38 28 NA "1" NA "Mix"
"1996-07-11" 528 NA 19 39 34 NA "1" "1" "Mix"
"1996-07-11" 528 NA 19 40 10 NA NA "1" "Mix"
"1996-07-11" 528 NA 19 40 21 NA "1" NA "Mix"
"1996-07-11" 528 NA 19 40 53 NA "1" "1" "Mix"
"1996-07-11" 528 NA 19 41 51 NA "1" NA "Mix"
"1996-07-11" 528 NA 19 42 5 NA "1" NA "Mix"
"1996-07-11" 528 NA 19 42 15 NA "1" NA "Mix"
"1996-07-11" 528 NA 19 43 36 NA "1" NA "Mix"
"1996-07-11" 528 NA 19 43 46 NA "1" NA "Mix"
"1996-07-11" 528 NA 19 45 21 NA "1" NA "Mix"
"1996-07-11" 528 NA 19 46 1 NA "1" "1" "Mix"
"1996-07-11" 528 NA 19 47 8 NA "1" NA "Mix"
"1996-07-11" 528 NA 19 47 23 NA "1" NA "Mix"
"1996-07-11" 528 NA 19 47 31 NA "1" NA "Mix"
"1996-07-18" 529 35 11 9 36 NA "1" NA "SFT1"
"1996-07-18" 529 35 11 11 57 NA "1" NA "SFT1"
"1996-07-18" 529 35 11 12 9 NA "1" NA "SFT1"
"1996-07-18" 529 35 11 12 22 NA "1" NA "SFT1"
"1996-07-18" 529 35 11 12 32 NA "1" NA "SFT1"
"1996-07-18" 529 35 11 14 4 NA "1" NA "SFT1"
"1996-07-18" 529 35 11 14 12 NA "1" NA "SFT1"
"1996-07-18" 529 35 11 14 24 NA "1" NA "SFT1"
"1996-07-18" 529 35 11 15 43 NA NA "1" "SFT1"
"1996-07-18" 529 35 11 16 58 NA "1" NA "SFT1"
"1996-07-18" 529 35 11 17 12 NA "1" NA "SFT1"
"1996-07-18" 529 35 11 17 21 NA "1" NA "SFT1"
"1996-07-18" 529 35 11 19 4 NA "1" NA "SFT1"
"1996-07-18" 529 35 11 19 19 NA "1" NA "SFT1"
"1996-07-18" 529 35 11 19 30 NA "1" NA "SFT1"
"1996-07-18" 529 35 11 21 39 NA NA "1" "SFT1"
"1996-07-18" 529 35 11 21 51 NA "1" NA "SFT1"
"1996-07-18" 529 35 11 22 5 NA "1" NA "SFT1"
"1996-07-18" 529 35 11 24 10 NA NA "1" "SFT1"
"1996-07-18" 529 35 11 24 23 NA "1" NA "SFT1"
"1996-07-18" 529 35 11 24 36 NA "1" NA "SFT1"
"1996-07-18" 529 35 11 26 18 NA "1" NA "SFT1"
"1996-07-18" 529 35 11 26 29 NA "1" NA "SFT1"
"1996-07-18" 529 35 11 26 40 NA "1" NA "SFT1"
"1996-07-18" 529 35 11 26 49 NA "1" NA "SFT1"
"1996-07-18" 529 35 11 28 25 NA NA "1" "SFT1"
"1996-07-18" 529 35 11 28 32 NA "1" NA "SFT1"
"1996-07-18" 529 35 11 28 42 NA "1" NA "SFT1"
"1996-07-18" 530 35 11 31 50 NA "1" NA "SFT1"
"1996-07-18" 530 35 11 33 27 NA "1" NA "SFT1"
"1996-07-18" 530 35 11 33 40 NA "1" NA "SFT1"
"1996-07-18" 530 35 11 33 52 NA "1" NA "SFT1"
"1996-07-18" 530 35 11 34 3 NA "1" NA "SFT1"
"1996-07-18" 530 35 11 34 16 NA "1" NA "SFT1"
"1996-07-18" 530 35 11 36 41 NA "1" NA "SFT1"
"1996-07-18" 530 35 11 36 49 NA "1" NA "SFT1"
"1996-07-18" 530 35 11 37 11 NA "1" NA "SFT1"
"1996-07-18" 530 35 11 37 19 NA "1" NA "SFT1"
"1996-07-18" 530 35 11 38 20 NA NA "1" "SFT1"
"1996-07-18" 530 35 11 39 59 NA "1" NA "SFT1"
"1996-07-18" 530 35 11 40 18 NA "1" NA "SFT1"
"1996-07-18" 530 35 11 40 33 NA "1" NA "SFT1"
"1996-07-18" 530 35 11 40 45 NA "1" NA "SFT1"
"1996-07-18" 530 35 11 40 57 NA "1" NA "SFT1"
"1996-07-18" 530 35 11 41 8 NA "1" NA "SFT1"
"1996-07-18" 530 35 11 42 25 NA NA "1" "SFT1"
"1996-07-18" 530 35 11 42 36 NA "1" NA "SFT1"
"1996-07-18" 530 35 11 42 56 NA "1" NA "SFT1"
"1996-07-18" 530 35 11 46 26 NA "1" NA "SFT1"
"1996-07-18" 530 35 11 46 38 NA "1" NA "SFT1"
"1996-07-18" 530 35 11 46 48 NA "1" NA "SFT1"
"1996-07-18" 530 35 11 47 0 NA "1" NA "SFT1"
"1996-07-18" 530 35 11 47 12 NA "1" NA "SFT1"
"1996-07-18" 530 35 11 47 24 NA "1" NA "SFT1"
"1996-07-18" 530 35 11 50 49 NA "1" NA "SFT1"
"1996-07-18" 530 35 11 51 1 NA "1" NA "SFT1"
"1996-07-18" 530 35 11 51 14 NA "1" NA "SFT1"
"1996-07-18" 530 35 11 51 27 NA "1" NA "SFT1"
"1996-07-18" 530 35 11 51 41 NA "1" NA "SFT1"
"1996-07-18" 530 35 11 54 47 NA "1" NA "SFT1"
"1996-07-18" 530 35 11 55 4 NA "1" NA "SFT1"
"1996-07-18" 530 35 11 55 17 NA "1" NA "SFT1"
"1996-07-22" 531 33 11 38 55 NA "1" NA "TRA"
"1996-07-22" 531 33 11 39 24 NA "1" NA "TRA"
"1996-07-22" 531 33 11 39 35 NA "1" NA "TRA"
"1996-07-22" 531 33 11 40 0 NA "1" NA "TRA"
"1996-07-22" 531 33 11 41 22 NA "1" NA "TRA"
"1996-07-22" 531 33 11 41 50 NA "1" NA "TRA"
"1996-07-22" 531 33 11 42 45 NA "1" NA "TRA"
"1996-07-22" 531 33 11 43 12 NA "1" NA "TRA"
"1996-07-22" 531 33 11 44 28 NA "1" NA "TRA"
"1996-07-22" 531 33 11 44 47 NA "1" NA "TRA"
"1996-07-22" 531 33 11 45 3 NA "1" NA "TRA"
"1996-07-22" 531 33 11 47 18 NA "1" NA "TRA"
"1996-07-22" 531 33 11 48 17 NA "1" NA "TRA"
"1996-07-22" 531 33 11 48 37 NA "1" NA "TRA"
"1996-07-22" 531 33 11 50 4 NA "1" NA "TRA"
"1996-07-22" 531 33 11 50 20 NA "1" NA "TRA"
"1996-07-22" 531 33 11 53 24 NA "1" NA "TRA"
"1996-07-22" 531 33 11 53 40 NA "1" NA "TRA"
"1996-07-22" 531 33 11 53 54 NA "1" NA "TRA"
"1996-07-22" 531 33 11 56 22 NA "1" NA "TRA"
"1996-07-22" 531 33 11 56 40 NA "1" NA "TRA"
"1996-07-22" 531 33 11 56 57 NA "1" NA "TRA"
"1996-07-22" 531 33 11 59 41 NA "1" NA "TRA"
"1996-07-22" 531 33 11 59 58 NA "1" NA "TRA"
"1996-07-22" 531 33 12 0 15 NA "1" NA "TRA"
"1996-07-22" 531 33 12 3 55 NA "1" NA "TRA"
"1996-07-22" 531 33 12 4 11 NA "1" NA "TRA"
"1996-07-22" 531 33 12 5 57 NA "1" NA "TRA"
"1996-07-22" 531 33 12 6 15 NA "1" NA "TRA"
"1996-07-22" 531 33 12 6 31 NA "1" NA "TRA"
"1996-07-22" 531 33 12 10 30 NA "1" NA "TRA"
"1996-07-22" 531 33 12 10 58 NA "1" NA "TRA"
"1996-07-22" 531 33 12 11 38 NA NA "1" "TRA"
"1996-07-22" 531 33 12 11 47 NA "1" NA "TRA"
"1996-07-22" 531 33 12 14 50 NA "1" NA "TRA"
"1996-07-22" 531 33 12 15 8 NA "1" NA "TRA"
"1996-07-22" 531 33 12 15 24 NA "1" NA "TRA"
"1996-07-22" 532 33 12 19 51 NA "1" NA "TRA"
"1996-07-22" 532 33 12 23 39 NA "1" NA "TRA"
"1996-07-22" 532 33 12 24 15 NA "1" NA "TRA"
"1996-07-22" 532 33 12 24 31 NA "1" NA "TRA"
"1996-07-22" 532 33 12 27 13 NA "1" NA "TRA"
"1996-07-22" 532 33 12 27 32 NA "1" NA "TRA"
"1996-07-22" 532 33 12 28 0 NA "1" NA "TRA"
"1996-07-22" 532 33 12 28 24 NA "1" NA "TRA"
"1996-07-22" 532 33 12 33 16 NA "1" NA "TRA"
"1996-07-22" 532 33 12 33 33 NA "1" NA "TRA"
"1996-07-22" 532 33 12 33 55 NA "1" NA "TRA"
"1996-07-22" 532 33 12 34 11 NA "1" NA "TRA"
"1996-07-22" 532 33 12 35 19 NA "1" NA "TRA"
"1996-07-22" 532 33 12 36 41 NA "1" NA "TRA"
"1996-07-22" 532 33 12 38 0 NA "1" NA "TRA"
"1996-07-22" 532 33 12 38 23 NA "1" NA "TRA"
"1996-07-22" 532 33 12 38 50 NA "1" NA "TRA"
"1996-07-22" 532 33 12 39 11 NA "1" NA "TRA"
"1996-07-22" 532 33 12 42 23 NA "1" NA "TRA"
"1996-07-22" 532 33 12 42 42 NA "1" NA "TRA"
"1996-07-22" 532 33 12 43 0 NA "1" NA "TRA"
"1996-07-25" 533 NA 18 5 12 NA "1" NA "SFT1"
"1996-07-25" 533 NA 18 5 56 NA "1" NA "SFT1"
"1996-07-25" 533 NA 18 6 29 NA "1" NA "SFT1"
"1996-07-25" 533 NA 18 7 28 NA "1" NA "SFT1"
"1996-07-25" 533 NA 18 8 14 NA "1" NA "SFT1"
"1996-07-25" 533 NA 18 9 31 NA "1" NA "SFT1"
"1996-07-25" 533 NA 18 10 17 NA "1" NA "SFT1"
"1996-07-25" 533 NA 18 11 29 NA "1" NA "SFT1"
"1996-07-25" 533 NA 18 12 19 NA "1" "1" "SFT1"
"1996-07-25" 533 NA 18 13 8 NA "1" NA "SFT1"
"1996-07-25" 533 NA 18 15 14 NA "1" NA "SFT1"
"1996-07-25" 533 NA 18 16 4 NA "1" NA "SFT1"
"1996-07-25" 533 NA 18 18 0 NA "1" NA "SFT1"
"1996-07-25" 533 NA 18 18 41 NA "1" NA "SFT1"
"1996-07-25" 533 NA 18 19 27 NA "1" NA "SFT1"
"1996-07-25" 533 NA 18 20 28 NA "1" "1" "SFT1"
"1996-07-25" 533 NA 18 21 16 NA "1" "1" "SFT1"
"1996-07-25" 533 NA 18 22 15 NA "1" NA "SFT1"
"1996-07-25" 533 NA 18 23 22 NA "1" NA "SFT1"
"1996-07-25" 533 NA 18 24 2 NA NA "1" "SFT1"
"1996-07-25" 533 NA 18 24 16 NA "1" "1" "SFT1"
"1996-07-25" 533 NA 18 24 21 NA "1" NA "SFT1"
"1996-07-25" 533 NA 18 25 32 NA "1" NA "SFT1"
"1996-07-25" 533 NA 18 26 3 NA "1" "1" "SFT1"
"1996-07-25" 533 NA 18 26 34 NA "1" "1" "SFT1"
"1996-07-25" 533 NA 18 27 32 NA "1" NA "SFT1"
"1996-07-25" 533 NA 18 29 16 NA "1" NA "SFT1"
"1996-07-25" 533 NA 18 29 27 NA "1" NA "SFT1"
"1996-07-25" 533 NA 18 29 40 NA "1" NA "SFT1"
"1996-07-25" 533 NA 18 30 30 NA "1" NA "SFT1"
"1996-07-25" 533 NA 18 31 23 NA "1" NA "SFT1"
"1996-07-25" 533 NA 18 32 14 NA "1" NA "SFT1"
"1996-07-25" 533 NA 18 32 40 NA "1" NA "SFT1"
"1996-07-25" 533 NA 18 33 36 NA "1" NA "SFT1"
"1996-07-25" 533 NA 18 34 17 NA "1" NA "SFT1"
"1996-07-25" 533 NA 18 35 17 NA "1" "1" "SFT1"
"1996-07-25" 533 NA 18 35 36 NA "1" "1" "SFT1"
"1996-07-25" 533 NA 18 36 16 NA "1" "1" "SFT1"
"1996-07-25" 533 NA 18 36 48 NA "1" "1" "SFT1"
"1996-07-25" 533 NA 18 37 15 NA "1" NA "SFT1"
"1996-07-25" 533 NA 18 37 45 NA "1" NA "SFT1"
"1996-07-25" 533 NA 18 38 7 NA "1" "1" "SFT1"
"1996-07-25" 533 NA 18 38 32 NA "1" NA "SFT1"
"1996-07-25" 533 NA 18 39 29 NA "1" NA "SFT1"
"1996-07-25" 533 NA 18 40 6 NA "1" NA "SFT1"
"1996-07-25" 533 NA 18 40 40 NA "1" NA "SFT1"
"1996-07-25" 533 NA 18 41 21 NA "1" NA "SFT1"
"1996-07-25" 533 NA 18 43 8 NA "1" NA "SFT1"
"1996-07-25" 533 NA 18 43 53 NA "1" "1" "SFT1"
"1996-07-25" 533 NA 18 45 14 NA "1" NA "SFT1"
"1996-07-25" 533 NA 18 46 24 NA "1" NA "SFT1"
"1996-07-25" 533 NA 18 46 47 NA "1" NA "SFT1"
"1996-07-25" 533 NA 18 48 9 NA "1" NA "SFT1"
"1996-07-25" 533 NA 18 49 14 NA "1" NA "SFT1"
"1996-07-25" 533 NA 18 50 3 NA "1" NA "SFT1"
"1996-07-25" 533 NA 18 50 37 NA "1" NA "SFT1"
"1996-07-25" 533 NA 18 52 55 NA "1" NA "SFT1"
"1996-07-25" 533 NA 18 54 26 NA "1" "1" "SFT1"
"1996-07-30" 535 NA 14 43 22 NA "1" NA "SFT1"
"1996-07-30" 535 NA 14 43 38 NA "1" NA "SFT1"
"1996-07-30" 535 NA 14 43 45 NA "1" NA "SFT1"
"1996-07-30" 535 NA 14 44 25 NA NA "1" "SFT1"
"1996-07-30" 535 NA 14 44 41 NA "1" NA "SFT1"
"1996-07-30" 535 NA 14 44 49 NA "1" NA "SFT1"
"1996-07-30" 535 NA 14 45 50 NA NA "1" "SFT1"
"1996-07-30" 535 NA 14 46 6 NA "1" NA "SFT1"
"1996-07-30" 535 NA 14 46 14 NA "1" NA "SFT1"
"1996-07-30" 535 NA 14 47 9 NA NA "1" "SFT1"
"1996-07-30" 535 NA 14 48 18 NA NA "1" "SFT1"
"1996-07-30" 535 NA 14 48 25 NA "1" NA "SFT1"
"1996-07-30" 535 NA 14 48 37 NA "1" NA "SFT1"
"1996-07-30" 535 NA 14 48 53 NA "1" NA "SFT1"
"1996-07-30" 535 NA 14 49 59 NA NA "1" "SFT1"
"1996-07-30" 535 NA 14 50 12 NA "1" NA "SFT1"
"1996-07-30" 535 NA 14 50 20 NA "1" NA "SFT1"
"1996-07-30" 535 NA 14 50 53 NA NA "1" "SFT1"
"1996-07-30" 535 NA 14 51 3 NA "1" NA "SFT1"
"1996-07-30" 535 NA 14 52 55 NA "1" NA "SFT1"
"1996-07-30" 535 NA 14 53 4 NA "1" NA "SFT1"
"1996-07-30" 535 NA 14 53 14 NA "1" NA "SFT1"
"1996-07-30" 535 NA 14 53 23 NA "1" NA "SFT1"
"1996-07-30" 535 NA 14 53 30 NA "1" NA "SFT1"
"1996-07-30" 535 NA 14 55 39 NA "1" NA "SFT1"
"1996-07-30" 535 NA 14 55 51 NA "1" NA "SFT1"
"1996-07-30" 535 NA 14 56 1 NA "1" NA "SFT1"
"1996-07-30" 535 NA 14 56 9 NA "1" NA "SFT1"
"1996-07-30" 536 NA 15 0 7 NA "1" NA "SFT1"
"1996-07-30" 536 NA 15 0 30 NA NA "1" "SFT1"
"1996-07-30" 536 NA 15 0 58 NA "1" NA "SFT1"
"1996-07-30" 536 NA 15 1 42 NA "1" NA "SFT1"
"1996-07-30" 536 NA 15 1 51 NA "1" NA "SFT1"
"1996-07-30" 536 NA 15 3 27 NA NA "1" "SFT1"
"1996-07-30" 536 NA 15 3 41 NA "1" NA "SFT1"
"1996-07-30" 536 NA 15 3 48 NA "1" NA "SFT1"
"1996-07-30" 536 NA 15 5 9 NA NA "1" "SFT1"
"1996-07-30" 536 NA 15 5 52 NA "1" NA "SFT1"
"1996-07-30" 536 NA 15 6 4 NA "1" NA "SFT1"
"1996-07-30" 536 NA 15 6 15 NA "1" NA "SFT1"
"1996-07-30" 536 NA 15 6 28 NA "1" NA "SFT1"
"1996-07-30" 536 NA 15 6 39 NA "1" NA "SFT1"
"1996-07-30" 536 NA 15 7 57 NA "1" NA "SFT1"
"1996-07-30" 536 NA 15 8 4 NA "1" NA "SFT1"
"1996-07-30" 536 NA 15 9 22 NA NA "1" "SFT1"
"1996-07-30" 536 NA 15 9 36 NA "1" NA "SFT1"
"1996-07-30" 536 NA 15 9 42 NA "1" NA "SFT1"
"1996-07-30" 536 NA 15 9 59 NA NA "1" "SFT1"
"1996-07-30" 536 NA 15 11 18 NA "1" NA "SFT1"
"1996-07-30" 536 NA 15 11 32 NA "1" NA "SFT1"
"1996-07-30" 536 NA 15 11 43 NA "1" NA "SFT1"
"1996-07-30" 536 NA 15 11 54 NA "1" NA "SFT1"
"1996-07-30" 536 NA 15 12 4 NA "1" NA "SFT1"
"1996-07-30" 536 NA 15 13 26 NA "1" NA "SFT1"
"1996-07-30" 536 NA 15 13 36 NA "1" NA "SFT1"
"1996-07-30" 536 NA 15 16 39 NA NA "1" "SFT1"
"1996-07-30" 536 NA 15 16 53 NA "1" NA "SFT1"
"1996-07-30" 536 NA 15 17 56 NA NA "1" "SFT1"
"1996-07-30" 536 NA 15 18 4 NA "1" NA "SFT1"
"1996-07-30" 536 NA 15 18 16 NA "1" NA "SFT1"
"1996-07-30" 536 NA 15 18 28 NA "1" NA "SFT1"
"1996-07-30" 536 NA 15 18 43 NA "1" NA "SFT1"
"1996-07-30" 536 NA 15 18 56 NA "1" NA "SFT1"
"1996-07-30" 536 NA 15 19 5 NA "1" NA "SFT1"
"1996-07-30" 536 NA 15 20 36 NA "1" NA "SFT1"
"1996-07-30" 536 NA 15 21 27 NA NA "1" "SFT1"
"1996-07-30" 536 NA 15 22 10 NA "1" NA "SFT1"
"1996-07-30" 536 NA 15 22 17 NA "1" NA "SFT1"
"1996-07-30" 536 NA 15 23 35 NA NA "1" "SFT1"
"1996-07-30" 536 NA 15 23 50 NA "1" NA "SFT1"
"1996-07-30" 536 NA 15 25 0 NA "1" NA "SFT1"
"1996-07-30" 536 NA 15 25 10 NA "1" NA "SFT1"
"1996-07-30" 536 NA 15 25 20 NA "1" NA "SFT1"
"1996-07-30" 536 NA 15 25 29 NA "1" NA "SFT1"
"1996-07-30" 536 NA 15 25 39 NA "1" NA "SFT1"
"1996-07-30" 536 NA 15 26 24 NA NA "1" "SFT1"
"1996-07-30" 536 NA 15 27 51 NA "1" NA "SFT1"
"1996-07-30" 536 NA 15 28 2 NA "1" NA "SFT1"
"1996-07-31" 537 NA 16 21 39 NA "1" NA "SFT1"
"1996-07-31" 537 NA 16 22 57 NA "1" NA "SFT1"
"1996-07-31" 537 NA 16 24 29 NA NA "1" "SFT1"
"1996-07-31" 537 NA 16 24 37 NA "1" NA "SFT1"
"1996-07-31" 537 NA 16 24 49 NA "1" NA "SFT1"
"1996-07-31" 537 NA 16 24 59 NA "1" NA "SFT1"
"1996-07-31" 537 NA 16 25 10 NA "1" NA "SFT1"
"1996-07-31" 537 NA 16 25 16 NA "1" NA "SFT1"
"1996-07-31" 537 NA 16 26 24 NA NA "1" "SFT1"
"1996-07-31" 537 NA 16 27 43 NA NA "1" "SFT1"
"1996-07-31" 537 NA 16 27 54 NA "1" NA "SFT1"
"1996-07-31" 537 NA 16 28 4 NA "1" NA "SFT1"
"1996-07-31" 537 NA 16 28 12 NA "1" NA "SFT1"
"1996-07-31" 537 NA 16 28 19 NA "1" NA "SFT1"
"1996-07-31" 537 NA 16 29 14 NA "1" NA "SFT1"
"1996-07-31" 537 NA 16 29 25 NA "1" NA "SFT1"
"1996-07-31" 537 NA 16 29 35 NA "1" NA "SFT1"
"1996-07-31" 537 NA 16 30 2 NA "1" NA "SFT1"
"1996-07-31" 537 NA 16 30 24 NA "1" NA "SFT1"
"1996-07-31" 537 NA 16 30 35 NA "1" NA "SFT1"
"1996-07-31" 537 NA 16 32 8 NA "1" NA "SFT1"
"1996-07-31" 537 NA 16 33 36 NA NA "1" "SFT1"
"1996-07-31" 537 NA 16 33 52 NA "1" NA "SFT1"
"1996-07-31" 537 NA 16 34 51 NA "1" NA "SFT1"
"1996-07-31" 537 NA 16 35 2 NA "1" NA "SFT1"
"1996-07-31" 537 NA 16 35 8 NA "1" NA "SFT1"
"1996-07-31" 537 NA 16 36 21 NA NA "1" "SFT1"
"1996-07-31" 537 NA 16 37 16 NA NA "1" "SFT1"
"1996-07-31" 537 NA 16 37 25 NA "1" NA "SFT1"
"1996-07-31" 537 NA 16 37 34 NA "1" NA "SFT1"
"1996-07-31" 537 NA 16 37 43 NA "1" NA "SFT1"
"1996-07-31" 537 NA 16 37 51 NA "1" NA "SFT1"
"1996-07-31" 537 NA 16 37 57 NA "1" NA "SFT1"
"1996-07-31" 537 NA 16 38 56 NA "1" NA "SFT1"
"1996-07-31" 537 NA 16 39 32 NA "1" NA "SFT1"
"1996-07-31" 537 NA 16 40 56 NA NA "1" "SFT1"
"1996-07-31" 537 NA 16 41 3 NA "1" NA "SFT1"
"1996-07-31" 537 NA 16 41 26 NA NA "1" "SFT1"
"1996-07-31" 537 NA 16 41 49 NA "1" NA "SFT1"
"1996-07-31" 537 NA 16 41 58 NA "1" NA "SFT1"
"1996-07-31" 537 NA 16 42 28 NA NA "1" "SFT1"
"1996-07-31" 537 NA 16 43 17 NA "1" NA "SFT1"
"1996-07-31" 537 NA 16 43 27 NA "1" NA "SFT1"
"1996-07-31" 537 NA 16 43 34 NA "1" NA "SFT1"
"1996-07-31" 537 NA 16 45 34 NA "1" NA "SFT1"
"1996-07-31" 537 NA 16 45 45 NA "1" NA "SFT1"
"1996-07-31" 537 NA 16 45 58 NA "1" NA "SFT1"
"1996-07-31" 537 NA 16 46 6 NA "1" NA "SFT1"
"1996-07-31" 537 NA 16 47 19 NA "1" NA "SFT1"
"1996-07-31" 537 NA 16 47 29 NA "1" NA "SFT1"
"1996-07-31" 537 NA 16 48 37 NA "1" NA "SFT1"
"1996-07-31" 537 NA 16 49 34 NA NA "1" "SFT1"
"1996-07-31" 537 NA 16 49 49 NA "1" NA "SFT1"
"1996-07-31" 537 NA 16 49 56 NA "1" NA "SFT1"
"1996-07-31" 537 NA 16 51 23 NA NA "1" "SFT1"
"1996-07-31" 537 NA 16 51 34 NA "1" NA "SFT1"
"1996-07-31" 537 NA 16 51 42 NA "1" NA "SFT1"
"1996-07-31" 537 NA 16 53 2 NA "1" NA "SFT1"
"1996-07-31" 537 NA 16 53 8 NA "1" NA "SFT1"
"1996-07-31" 537 NA 16 53 54 NA "1" "1" "SFT1"
"1996-07-31" 537 NA 16 55 4 NA NA "1" "SFT1"
"1996-07-31" 537 NA 16 55 9 NA "1" NA "SFT1"
"1996-07-31" 537 NA 16 55 21 NA "1" NA "SFT1"
"1996-07-31" 537 NA 16 56 1 NA "1" NA "SFT1"
"1996-07-31" 537 NA 16 56 11 NA "1" NA "SFT1"
"1996-07-31" 537 NA 16 56 19 NA "1" NA "SFT1"
"1996-07-31" 537 NA 16 57 48 NA "1" NA "SFT1"
"1996-07-31" 537 NA 16 57 58 NA "1" NA "SFT1"
"1996-07-31" 537 NA 16 58 5 NA "1" NA "SFT1"
"1996-07-31" 537 NA 16 58 39 NA "1" NA "SFT1"
"1996-07-31" 537 NA 16 58 51 NA "1" NA "SFT1"
"1996-07-31" 537 NA 16 59 52 NA NA "1" "SFT1"
"1996-07-31" 537 NA 17 0 7 NA "1" NA "SFT1"
"1996-07-31" 537 NA 17 1 17 NA "1" NA "SFT1"
"1996-07-31" 537 NA 17 1 31 NA "1" NA "SFT1"
"1996-07-31" 537 NA 17 1 41 NA "1" NA "SFT1"
"1996-07-31" 537 NA 17 3 19 NA NA "1" "SFT1"
"1996-07-31" 537 NA 17 3 26 NA "1" NA "SFT1"
"1996-07-31" 537 NA 17 3 34 NA "1" NA "SFT1"
"1996-07-31" 537 NA 17 4 31 NA "1" NA "SFT1"
"1996-07-31" 537 NA 17 4 41 NA NA "1" "SFT1"
"1996-07-31" 537 NA 17 5 21 NA "1" NA "SFT1"
"1996-07-31" 537 NA 17 5 29 NA "1" NA "SFT1"
"1996-07-31" 537 NA 17 6 39 NA "1" NA "SFT1"
"1996-07-31" 537 NA 17 6 51 NA "1" NA "SFT1"
"1996-07-31" 537 NA 17 7 6 NA "1" NA "SFT1"
"1996-07-31" 537 NA 17 7 19 NA "1" NA "SFT1"
"1996-07-31" 537 NA 17 7 35 NA "1" NA "SFT1"
"1996-07-31" 537 NA 17 7 49 NA "1" NA "SFT1"
"1996-07-31" 537 NA 17 8 31 NA NA "1" "SFT1"
"1996-07-31" 537 NA 17 9 45 NA "1" NA "SFT1"
"1996-07-31" 537 NA 17 9 59 NA "1" NA "SFT1"
"1996-07-31" 537 NA 17 10 11 NA "1" NA "SFT1"
"1996-07-31" 537 NA 17 10 23 NA "1" NA "SFT1"
"1996-07-31" 537 NA 17 12 18 NA NA "1" "SFT1"
"1996-07-31" 537 NA 17 12 26 NA "1" NA "SFT1"
"1996-07-31" 537 NA 17 12 36 NA "1" NA "SFT1"
"1996-07-31" 537 NA 17 13 31 NA "1" NA "SFT1"
"1996-07-31" 537 NA 17 13 49 NA "1" NA "SFT1"
"1996-07-31" 537 NA 17 14 1 NA "1" NA "SFT1"
"1996-07-31" 537 NA 17 14 14 NA "1" NA "SFT1"
"1996-07-31" 537 NA 17 14 38 NA "1" NA "SFT1"
"1996-07-31" 537 NA 17 16 11 NA "1" NA "SFT1"
"1996-07-31" 537 NA 17 16 21 NA "1" NA "SFT1"
"1996-07-31" 537 NA 17 16 35 NA "1" NA "SFT1"
"1996-07-31" 537 NA 17 16 49 NA "1" NA "SFT1"
"1996-07-31" 537 NA 17 18 39 NA NA "1" "SFT1"
"1996-07-31" 537 NA 17 18 55 NA "1" NA "SFT1"
"1996-07-31" 537 NA 17 19 6 NA "1" NA "SFT1"
"1996-07-31" 537 NA 17 20 4 NA "1" NA "SFT1"
"1996-07-31" 537 NA 17 21 7 NA "1" NA "SFT1"
"1996-07-31" 537 NA 17 21 28 NA "1" NA "SFT1"
"1996-07-31" 537 NA 17 21 38 NA "1" NA "SFT1"
"1996-07-31" 537 NA 17 23 8 NA "1" NA "SFT1"
"1996-07-31" 537 NA 17 23 32 NA "1" NA "SFT1"
"1996-07-31" 537 NA 17 24 41 NA NA "1" "SFT1"
"1996-07-31" 537 NA 17 25 51 NA NA "1" "SFT1"
"1996-07-31" 537 NA 17 25 58 NA "1" NA "SFT1"
"1996-07-31" 537 NA 17 26 9 NA "1" NA "SFT1"
"1996-07-31" 537 NA 17 26 19 NA "1" NA "SFT1"
"1996-07-31" 537 NA 17 28 50 NA "1" NA "SFT1"
"1996-07-31" 537 NA 17 29 11 NA NA "1" "SFT1"
"1996-07-31" 537 NA 17 29 19 NA "1" NA "SFT1"
"1996-07-31" 537 NA 17 29 31 NA "1" NA "SFT1"
"1996-07-31" 537 NA 17 29 48 NA "1" NA "SFT1"
"1996-07-31" 537 NA 17 30 5 NA "1" NA "SFT1"
"1996-07-31" 537 NA 17 31 25 NA NA "1" "SFT1"
"1996-07-31" 537 NA 17 31 41 NA "1" NA "SFT1"
"1996-07-31" 537 NA 17 32 23 NA "1" NA "SFT1"
"1996-07-31" 537 NA 17 32 58 NA NA "1" "SFT1"
"1996-07-31" 537 NA 17 33 11 NA "1" NA "SFT1"
"1996-07-31" 537 NA 17 33 19 NA "1" NA "SFT1"
"1996-07-31" 537 NA 17 34 11 NA "1" NA "SFT1"
"1996-07-31" 537 NA 17 34 16 NA "1" NA "SFT1"
"1996-07-31" 537 NA 17 36 15 NA "1" NA "SFT1"
"1996-07-31" 537 NA 17 36 25 NA "1" NA "SFT1"
"1996-07-31" 537 NA 17 36 35 NA "1" NA "SFT1"
"1996-07-31" 537 NA 17 36 48 NA "1" NA "SFT1"
"1996-07-31" 537 NA 17 37 1 NA "1" NA "SFT1"
"1996-07-31" 537 NA 17 37 10 NA "1" NA "SFT1"
"1996-07-31" 537 NA 17 37 56 NA "1" NA "SFT1"
"1996-07-31" 537 NA 17 40 19 NA NA "1" "SFT1"
"1996-07-31" 537 NA 17 41 18 NA "1" NA "SFT1"
"1996-07-31" 537 NA 17 42 43 NA "1" NA "SFT1"
"1996-07-31" 537 NA 17 42 55 NA "1" NA "SFT1"
"1996-07-31" 537 NA 17 43 2 NA "1" NA "SFT1"
"1996-07-31" 537 NA 17 43 14 NA "1" NA "SFT1"
"1996-07-31" 537 NA 17 43 23 NA "1" NA "SFT1"
"1996-07-31" 537 NA 17 44 38 NA NA "1" "SFT1"
"1996-07-31" 537 NA 17 45 17 NA NA "1" "SFT1"
"1996-07-31" 537 NA 17 45 32 NA "1" "1" "SFT1"
"1996-07-31" 537 NA 17 45 44 NA "1" NA "SFT1"
"1996-07-31" 537 NA 17 45 56 NA "1" NA "SFT1"
"1996-07-31" 537 NA 17 46 10 NA "1" NA "SFT1"
"1996-07-31" 537 NA 17 46 19 NA "1" NA "SFT1"
"1996-07-31" 537 NA 17 48 17 NA NA "1" "SFT1"
"1996-07-31" 537 NA 17 48 29 NA "1" NA "SFT1"
"1996-07-31" 537 NA 17 48 39 NA "1" NA "SFT1"
"1996-07-31" 537 NA 17 48 48 NA "1" NA "SFT1"
"1996-07-31" 537 NA 17 48 57 NA "1" NA "SFT1"
"1996-07-31" 537 NA 17 50 45 NA NA "1" "SFT1"
"1996-07-31" 537 NA 17 50 53 NA "1" NA "SFT1"
"1996-07-31" 537 NA 17 51 5 NA "1" NA "SFT1"
"1996-07-31" 537 NA 17 51 11 NA "1" NA "SFT1"
"1996-07-31" 537 NA 17 52 24 NA NA "1" "SFT1"
"1996-07-31" 537 NA 17 52 29 NA "1" NA "SFT1"
"1996-07-31" 537 NA 17 53 1 NA NA "1" "SFT1"
"1996-07-31" 537 NA 17 53 6 NA "1" NA "SFT1"
"1996-07-31" 537 NA 17 53 54 NA NA "1" "SFT1"
"1996-07-31" 537 NA 17 54 2 NA "1" NA "SFT1"
"1996-07-31" 537 NA 17 54 9 NA "1" NA "SFT1"
"1996-07-31" 537 NA 17 54 17 NA "1" NA "SFT1"
"1996-07-31" 537 NA 17 55 7 NA NA "1" "SFT1"
"1996-07-31" 537 NA 17 55 18 NA "1" NA "SFT1"
"1996-07-31" 537 NA 17 55 31 NA "1" NA "SFT1"
"1996-07-31" 537 NA 17 55 41 NA "1" NA "SFT1"
"1996-07-31" 537 NA 17 56 35 NA NA "1" "SFT1"
"1996-07-31" 537 NA 17 57 9 NA NA "1" "SFT1"
"1996-07-31" 537 NA 17 58 4 NA "1" NA "SFT1"
"1996-07-31" 537 NA 17 58 15 NA "1" NA "SFT1"
"1996-07-31" 537 NA 17 58 37 NA "1" NA "SFT1"
"1996-07-31" 537 NA 17 58 49 NA "1" NA "SFT1"
"1996-07-31" 537 NA 17 59 17 NA "1" NA "SFT1"
"1996-07-31" 537 NA 17 59 29 NA "1" NA "SFT1"
"1996-07-31" 537 NA 18 0 27 NA "1" NA "SFT1"
"1996-07-31" 538 NA 18 8 5 NA "1" NA "SFT1"
"1996-07-31" 538 NA 18 10 21 NA "1" NA "SFT1"
"1996-07-31" 538 NA 18 11 6 NA "1" NA "SFT1"
"1996-07-31" 538 NA 18 13 38 NA "1" NA "SFT1"
"1996-07-31" 538 NA 18 14 35 NA "1" "1" "SFT1"
"1996-07-31" 538 NA 18 14 49 NA NA "1" "SFT1"
"1996-07-31" 538 NA 18 16 1 NA NA "1" "SFT1"
"1996-07-31" 538 NA 18 17 10 NA "1" NA "SFT1"
"1996-07-31" 538 NA 18 17 21 NA "1" NA "SFT1"
"1996-07-31" 538 NA 18 17 30 NA "1" NA "SFT1"
"1996-07-31" 538 NA 18 18 51 NA NA "1" "SFT1"
"1996-07-31" 538 NA 18 18 59 NA "1" NA "SFT1"
"1996-07-31" 538 NA 18 22 19 NA "1" NA "SFT1"
"1996-07-31" 538 NA 18 22 43 NA "1" NA "SFT1"
"1996-07-31" 538 NA 18 22 53 NA "1" NA "SFT1"
"1996-07-31" 538 NA 18 23 3 NA "1" NA "SFT1"
"1996-07-31" 538 NA 18 23 38 NA NA "1" "SFT1"
"1996-07-31" 538 NA 18 24 34 NA "1" NA "SFT1"
"1996-07-31" 538 NA 18 24 46 NA "1" NA "SFT1"
"1996-07-31" 538 NA 18 24 57 NA "1" NA "SFT1"
"1996-07-31" 538 NA 18 25 7 NA "1" NA "SFT1"
"1996-07-31" 538 NA 18 27 25 NA "1" NA "SFT1"
"1996-07-31" 538 NA 18 27 39 NA "1" NA "SFT1"
"1996-07-31" 538 NA 18 27 52 NA "1" NA "SFT1"
"1996-07-31" 538 NA 18 28 6 NA NA "1" "SFT1"
"1996-07-31" 538 NA 18 29 53 NA NA "1" "SFT1"
"1996-07-31" 538 NA 18 30 45 NA "1" NA "SFT1"
"1996-07-31" 538 NA 18 30 58 NA "1" NA "SFT1"
"1996-07-31" 538 NA 18 31 8 NA "1" NA "SFT1"
"1996-07-31" 538 NA 18 31 21 NA "1" NA "SFT1"
"1996-07-31" 538 NA 18 33 55 NA "1" NA "SFT1"
"1996-07-31" 538 NA 18 34 9 NA "1" NA "SFT1"
"1996-07-31" 538 NA 18 35 47 NA "1" NA "SFT1"
"1996-07-31" 538 NA 18 36 1 NA "1" NA "SFT1"
"1996-07-31" 538 NA 18 36 12 NA "1" NA "SFT1"
"1996-07-31" 538 NA 18 38 31 NA "1" NA "SFT1"
"1996-07-31" 538 NA 18 38 44 NA "1" NA "SFT1"
"1996-07-31" 538 NA 18 40 45 NA "1" NA "SFT1"
"1996-07-31" 538 NA 18 41 15 NA "1" NA "SFT1"
"1996-08-01" 539 NA 16 54 33 NA "1" NA "NSF"
"1996-08-01" 539 NA 16 58 36 NA "1" NA "NSF"
"1996-08-01" 539 NA 16 58 47 NA "1" NA "NSF"
"1996-08-01" 539 NA 16 58 58 NA "1" NA "NSF"
"1996-08-01" 539 NA 16 59 6 NA "1" NA "NSF"
"1996-08-01" 539 NA 17 3 29 NA "1" NA "NSF"
"1996-08-01" 539 NA 17 3 53 NA "1" NA "NSF"
"1996-08-01" 539 NA 17 4 7 NA "1" NA "NSF"
"1996-08-01" 539 NA 17 4 28 NA "1" NA "NSF"
"1996-08-01" 539 NA 17 4 46 NA "1" NA "NSF"
"1996-08-01" 539 NA 17 5 3 NA "1" NA "NSF"
"1996-08-01" 539 NA 17 10 41 NA "1" NA "NSF"
"1996-08-01" 539 NA 17 10 57 NA "1" NA "NSF"
"1996-08-01" 539 NA 17 11 17 NA "1" NA "NSF"
"1996-08-01" 539 NA 17 14 8 NA "1" NA "NSF"
"1996-08-01" 539 NA 17 14 15 NA "1" NA "NSF"
"1996-08-01" 539 NA 17 14 57 NA "1" NA "NSF"
"1996-08-01" 539 NA 17 17 16 NA "1" NA "NSF"
"1996-08-01" 539 NA 17 17 24 NA "1" NA "NSF"
"1996-08-01" 539 NA 17 17 37 NA "1" NA "NSF"
"1996-08-01" 539 NA 17 17 49 NA "1" NA "NSF"
"1996-08-01" 539 NA 17 22 59 NA "1" NA "NSF"
"1996-08-01" 539 NA 17 23 11 NA "1" NA "NSF"
"1996-08-01" 539 NA 17 23 24 NA "1" NA "NSF"
"1996-08-01" 539 NA 17 23 37 NA "1" NA "NSF"
"1996-08-01" 539 NA 17 23 52 NA "1" NA "NSF"
"1996-08-01" 539 NA 17 24 3 NA "1" NA "NSF"
"1996-08-01" 539 NA 17 29 50 NA "1" NA "NSF"
"1996-08-01" 539 NA 17 30 5 NA "1" NA "NSF"
"1996-08-01" 539 NA 17 30 29 NA "1" NA "NSF"
"1996-08-01" 539 NA 17 31 6 NA "1" NA "NSF"
"1996-08-01" 539 NA 17 34 31 NA "1" NA "NSF"
"1996-08-01" 539 NA 17 34 47 NA "1" NA "NSF"
"1996-08-01" 539 NA 17 35 4 NA "1" NA "NSF"
"1996-08-01" 539 NA 17 35 26 NA "1" NA "NSF"
"1996-08-01" 539 NA 17 35 53 NA "1" NA "NSF"
"1996-08-01" 539 NA 17 36 11 NA "1" NA "NSF"
"1996-08-03" 543 NA 16 18 23 NA "1" NA "Mix"
"1996-08-03" 543 NA 16 19 46 NA "1" NA "Mix"
"1996-08-03" 543 NA 16 20 2 NA "1" NA "Mix"
"1996-08-03" 543 NA 16 20 18 NA "1" NA "Mix"
"1996-08-03" 543 NA 16 20 28 NA "1" NA "Mix"
"1996-08-03" 543 NA 16 23 40 NA "1" NA "Mix"
"1996-08-03" 543 NA 16 23 55 NA "1" NA "Mix"
"1996-08-03" 543 NA 16 24 8 NA "1" NA "Mix"
"1996-08-03" 543 NA 16 24 22 NA "1" NA "Mix"
"1996-08-03" 543 NA 16 24 32 NA "1" NA "Mix"
"1996-08-03" 543 NA 16 26 32 NA "1" NA "Mix"
"1996-08-03" 543 NA 16 27 19 NA "1" NA "Mix"
"1996-08-03" 543 NA 16 27 34 NA "1" NA "Mix"
"1996-08-03" 543 NA 16 27 44 NA "1" NA "Mix"
"1996-08-03" 543 NA 16 27 50 NA "1" NA "Mix"
"1996-08-03" 543 NA 16 29 15 NA "1" NA "Mix"
"1996-08-03" 543 NA 16 29 33 NA "1" NA "Mix"
"1996-08-03" 543 NA 16 29 49 NA "1" NA "Mix"
"1996-08-03" 543 NA 16 30 5 NA "1" NA "Mix"
"1996-08-03" 543 NA 16 30 15 NA "1" NA "Mix"
"1996-08-03" 543 NA 16 32 11 NA "1" NA "Mix"
"1996-08-03" 543 NA 16 32 20 NA "1" NA "Mix"
"1996-08-03" 543 NA 16 33 58 NA "1" NA "Mix"
"1996-08-03" 543 NA 16 34 9 NA "1" NA "Mix"
"1996-08-03" 543 NA 16 35 17 NA "1" NA "Mix"
"1996-08-03" 543 NA 16 35 32 NA "1" NA "Mix"
"1996-08-03" 543 NA 16 35 49 NA "1" NA "Mix"
"1996-08-03" 543 NA 16 36 2 NA "1" NA "Mix"
"1996-08-03" 543 NA 16 38 18 NA "1" NA "Mix"
"1996-08-03" 543 NA 16 38 30 NA "1" NA "Mix"
"1996-08-03" 543 NA 16 38 44 NA "1" NA "Mix"
"1996-08-03" 543 NA 16 38 50 NA "1" NA "Mix"
"1996-08-03" 543 NA 16 41 38 NA "1" NA "Mix"
"1996-08-03" 543 NA 16 41 52 NA "1" NA "Mix"
"1996-08-03" 543 NA 16 42 2 NA "1" NA "Mix"
"1996-08-03" 543 NA 16 44 5 NA "1" NA "Mix"
"1996-08-03" 543 NA 16 44 19 NA "1" NA "Mix"
"1996-08-03" 543 NA 16 44 33 NA "1" NA "Mix"
"1996-08-03" 543 NA 16 44 45 NA "1" NA "Mix"
"1996-08-03" 543 NA 16 44 55 NA "1" NA "Mix"
"1996-08-03" 543 NA 16 47 2 NA "1" NA "Mix"
"1996-08-03" 543 NA 16 47 17 NA "1" NA "Mix"
"1996-08-03" 543 NA 16 47 32 NA "1" NA "Mix"
"1996-08-03" 543 NA 16 47 41 NA "1" NA "Mix"
"1996-08-03" 543 NA 16 50 18 NA "1" NA "Mix"
"1996-08-03" 543 NA 16 50 35 NA "1" NA "Mix"
"1996-08-03" 543 NA 16 52 0 NA "1" NA "Mix"
"1996-08-03" 543 NA 16 52 12 NA "1" NA "Mix"
"1996-08-03" 543 NA 16 52 23 NA "1" NA "Mix"
"1996-08-03" 543 NA 16 52 32 NA "1" NA "Mix"
"1996-08-03" 543 NA 16 54 45 NA "1" NA "Mix"
"1996-08-03" 543 NA 16 55 0 NA "1" NA "Mix"
"1996-08-03" 543 NA 16 55 13 NA "1" NA "Mix"
"1996-08-03" 543 NA 16 55 26 NA "1" NA "Mix"
"1996-08-03" 543 NA 16 55 36 NA "1" NA "Mix"
"1996-08-03" 543 NA 16 58 11 NA "1" NA "Mix"
"1996-08-03" 543 NA 16 58 22 NA "1" NA "Mix"
"1996-08-03" 543 NA 16 58 30 NA "1" NA "Mix"
"1996-08-03" 543 NA 17 0 35 NA "1" NA "Mix"
"1996-08-03" 543 NA 17 0 45 NA "1" NA "Mix"
"1996-08-03" 543 NA 17 1 55 NA "1" NA "Mix"
"1996-08-03" 543 NA 17 2 9 NA "1" NA "Mix"
"1996-08-03" 543 NA 17 2 24 NA "1" NA "Mix"
"1996-08-03" 543 NA 17 3 30 NA NA "1" "Mix"
"1996-08-03" 543 NA 17 3 45 NA "1" NA "Mix"
"1996-08-03" 543 NA 17 3 57 NA "1" NA "Mix"
"1996-08-03" 543 NA 17 4 8 NA "1" NA "Mix"
"1996-08-03" 543 NA 17 4 16 NA "1" NA "Mix"
"1996-08-03" 543 NA 17 5 27 NA NA "1" "Mix"
"1996-08-03" 543 NA 17 5 37 NA "1" NA "Mix"
"1996-08-03" 543 NA 17 5 53 NA "1" NA "Mix"
"1996-08-03" 543 NA 17 6 1 NA "1" NA "Mix"
"1996-08-03" 543 NA 17 6 9 NA "1" NA "Mix"
"1996-08-03" 543 NA 17 7 9 NA NA "1" "Mix"
"1996-08-03" 543 NA 17 8 11 NA NA "1" "Mix"
"1996-08-03" 543 NA 17 8 19 NA "1" NA "Mix"
"1996-08-03" 543 NA 17 8 32 NA "1" NA "Mix"
"1996-08-03" 543 NA 17 8 40 NA "1" NA "Mix"
"1996-08-03" 543 NA 17 8 50 NA "1" NA "Mix"
"1996-08-03" 543 NA 17 10 49 NA NA "1" "Mix"
"1996-08-03" 543 NA 17 10 55 NA "1" NA "Mix"
"1996-08-03" 543 NA 17 11 8 NA "1" NA "Mix"
"1996-08-03" 543 NA 17 11 15 NA "1" NA "Mix"
"1996-08-03" 543 NA 17 12 30 NA NA "1" "Mix"
"1996-08-03" 543 NA 17 12 47 NA "1" NA "Mix"
"1996-08-03" 543 NA 17 12 56 NA "1" NA "Mix"
"1996-08-03" 543 NA 17 13 6 NA "1" NA "Mix"
"1996-08-03" 543 NA 17 13 13 NA "1" NA "Mix"
"1996-08-03" 543 NA 17 14 20 NA NA "1" "Mix"
"1996-08-03" 543 NA 17 14 24 NA "1" NA "Mix"
"1996-08-03" 543 NA 17 15 51 NA "1" NA "Mix"
"1996-08-03" 543 NA 17 16 17 NA "1" NA "Mix"
"1996-08-03" 543 NA 17 18 0 NA NA "1" "Mix"
"1996-08-03" 543 NA 17 18 5 NA "1" NA "Mix"
"1996-08-03" 543 NA 17 18 24 NA "1" NA "Mix"
"1996-08-03" 543 NA 17 18 32 NA "1" NA "Mix"
"1996-08-03" 543 NA 17 18 38 NA "1" NA "Mix"
"1996-08-03" 543 NA 17 20 32 NA NA "1" "Mix"
"1996-08-03" 543 NA 17 20 37 NA "1" NA "Mix"
"1996-08-03" 543 NA 17 20 49 NA "1" NA "Mix"
"1996-08-03" 543 NA 17 22 17 NA NA "1" "Mix"
"1996-08-03" 543 NA 17 22 28 NA "1" NA "Mix"
"1996-08-03" 543 NA 17 22 38 NA "1" NA "Mix"
"1996-08-03" 543 NA 17 22 46 NA "1" NA "Mix"
"1996-08-05" 541 81 16 29 9 NA "1" NA "NSF"
"1996-08-05" 541 81 16 29 28 NA "1" NA "NSF"
"1996-08-05" 541 81 16 29 40 NA "1" NA "NSF"
"1996-08-05" 541 81 16 29 54 NA "1" NA "NSF"
"1996-08-05" 541 81 16 34 23 NA "1" NA "NSF"
"1996-08-05" 541 81 16 34 38 NA "1" NA "NSF"
"1996-08-05" 541 81 16 34 48 NA "1" NA "NSF"
"1996-08-05" 541 81 16 35 3 NA "1" NA "NSF"
"1996-08-05" 541 81 16 35 15 NA "1" NA "NSF"
"1996-08-05" 541 81 16 35 28 NA "1" NA "NSF"
"1996-08-05" 541 81 16 38 28 NA "1" NA "NSF"
"1996-08-05" 541 81 16 38 42 NA "1" NA "NSF"
"1996-08-05" 541 81 16 38 52 NA "1" NA "NSF"
"1996-08-05" 541 81 16 44 3 NA "1" NA "NSF"
"1996-08-05" 541 81 16 44 16 NA "1" NA "NSF"
"1996-08-05" 541 81 16 44 23 NA "1" NA "NSF"
"1996-08-05" 541 81 16 44 36 NA "1" NA "NSF"
"1996-08-05" 541 81 16 44 51 NA "1" NA "NSF"
"1996-08-05" 541 81 16 45 3 NA "1" NA "NSF"
"1996-08-05" 541 81 16 51 38 NA "1" NA "NSF"
"1996-08-05" 541 81 16 51 48 NA "1" NA "NSF"
"1996-08-05" 541 81 16 52 0 NA "1" NA "NSF"
"1996-08-05" 541 81 16 52 12 NA "1" NA "NSF"
"1996-08-05" 541 81 16 52 23 NA "1" NA "NSF"
"1996-08-05" 541 81 16 52 30 NA "1" NA "NSF"
"1996-08-05" 541 81 16 56 50 NA "1" NA "NSF"
"1996-08-05" 541 81 16 57 1 NA "1" NA "NSF"
"1996-08-05" 541 81 16 57 13 NA "1" NA "NSF"
"1996-08-05" 541 81 16 57 26 NA "1" NA "NSF"
"1996-08-05" 541 81 16 57 39 NA "1" NA "NSF"
"1996-08-05" 541 81 16 57 48 NA "1" NA "NSF"
"1996-08-05" 541 81 17 0 47 NA "1" NA "NSF"
"1996-08-05" 541 81 17 1 0 NA "1" NA "NSF"
"1996-08-05" 541 81 17 1 14 NA "1" NA "NSF"
"1996-08-05" 541 81 17 1 26 NA "1" NA "NSF"
"1996-08-05" 541 81 17 1 47 NA "1" NA "NSF"
"1996-08-05" 541 81 17 2 5 NA "1" NA "NSF"
"1996-08-05" 541 81 17 2 21 NA "1" NA "NSF"
"1996-08-05" 541 81 17 6 55 NA "1" NA "NSF"
"1996-08-05" 541 81 17 7 9 NA "1" NA "NSF"
"1996-08-05" 541 81 17 7 22 NA "1" NA "NSF"
"1996-08-05" 541 81 17 7 36 NA "1" NA "NSF"
"1996-08-05" 541 81 17 7 51 NA "1" NA "NSF"
"1996-08-05" 541 81 17 8 6 NA "1" NA "NSF"
"1996-08-05" 541 81 17 11 19 NA "1" NA "NSF"
"1996-08-05" 541 81 17 11 36 NA "1" NA "NSF"
"1996-08-05" 541 81 17 11 51 NA "1" NA "NSF"
"1996-08-05" 541 81 17 12 9 NA "1" NA "NSF"
"1996-08-05" 541 81 17 12 42 NA "1" NA "NSF"
"1996-08-05" 541 81 17 17 51 NA "1" NA "NSF"
"1996-08-05" 541 81 17 18 1 NA "1" NA "NSF"
"1996-08-05" 541 81 17 18 13 NA "1" NA "NSF"
"1996-08-05" 541 81 17 18 25 NA "1" NA "NSF"
"1996-08-05" 541 81 17 18 37 NA "1" NA "NSF"
"1996-08-05" 541 81 17 23 49 NA "1" NA "NSF"
"1996-08-05" 541 81 17 24 1 NA "1" NA "NSF"
"1996-08-05" 541 81 17 24 15 NA "1" NA "NSF"
"1996-08-05" 541 81 17 24 32 NA "1" NA "NSF"
"1996-08-05" 541 81 17 25 8 NA "1" NA "NSF"
"1996-08-05" 541 81 17 25 21 NA "1" NA "NSF"
"1996-08-05" 541 81 17 28 33 NA "1" NA "NSF"
"1996-08-05" 541 81 17 28 46 NA "1" NA "NSF"
"1996-08-05" 541 81 17 29 0 NA "1" NA "NSF"
"1996-08-05" 541 81 17 32 16 NA "1" NA "NSF"
"1996-08-05" 541 81 17 32 28 NA "1" NA "NSF"
"1996-08-05" 541 81 17 32 43 NA "1" NA "NSF"
"1996-08-05" 541 81 17 32 59 NA "1" NA "NSF"
"1996-08-05" 541 81 17 33 20 NA "1" NA "NSF"
"1996-08-22" 542 26 11 27 34 NA "1" NA "DF"
"1996-08-22" 542 26 11 32 53 NA "1" NA "DF"
"1996-08-22" 542 26 11 33 6 NA "1" NA "DF"
"1996-08-22" 542 26 11 33 16 NA "1" NA "DF"
"1996-08-22" 542 26 11 33 30 NA "1" NA "DF"
"1996-08-22" 542 26 11 33 41 NA "1" NA "DF"
"1996-08-22" 542 26 11 34 0 NA "1" NA "DF"
"1996-08-22" 542 26 11 34 19 NA "1" NA "DF"
"1996-08-22" 542 26 11 34 42 NA "1" NA "DF"
"1996-08-22" 542 26 11 35 3 NA "1" NA "DF"
"1996-08-22" 542 26 11 35 29 NA "1" NA "DF"
"1996-08-22" 542 26 11 35 50 NA "1" NA "DF"
"1996-08-22" 542 26 11 36 9 NA "1" NA "DF"
"1996-08-22" 542 26 11 36 29 NA "1" NA "DF"
"1996-08-22" 542 26 11 36 47 NA "1" NA "DF"
"1996-08-22" 542 26 11 41 53 NA "1" NA "DF"
"1996-08-22" 542 26 11 42 6 NA "1" NA "DF"
"1996-08-22" 542 26 11 42 16 NA "1" NA "DF"
"1996-08-22" 542 26 11 42 32 NA "1" NA "DF"
"1996-08-22" 542 26 11 42 46 NA "1" NA "DF"
"1996-08-22" 542 26 11 43 1 NA "1" NA "DF"
"1996-08-22" 542 26 11 43 16 NA "1" NA "DF"
"1996-08-22" 542 26 11 43 32 NA "1" NA "DF"
"1996-08-22" 542 26 11 49 14 NA "1" NA "DF"
"1996-08-22" 542 26 11 49 27 NA "1" NA "DF"
"1996-08-22" 542 26 11 49 36 NA "1" NA "DF"
"1996-08-22" 542 26 11 49 46 NA "1" NA "DF"
"1996-08-22" 542 26 11 49 56 NA "1" NA "DF"
"1996-08-22" 542 26 11 56 9 NA "1" NA "DF"
"1996-08-22" 542 26 11 56 19 NA "1" NA "DF"
"1996-08-22" 542 26 11 56 27 NA "1" NA "DF"
"1996-08-22" 542 26 11 56 37 NA "1" NA "DF"
"1996-08-22" 542 26 12 0 4 NA "1" NA "DF"
"1996-08-22" 542 26 12 0 15 NA "1" NA "DF"
"1996-08-22" 542 26 12 0 29 NA "1" NA "DF"
"1996-08-22" 542 26 12 0 39 NA "1" NA "DF"
"1996-08-22" 542 26 12 0 52 NA "1" NA "DF"
"1996-08-22" 542 26 12 1 7 NA "1" NA "DF"
"1996-08-22" 542 26 12 1 21 NA "1" NA "DF"
"1996-08-22" 542 26 12 1 37 NA "1" NA "DF"
"1996-08-22" 542 26 12 1 54 NA "1" NA "DF"
"1996-08-22" 542 26 12 6 12 NA "1" NA "DF"
"1996-08-22" 542 26 12 6 28 NA "1" NA "DF"
"1996-08-22" 542 26 12 6 36 NA "1" NA "DF"
"1996-08-22" 542 26 12 6 51 NA "1" NA "DF"
"1996-08-22" 542 26 12 7 5 NA "1" NA "DF"
"1996-08-22" 542 26 12 7 20 NA "1" NA "DF"
"1996-08-22" 542 26 12 7 37 NA "1" NA "DF"
"1996-08-22" 542 26 12 7 55 NA "1" NA "DF"
"1997-06-17" 546 NA 16 50 18 NA "1" NA "SFT1"
"1997-06-17" 546 NA 16 51 17 NA "1" NA "SFT1"
"1997-06-17" 546 NA 16 51 54 NA "1" NA "SFT1"
"1997-06-17" 546 NA 16 53 0 NA "1" NA "SFT1"
"1997-06-17" 546 NA 16 55 26 NA "1" NA "SFT1"
"1997-06-17" 546 NA 16 56 13 NA "1" "1" "SFT1"
"1997-06-17" 546 NA 16 56 54 NA "1" "1" "SFT1"
"1997-06-17" 546 NA 16 57 37 NA "1" "1" "SFT1"
"1997-06-17" 546 NA 16 58 5 NA "1" "1" "SFT1"
"1997-06-17" 546 NA 16 58 37 NA "1" "1" "SFT1"
"1997-06-17" 546 NA 16 59 20 NA "1" "1" "SFT1"
"1997-06-17" 546 NA 17 0 44 NA "1" NA "SFT1"
"1997-06-17" 546 NA 17 1 23 NA "1" "1" "SFT1"
"1997-06-17" 546 NA 17 1 50 NA "1" "1" "SFT1"
"1997-06-17" 546 NA 17 3 21 NA "1" NA "SFT1"
"1997-06-17" 546 NA 17 3 48 NA "1" NA "SFT1"
"1997-06-17" 546 NA 17 4 19 NA "1" NA "SFT1"
"1997-06-17" 546 NA 17 4 59 NA "1" NA "SFT1"
"1997-06-17" 546 NA 17 5 34 NA "1" "1" "SFT1"
"1997-06-17" 546 NA 17 6 4 NA "1" "1" "SFT1"
"1997-06-17" 546 NA 17 7 10 NA "1" "1" "SFT1"
"1997-06-17" 546 NA 17 9 27 NA "1" "1" "SFT1"
"1997-06-17" 546 NA 17 10 13 NA "1" "1" "SFT1"
"1997-06-17" 546 NA 17 11 11 NA "1" NA "SFT1"
"1997-06-17" 546 NA 17 11 55 NA "1" "1" "SFT1"
"1997-06-17" 546 NA 17 12 55 NA "1" "1" "SFT1"
"1997-06-17" 546 NA 17 13 35 NA "1" "1" "SFT1"
"1997-06-17" 546 NA 17 14 14 NA "1" NA "SFT1"
"1997-06-17" 546 NA 17 15 12 NA "1" "1" "SFT1"
"1997-06-17" 546 NA 17 15 31 NA "1" NA "SFT1"
"1997-06-17" 546 NA 17 16 17 NA "1" NA "SFT1"
"1997-06-17" 546 NA 17 16 31 NA "1" "1" "SFT1"
"1997-06-17" 546 NA 17 17 10 NA "1" "1" "SFT1"
"1997-06-17" 546 NA 17 18 23 NA "1" "1" "SFT1"
"1997-06-17" 546 NA 17 19 18 NA "1" "1" "SFT1"
"1997-06-17" 546 NA 17 20 32 NA "1" NA "SFT1"
"1997-06-17" 546 NA 17 21 11 NA "1" NA "SFT1"
"1997-06-17" 546 NA 17 21 40 NA "1" NA "SFT1"
"1997-06-17" 546 NA 17 22 6 NA "1" NA "SFT1"
"1997-06-17" 546 NA 17 22 26 NA "1" NA "SFT1"
"1997-06-17" 546 NA 17 22 48 NA "1" NA "SFT1"
"1997-06-17" 546 NA 17 23 13 NA "1" "1" "SFT1"
"1997-06-17" 546 NA 17 24 27 NA "1" NA "SFT1"
"1997-06-17" 546 NA 17 25 49 "1" "1" NA "SFT1"
"1997-06-20" 547 26 19 5 35 NA "1" NA "SFT1"
"1997-06-20" 547 26 19 6 22 NA "1" "1" "SFT1"
"1997-06-20" 547 26 19 7 52 NA "1" "1" "SFT1"
"1997-06-20" 547 26 19 8 30 NA "1" NA "SFT1"
"1997-06-20" 547 26 19 8 51 NA "1" NA "SFT1"
"1997-06-20" 547 26 19 9 9 NA "1" NA "SFT1"
"1997-06-20" 547 26 19 9 40 NA "1" NA "SFT1"
"1997-06-20" 547 26 19 11 41 NA "1" "1" "SFT1"
"1997-06-20" 547 26 19 12 1 NA "1" NA "SFT1"
"1997-06-20" 547 26 19 12 12 NA "1" NA "SFT1"
"1997-06-20" 547 26 19 13 4 NA "1" NA "SFT1"
"1997-06-20" 547 26 19 13 57 NA "1" "1" "SFT1"
"1997-06-20" 547 26 19 14 45 NA "1" "1" "SFT1"
"1997-06-20" 547 26 19 15 31 NA "1" NA "SFT1"
"1997-06-20" 547 26 19 15 43 NA "1" NA "SFT1"
"1997-06-20" 547 26 19 15 55 NA "1" NA "SFT1"
"1997-06-20" 547 26 19 16 25 NA "1" "1" "SFT1"
"1997-06-20" 547 26 19 17 12 NA "1" "1" "SFT1"
"1997-06-20" 547 26 19 18 4 NA "1" NA "SFT1"
"1997-06-20" 547 26 19 18 55 NA "1" "1" "SFT1"
"1997-06-20" 547 26 19 19 29 NA "1" "1" "SFT1"
"1997-06-20" 547 26 19 20 29 NA "1" "1" "SFT1"
"1997-06-20" 547 26 19 21 27 NA "1" NA "SFT1"
"1997-06-20" 547 26 19 21 38 NA "1" NA "SFT1"
"1997-06-20" 547 26 19 21 52 NA "1" NA "SFT1"
"1997-06-20" 547 26 19 22 8 NA "1" NA "SFT1"
"1997-06-20" 547 26 19 22 45 NA "1" "1" "SFT1"
"1997-06-20" 547 26 19 23 54 NA "1" NA "SFT1"
"1997-06-20" 547 26 19 24 35 NA "1" NA "SFT1"
"1997-06-20" 547 26 19 25 19 NA "1" NA "SFT1"
"1997-06-20" 547 26 19 26 21 NA "1" NA "SFT1"
"1997-06-20" 547 26 19 26 28 NA "1" NA "SFT1"
"1997-06-20" 547 26 19 26 56 NA "1" NA "SFT1"
"1997-06-20" 547 26 19 27 41 NA "1" NA "SFT1"
"1997-06-20" 547 26 19 28 10 NA "1" NA "SFT1"
"1997-06-20" 547 26 19 29 4 NA "1" "1" "SFT1"
"1997-06-20" 547 26 19 29 56 NA "1" "1" "SFT1"
"1997-06-20" 547 26 19 31 11 NA "1" "1" "SFT1"
"1997-06-20" 547 26 19 32 2 NA "1" "1" "SFT1"
"1997-06-20" 547 26 19 32 27 NA "1" "1" "SFT1"
"1997-06-20" 547 26 19 32 41 NA "1" NA "SFT1"
"1997-06-20" 547 26 19 32 51 NA "1" NA "SFT1"
"1997-06-20" 547 26 19 33 24 NA "1" NA "SFT1"
"1997-06-20" 547 26 19 33 38 NA NA "1" "SFT1"
"1997-06-20" 547 26 19 33 52 NA "1" NA "SFT1"
"1997-06-20" 547 26 19 34 20 NA "1" NA "SFT1"
"1997-06-20" 547 26 19 34 37 NA "1" NA "SFT1"
"1997-06-20" 547 26 19 35 15 NA "1" "1" "SFT1"
"1997-06-20" 547 26 19 35 49 NA "1" "1" "SFT1"
"1997-06-20" 547 26 19 36 47 NA "1" "1" "SFT1"
"1997-06-20" 547 26 19 37 34 NA "1" "1" "SFT1"
"1997-06-20" 547 26 19 37 44 NA "1" NA "SFT1"
"1997-06-20" 547 26 19 38 49 NA "1" NA "SFT1"
"1997-06-20" 547 26 19 39 50 NA "1" "1" "SFT1"
"1997-06-20" 547 26 19 40 31 NA "1" "1" "SFT1"
"1997-06-20" 547 26 19 40 43 NA "1" NA "SFT1"
"1997-06-20" 547 26 19 40 57 NA "1" NA "SFT1"
"1997-06-20" 547 26 19 41 16 NA "1" NA "SFT1"
"1997-06-20" 547 26 19 41 42 NA "1" NA "SFT1"
"1997-06-20" 547 26 19 42 1 NA "1" NA "SFT1"
"1997-06-20" 547 26 19 43 34 NA "1" NA "SFT1"
"1997-06-20" 547 26 19 44 16 NA "1" NA "SFT1"
"1997-06-20" 547 26 19 44 34 NA "1" NA "SFT1"
"1997-06-20" 547 26 19 45 11 NA "1" NA "SFT1"
"1997-06-20" 547 26 19 45 45 NA "1" "1" "SFT1"
"1997-06-20" 547 26 19 46 58 NA "1" "1" "SFT1"
"1997-06-20" 547 26 19 47 59 NA "1" NA "SFT1"
"1997-06-20" 547 26 19 49 21 NA "1" NA "SFT1"
"1997-06-20" 547 26 19 49 58 NA "1" "1" "SFT1"
"1997-06-20" 547 26 19 50 27 NA "1" "1" "SFT1"
"1997-06-20" 547 26 19 51 18 NA "1" NA "SFT1"
"1997-06-20" 547 26 19 51 45 NA "1" NA "SFT1"
"1997-06-20" 547 26 19 52 21 NA "1" NA "SFT1"
"1997-06-20" 547 26 19 52 58 NA "1" "1" "SFT1"
"1997-06-20" 547 26 19 53 47 NA "1" "1" "SFT1"
"1997-06-20" 547 26 19 54 27 NA "1" NA "SFT1"
"1997-06-20" 547 26 19 54 57 NA "1" NA "SFT1"
"1997-06-20" 547 26 19 55 36 NA "1" NA "SFT1"
"1997-06-20" 547 26 19 56 29 NA NA "1" "SFT1"
"1997-06-20" 547 26 19 57 6 NA "1" NA "SFT1"
"1997-06-20" 547 26 19 58 17 NA "1" "1" "SFT1"
"1997-06-20" 547 26 19 58 45 NA "1" "1" "SFT1"
"1997-06-20" 547 26 19 58 59 NA "1" NA "SFT1"
"1997-06-20" 547 26 19 59 6 NA "1" NA "SFT1"
"1997-06-21" 548 NA 12 9 11 NA "1" NA "Mix"
"1997-06-21" 548 NA 12 10 5 NA "1" NA "Mix"
"1997-06-21" 548 NA 12 10 58 NA "1" NA "Mix"
"1997-06-21" 548 NA 12 12 42 NA "1" NA "Mix"
"1997-06-21" 548 NA 12 13 19 NA "1" NA "Mix"
"1997-06-21" 548 NA 12 14 15 NA "1" "1" "Mix"
"1997-06-21" 548 NA 12 15 42 NA "1" NA "Mix"
"1997-06-21" 548 NA 12 17 17 NA "1" NA "Mix"
"1997-06-21" 548 NA 12 18 41 NA "1" NA "Mix"
"1997-06-21" 548 NA 12 20 48 NA "1" NA "Mix"
"1997-06-21" 548 NA 12 21 34 NA "1" NA "Mix"
"1997-06-21" 548 NA 12 23 8 NA "1" NA "Mix"
"1997-06-21" 548 NA 12 24 15 NA "1" NA "Mix"
"1997-06-21" 548 NA 12 24 50 NA "1" NA "Mix"
"1997-06-21" 548 NA 12 25 51 NA "1" NA "Mix"
"1997-06-21" 548 NA 12 27 10 NA NA "1" "Mix"
"1997-06-21" 548 NA 12 27 19 NA "1" NA "Mix"
"1997-06-21" 548 NA 12 29 5 NA "1" NA "Mix"
"1997-06-21" 548 NA 12 30 25 NA NA "1" "Mix"
"1997-06-21" 548 NA 12 31 9 NA NA "1" "Mix"
"1997-06-21" 548 NA 12 31 25 NA "1" NA "Mix"
"1997-06-21" 548 NA 12 32 34 NA "1" "1" "Mix"
"1997-06-21" 548 NA 12 33 15 NA NA "1" "Mix"
"1997-06-21" 548 NA 12 34 7 NA "1" NA "Mix"
"1997-06-21" 548 NA 12 35 48 NA "1" "1" "Mix"
"1997-06-21" 548 NA 12 38 0 NA "1" NA "Mix"
"1997-06-21" 548 NA 12 38 14 NA "1" NA "Mix"
"1997-06-21" 548 NA 12 38 26 NA "1" NA "Mix"
"1997-06-21" 548 NA 12 38 39 NA "1" NA "Mix"
"1997-06-21" 548 NA 12 43 3 NA "1" NA "Mix"
"1997-06-21" 548 NA 12 43 18 NA "1" NA "Mix"
"1997-06-21" 548 NA 12 43 29 NA "1" NA "Mix"
"1997-06-21" 548 NA 12 43 43 NA "1" NA "Mix"
"1997-06-21" 548 NA 12 46 55 NA "1" NA "Mix"
"1997-06-21" 548 NA 12 47 10 NA "1" NA "Mix"
"1997-06-21" 548 NA 12 47 23 NA "1" NA "Mix"
"1997-06-21" 548 NA 12 52 0 NA "1" NA "Mix"
"1997-06-21" 548 NA 12 52 13 NA "1" NA "Mix"
"1997-06-21" 548 NA 12 54 55 NA "1" NA "Mix"
"1997-06-21" 548 NA 12 56 3 NA "1" "1" "Mix"
"1997-06-21" 548 NA 12 56 58 NA "1" NA "Mix"
"1997-06-21" 548 NA 12 57 9 NA "1" NA "Mix"
"1997-06-21" 548 NA 12 57 38 NA "1" "1" "Mix"
"1997-06-21" 548 NA 12 58 10 NA NA "1" "Mix"
"1997-06-21" 548 NA 12 58 39 NA NA "1" "Mix"
"1997-06-21" 548 NA 12 59 19 "1" "1" NA "Mix"
"1997-06-21" 548 NA 12 59 55 NA "1" "1" "Mix"
"1997-06-21" 548 NA 13 0 3 NA "1" NA "Mix"
"1997-06-21" 548 NA 13 0 41 NA "1" "1" "Mix"
"1997-06-21" 548 NA 13 1 35 NA "1" "1" "Mix"
"1997-06-21" 548 NA 13 3 28 NA "1" NA "Mix"
"1997-06-21" 548 NA 13 4 18 NA "1" NA "Mix"
"1997-06-21" 548 NA 13 4 28 NA "1" "1" "Mix"
"1997-06-21" 548 NA 13 4 58 NA "1" "1" "Mix"
"1997-06-21" 548 NA 13 6 43 NA "1" NA "Mix"
"1997-06-21" 548 NA 13 7 50 NA "1" NA "Mix"
"1997-06-21" 548 NA 13 8 2 NA "1" NA "Mix"
"1997-06-21" 548 NA 13 10 0 NA "1" NA "Mix"
"1997-06-21" 548 NA 13 11 28 NA "1" "1" "Mix"
"1997-06-21" 548 NA 13 13 8 NA "1" NA "Mix"
"1997-06-21" 548 NA 13 13 23 NA "1" NA "Mix"
"1997-06-21" 548 NA 13 13 36 NA "1" NA "Mix"
"1997-06-21" 548 NA 13 14 20 NA "1" "1" "Mix"
"1997-06-21" 548 NA 13 16 45 NA "1" NA "Mix"
"1997-06-21" 548 NA 13 17 0 NA "1" NA "Mix"
"1997-06-21" 548 NA 13 19 13 NA "1" NA "Mix"
"1997-06-21" 548 NA 13 19 48 NA "1" NA "Mix"
"1997-06-21" 548 NA 13 21 36 NA "1" "1" "Mix"
"1997-06-21" 548 NA 13 22 23 NA "1" "1" "Mix"
"1997-06-21" 548 NA 13 24 14 NA "1" NA "Mix"
"1997-06-21" 548 NA 13 25 20 NA "1" NA "Mix"
"1997-06-21" 548 NA 13 26 50 NA "1" NA "Mix"
"1997-06-21" 548 NA 13 27 9 NA "1" NA "Mix"
"1997-06-21" 548 NA 13 27 24 NA "1" NA "Mix"
"1997-06-21" 548 NA 13 30 35 NA "1" NA "Mix"
"1997-06-21" 548 NA 13 30 56 NA "1" NA "Mix"
"1997-06-21" 548 NA 13 32 7 NA "1" NA "Mix"
"1997-06-21" 548 NA 13 34 9 NA "1" NA "Mix"
"1997-06-21" 548 NA 13 35 5 NA "1" "1" "Mix"
"1997-06-21" 548 NA 13 37 19 NA "1" "1" "Mix"
"1997-06-21" 548 NA 13 39 15 NA "1" NA "Mix"
"1997-06-21" 548 NA 13 40 52 NA "1" NA "Mix"
"1997-06-21" 548 NA 13 41 55 NA "1" NA "Mix"
"1997-06-21" 548 NA 13 43 54 NA "1" NA "Mix"
"1997-06-21" 548 NA 13 44 8 NA "1" NA "Mix"
"1997-06-21" 548 NA 13 46 36 NA "1" NA "Mix"
"1997-06-21" 548 NA 13 46 56 NA "1" NA "Mix"
"1997-06-21" 548 NA 13 47 8 NA "1" NA "Mix"
"1997-06-21" 548 NA 13 50 5 NA "1" NA "Mix"
"1997-06-21" 548 NA 13 50 45 NA "1" NA "Mix"
"1997-06-21" 548 NA 13 51 18 NA "1" NA "Mix"
"1997-06-21" 548 NA 13 53 28 NA "1" NA "Mix"
"1997-06-21" 548 NA 13 55 6 NA "1" NA "Mix"
"1997-06-21" 548 NA 13 55 24 NA "1" NA "Mix"
"1997-06-21" 548 NA 13 59 0 NA "1" NA "Mix"
"1997-06-21" 548 NA 14 0 56 NA "1" NA "Mix"
"1997-06-30" 551 NA 18 15 51 NA "1" NA "TRA"
"1997-06-30" 551 NA 18 16 16 NA "1" NA "TRA"
"1997-06-30" 551 NA 18 16 51 NA "1" NA "TRA"
"1997-06-30" 551 NA 18 18 56 NA "1" NA "TRA"
"1997-06-30" 551 NA 18 23 10 NA "1" NA "TRA"
"1997-06-30" 551 NA 18 23 44 NA "1" NA "TRA"
"1997-06-30" 551 NA 18 24 7 NA "1" NA "TRA"
"1997-06-30" 551 NA 18 26 5 NA "1" NA "TRA"
"1997-06-30" 551 NA 18 27 2 NA "1" NA "TRA"
"1997-06-30" 551 NA 18 27 24 NA "1" NA "TRA"
"1997-06-30" 551 NA 18 27 43 NA "1" NA "TRA"
"1997-06-30" 551 NA 18 29 25 NA "1" NA "TRA"
"1997-06-30" 551 NA 18 29 43 NA "1" NA "TRA"
"1997-06-30" 551 NA 18 33 12 NA "1" NA "TRA"
"1997-06-30" 551 NA 18 33 30 NA "1" NA "TRA"
"1997-06-30" 551 NA 18 34 35 NA "1" NA "TRA"
"1997-06-30" 551 NA 18 34 50 NA "1" NA "TRA"
"1997-06-30" 551 NA 18 36 58 NA "1" NA "TRA"
"1997-06-30" 551 NA 18 37 14 NA "1" NA "TRA"
"1997-06-30" 551 NA 18 38 2 NA "1" NA "TRA"
"1997-06-30" 551 NA 18 38 48 NA "1" NA "TRA"
"1997-06-30" 551 NA 18 39 40 NA "1" NA "TRA"
"1997-06-30" 551 NA 18 40 23 NA "1" NA "TRA"
"1997-06-30" 551 NA 18 41 52 NA "1" NA "TRA"
"1997-06-30" 551 NA 18 42 8 NA "1" NA "TRA"
"1997-06-30" 551 NA 18 44 14 NA "1" NA "TRA"
"1997-06-30" 551 NA 18 44 31 NA "1" NA "TRA"
"1997-06-30" 551 NA 18 46 6 NA "1" NA "TRA"
"1997-06-30" 551 NA 18 46 24 NA "1" NA "TRA"
"1997-06-30" 551 NA 18 48 34 NA "1" NA "TRA"
"1997-06-30" 551 NA 18 48 47 NA "1" NA "TRA"
"1997-06-30" 551 NA 18 49 23 NA "1" NA "TRA"
"1997-06-30" 551 NA 18 49 42 NA "1" NA "TRA"
"1997-06-30" 551 NA 18 51 57 NA "1" NA "TRA"
"1997-06-30" 551 NA 18 52 23 NA "1" NA "TRA"
"1997-06-30" 551 NA 18 52 47 NA "1" NA "TRA"
"1997-06-30" 551 NA 18 53 36 NA "1" NA "TRA"
"1997-06-30" 551 NA 18 54 28 NA "1" NA "TRA"
"1997-06-30" 551 NA 18 54 52 NA "1" NA "TRA"
"1997-06-30" 551 NA 18 56 17 NA "1" NA "TRA"
"1997-06-30" 551 NA 18 56 40 NA "1" NA "TRA"
"1997-06-30" 551 NA 18 57 2 NA "1" NA "TRA"
"1997-06-30" 551 NA 18 58 33 NA "1" NA "TRA"
"1997-06-30" 551 NA 19 0 36 NA "1" NA "TRA"
"1997-06-30" 551 NA 19 0 59 NA "1" NA "TRA"
"1997-06-30" 551 NA 19 3 12 NA "1" NA "TRA"
"1997-06-30" 551 NA 19 3 34 NA "1" NA "TRA"
"1997-06-30" 551 NA 19 4 46 NA "1" NA "TRA"
"1997-06-30" 551 NA 19 5 7 NA "1" NA "TRA"
"1997-06-30" 551 NA 19 7 11 NA "1" NA "TRA"
"1997-06-30" 551 NA 19 7 29 NA "1" NA "TRA"
"1997-06-30" 551 NA 19 8 15 NA "1" NA "TRA"
"1997-06-30" 551 NA 19 9 38 NA "1" NA "TRA"
"1997-06-30" 551 NA 19 10 18 NA "1" NA "TRA"
"1997-06-30" 551 NA 19 10 45 NA NA "1" "TRA"
"1997-06-30" 551 NA 19 11 14 NA "1" "1" "TRA"
"1997-06-30" 551 NA 19 12 30 NA "1" NA "TRA"
"1997-06-30" 551 NA 19 13 6 NA "1" NA "TRA"
"1997-06-30" 551 NA 19 14 14 NA "1" NA "TRA"
"1997-06-30" 551 NA 19 15 44 NA "1" NA "TRA"
"1997-06-30" 551 NA 19 16 6 NA "1" NA "TRA"
"1997-06-30" 551 NA 19 17 59 NA "1" NA "TRA"
"1997-06-30" 551 NA 19 18 18 NA "1" NA "TRA"
"1997-07-02" 552 11 15 46 51 NA "1" NA "NSF"
"1997-07-02" 552 11 15 51 23 NA "1" NA "NSF"
"1997-07-02" 552 11 15 51 39 NA "1" NA "NSF"
"1997-07-02" 552 11 15 51 51 NA "1" NA "NSF"
"1997-07-02" 552 11 15 52 6 NA "1" NA "NSF"
"1997-07-02" 552 11 15 52 19 NA "1" NA "NSF"
"1997-07-02" 552 11 15 57 18 NA "1" NA "NSF"
"1997-07-02" 552 11 15 57 34 NA "1" NA "NSF"
"1997-07-02" 552 11 15 59 14 NA "1" NA "NSF"
"1997-07-02" 552 11 15 59 28 NA "1" NA "NSF"
"1997-07-02" 552 11 15 59 40 NA "1" NA "NSF"
"1997-07-02" 552 11 16 5 45 NA "1" NA "NSF"
"1997-07-02" 552 11 16 5 53 NA "1" NA "NSF"
"1997-07-02" 552 11 16 7 9 NA "1" NA "NSF"
"1997-07-02" 552 11 16 8 12 NA "1" NA "NSF"
"1997-07-02" 552 11 16 8 26 NA "1" NA "NSF"
"1997-07-02" 552 11 16 10 43 NA "1" NA "NSF"
"1997-07-02" 552 11 16 10 56 NA "1" NA "NSF"
"1997-07-02" 552 11 16 11 9 NA "1" NA "NSF"
"1997-07-02" 552 11 16 11 24 NA "1" NA "NSF"
"1997-07-02" 552 11 16 13 29 NA "1" NA "NSF"
"1997-07-02" 552 11 16 13 45 NA "1" NA "NSF"
"1997-07-02" 552 11 16 14 40 NA "1" NA "NSF"
"1997-07-02" 552 11 16 14 55 NA "1" NA "NSF"
"1997-07-02" 552 11 16 17 9 NA "1" NA "NSF"
"1997-07-02" 552 11 16 17 21 NA "1" NA "NSF"
"1997-07-02" 552 11 16 17 36 NA "1" NA "NSF"
"1997-07-02" 552 11 16 19 41 NA "1" NA "NSF"
"1997-07-02" 552 11 16 19 55 NA "1" NA "NSF"
"1997-07-02" 552 11 16 20 4 NA "1" NA "NSF"
"1997-07-02" 552 11 16 24 14 NA "1" NA "NSF"
"1997-07-02" 552 11 16 24 25 NA "1" NA "NSF"
"1997-07-02" 552 11 16 25 5 NA "1" NA "NSF"
"1997-07-02" 552 11 16 25 16 NA "1" NA "NSF"
"1997-07-02" 552 11 16 27 39 NA "1" NA "NSF"
"1997-07-02" 552 11 16 27 50 NA "1" NA "NSF"
"1997-07-02" 552 11 16 28 4 NA "1" NA "NSF"
"1997-07-02" 552 11 16 28 14 NA "1" NA "NSF"
"1997-07-02" 552 11 16 30 15 NA "1" "1" "NSF"
"1997-07-02" 552 11 16 30 26 NA "1" NA "NSF"
"1997-07-02" 552 11 16 30 37 NA "1" NA "NSF"
"1997-07-06" 553 NA 16 54 56 NA "1" "1" "TRA"
"1997-07-06" 553 NA 16 55 47 NA "1" "1" "TRA"
"1997-07-06" 553 NA 16 56 33 NA "1" NA "TRA"
"1997-07-06" 553 NA 16 56 47 NA "1" NA "TRA"
"1997-07-06" 553 NA 16 58 19 NA "1" "1" "TRA"
"1997-07-06" 553 NA 16 59 13 NA "1" NA "TRA"
"1997-07-06" 553 NA 16 59 27 NA "1" NA "TRA"
"1997-07-06" 553 NA 16 59 42 NA "1" NA "TRA"
"1997-07-06" 553 NA 17 1 46 NA "1" NA "TRA"
"1997-07-06" 553 NA 17 1 55 NA "1" NA "TRA"
"1997-07-06" 553 NA 17 3 10 NA "1" "1" "TRA"
"1997-07-06" 553 NA 17 4 2 NA "1" NA "TRA"
"1997-07-06" 553 NA 17 4 58 NA NA "1" "TRA"
"1997-07-06" 553 NA 17 5 5 NA "1" NA "TRA"
"1997-07-06" 553 NA 17 6 0 NA "1" NA "TRA"
"1997-07-06" 553 NA 17 6 11 NA "1" NA "TRA"
"1997-07-06" 553 NA 17 6 40 NA "1" NA "TRA"
"1997-07-06" 553 NA 17 7 0 NA "1" NA "TRA"
"1997-07-06" 553 NA 17 7 8 NA "1" NA "TRA"
"1997-07-06" 553 NA 17 7 13 NA "1" NA "TRA"
"1997-07-06" 553 NA 17 8 12 NA "1" NA "TRA"
"1997-07-06" 553 NA 17 9 54 NA "1" NA "TRA"
"1997-07-06" 553 NA 17 11 4 NA "1" NA "TRA"
"1997-07-06" 553 NA 17 11 13 NA "1" NA "TRA"
"1997-07-06" 553 NA 17 12 40 NA "1" NA "TRA"
"1997-07-06" 553 NA 17 12 54 NA "1" NA "TRA"
"1997-07-06" 553 NA 17 14 39 NA "1" NA "TRA"
"1997-07-06" 553 NA 17 15 17 NA "1" NA "TRA"
"1997-07-06" 553 NA 17 16 36 NA "1" NA "TRA"
"1997-07-06" 553 NA 17 16 59 NA "1" NA "TRA"
"1997-07-06" 553 NA 17 18 44 NA "1" NA "TRA"
"1997-07-06" 553 NA 17 19 7 NA "1" NA "TRA"
"1997-07-06" 553 NA 17 19 27 NA "1" NA "TRA"
"1997-07-06" 553 NA 17 22 29 NA "1" NA "TRA"
"1997-07-06" 553 NA 17 22 47 NA "1" NA "TRA"
"1997-07-06" 553 NA 17 23 5 NA "1" NA "TRA"
"1997-07-06" 553 NA 17 23 19 NA "1" NA "TRA"
"1997-07-06" 553 NA 17 25 45 NA "1" NA "TRA"
"1997-07-06" 553 NA 17 26 7 NA "1" NA "TRA"
"1997-07-06" 553 NA 17 28 34 NA "1" NA "TRA"
"1997-07-06" 553 NA 17 28 46 NA "1" NA "TRA"
"1997-07-06" 553 NA 17 30 38 NA "1" NA "TRA"
"1997-07-06" 553 NA 17 30 59 NA "1" NA "TRA"
"1997-07-06" 553 NA 17 31 20 NA "1" NA "TRA"
"1997-07-06" 553 NA 17 33 20 NA "1" NA "TRA"
"1997-07-06" 553 NA 17 33 44 NA "1" NA "TRA"
"1997-07-06" 553 NA 17 34 8 NA "1" NA "TRA"
"1997-07-06" 554 NA 17 34 8 NA "1" NA "SFT1"
"1997-07-06" 554 NA 17 37 23 NA "1" "1" "SFT1"
"1997-07-06" 554 NA 17 39 1 NA "1" NA "SFT1"
"1997-07-06" 554 NA 17 39 38 NA "1" "1" "SFT1"
"1997-07-06" 554 NA 17 40 21 NA "1" "1" "SFT1"
"1997-07-06" 554 NA 17 41 26 NA "1" NA "SFT1"
"1997-07-06" 554 NA 17 41 37 NA "1" NA "SFT1"
"1997-07-06" 554 NA 17 42 49 NA NA "1" "SFT1"
"1997-07-06" 554 NA 17 43 8 NA "1" NA "SFT1"
"1997-07-06" 554 NA 17 43 28 NA "1" NA "SFT1"
"1997-07-06" 554 NA 17 45 36 NA "1" "1" "SFT1"
"1997-07-06" 554 NA 17 46 50 NA "1" NA "SFT1"
"1997-07-06" 554 NA 17 47 34 NA "1" NA "SFT1"
"1997-07-06" 554 NA 17 48 20 NA "1" "1" "SFT1"
"1997-07-06" 554 NA 17 49 13 NA "1" NA "SFT1"
"1997-07-06" 554 NA 17 50 53 NA "1" NA "SFT1"
"1997-07-06" 554 NA 17 51 32 NA "1" NA "SFT1"
"1997-07-06" 554 NA 17 52 15 NA "1" "1" "SFT1"
"1997-07-06" 554 NA 17 55 25 NA "1" NA "SFT1"
"1997-07-06" 554 NA 17 56 9 NA "1" "1" "SFT1"
"1997-07-06" 554 NA 17 57 34 NA "1" "1" "SFT1"
"1997-07-06" 554 NA 17 58 21 NA "1" "1" "SFT1"
"1997-07-06" 554 NA 17 59 8 NA "1" "1" "SFT1"
"1997-07-06" 554 NA 18 0 10 NA "1" NA "SFT1"
"1997-07-06" 554 NA 18 0 20 NA "1" NA "SFT1"
"1997-07-06" 554 NA 18 1 34 NA "1" NA "SFT1"
"1997-07-06" 554 NA 18 2 40 NA "1" "1" "SFT1"
"1997-07-06" 554 NA 18 4 23 NA "1" NA "SFT1"
"1997-07-06" 554 NA 18 5 0 NA "1" "1" "SFT1"
"1997-07-06" 554 NA 18 6 10 NA "1" "1" "SFT1"
"1997-07-06" 554 NA 18 6 53 NA "1" "1" "SFT1"
"1997-07-06" 554 NA 18 7 17 NA "1" "1" "SFT1"
"1997-07-06" 554 NA 18 8 16 NA "1" "1" "SFT1"
"1997-07-06" 554 NA 18 10 55 NA "1" NA "SFT1"
"1997-07-06" 554 NA 18 12 18 NA "1" NA "SFT1"
"1997-07-06" 554 NA 18 13 7 NA "1" "1" "SFT1"
"1997-07-06" 554 NA 18 14 14 NA "1" NA "SFT1"
"1997-07-06" 554 NA 18 14 56 NA "1" NA "SFT1"
"1997-07-06" 554 NA 18 15 7 NA "1" NA "SFT1"
"1997-07-07" 555 NA 18 55 35 NA "1" "1" "SFT1"
"1997-07-07" 555 NA 18 56 19 NA "1" NA "SFT1"
"1997-07-07" 555 NA 18 56 50 NA "1" NA "SFT1"
"1997-07-07" 555 NA 18 57 53 NA NA "1" "SFT1"
"1997-07-07" 555 NA 18 58 21 NA "1" NA "SFT1"
"1997-07-07" 555 NA 18 58 49 NA "1" "1" "SFT1"
"1997-07-07" 555 NA 19 0 3 NA "1" "1" "SFT1"
"1997-07-07" 555 NA 19 0 37 NA "1" NA "SFT1"
"1997-07-07" 555 NA 19 1 18 NA "1" NA "SFT1"
"1997-07-07" 555 NA 19 1 26 NA "1" "1" "SFT1"
"1997-07-07" 555 NA 19 2 0 NA "1" "1" "SFT1"
"1997-07-07" 555 NA 19 2 42 NA "1" NA "SFT1"
"1997-07-07" 555 NA 19 2 55 NA "1" "1" "SFT1"
"1997-07-07" 555 NA 19 3 39 NA "1" NA "SFT1"
"1997-07-07" 555 NA 19 3 59 NA "1" NA "SFT1"
"1997-07-07" 555 NA 19 4 43 NA "1" NA "SFT1"
"1997-07-07" 555 NA 19 5 15 NA NA "1" "SFT1"
"1997-07-07" 555 NA 19 5 40 NA "1" NA "SFT1"
"1997-07-07" 555 NA 19 6 25 NA "1" NA "SFT1"
"1997-07-07" 555 NA 19 7 3 NA "1" NA "SFT1"
"1997-07-07" 555 NA 19 7 58 NA "1" NA "SFT1"
"1997-07-07" 555 NA 19 9 16 NA "1" NA "SFT1"
"1997-07-07" 555 NA 19 9 53 NA "1" NA "SFT1"
"1997-07-07" 555 NA 19 10 36 NA "1" NA "SFT1"
"1997-07-07" 555 NA 19 11 26 NA "1" NA "SFT1"
"1997-07-07" 555 NA 19 12 24 NA "1" NA "SFT1"
"1997-07-07" 555 NA 19 13 30 NA "1" NA "SFT1"
"1997-07-07" 555 NA 19 16 7 NA "1" NA "SFT1"
"1997-07-07" 555 NA 19 16 36 NA "1" NA "SFT1"
"1997-07-07" 555 NA 19 17 19 NA "1" NA "SFT1"
"1997-07-07" 555 NA 19 17 36 NA "1" NA "SFT1"
"1997-07-07" 555 NA 19 18 23 NA "1" "1" "SFT1"
"1997-07-07" 555 NA 19 18 57 NA "1" "1" "SFT1"
"1997-07-07" 555 NA 19 20 10 NA "1" NA "SFT1"
"1997-07-07" 555 NA 19 20 35 NA "1" NA "SFT1"
"1997-07-07" 555 NA 19 20 57 NA "1" NA "SFT1"
"1997-07-07" 555 NA 19 22 4 NA "1" NA "SFT1"
"1997-07-07" 555 NA 19 22 50 NA "1" "1" "SFT1"
"1997-07-07" 555 NA 19 23 22 NA "1" "1" "SFT1"
"1997-07-07" 555 NA 19 23 55 NA "1" "1" "SFT1"
"1997-07-07" 555 NA 19 24 34 NA "1" "1" "SFT1"
"1997-07-07" 555 NA 19 25 46 NA "1" "1" "SFT1"
"1997-07-07" 555 NA 19 26 20 NA "1" "1" "SFT1"
"1997-07-07" 555 NA 19 27 15 NA "1" "1" "SFT1"
"1997-07-07" 555 NA 19 27 57 NA "1" NA "SFT1"
"1997-07-07" 555 NA 19 28 7 NA "1" "1" "SFT1"
"1997-07-07" 555 NA 19 29 16 NA "1" NA "SFT1"
"1997-07-07" 555 NA 19 29 28 NA "1" "1" "SFT1"
"1997-07-07" 555 NA 19 30 2 NA "1" NA "SFT1"
"1997-07-07" 555 NA 19 30 48 NA "1" NA "SFT1"
"1997-07-07" 555 NA 19 30 58 NA "1" NA "SFT1"
"1997-07-07" 555 NA 19 31 28 NA "1" NA "SFT1"
"1997-07-07" 555 NA 19 31 58 NA "1" NA "SFT1"
"1997-07-07" 555 NA 19 32 7 NA "1" "1" "SFT1"
"1997-07-07" 555 NA 19 32 45 NA "1" "1" "SFT1"
"1997-07-07" 555 NA 19 33 47 NA "1" "1" "SFT1"
"1997-07-07" 555 NA 19 34 33 NA "1" NA "SFT1"
"1997-07-07" 555 NA 19 34 42 NA "1" "1" "SFT1"
"1997-07-07" 555 NA 19 35 35 NA "1" NA "SFT1"
"1997-07-07" 555 NA 19 35 48 NA "1" "1" "SFT1"
"1997-07-07" 555 NA 19 36 22 NA "1" NA "SFT1"
"1997-07-07" 555 NA 19 36 50 NA "1" NA "SFT1"
"1997-07-07" 555 NA 19 37 7 NA "1" NA "SFT1"
"1997-07-08" 557 NA 12 1 42 NA "1" NA "TRA"
"1997-07-08" 557 NA 12 4 11 NA "1" NA "TRA"
"1997-07-08" 557 NA 12 4 22 NA "1" NA "TRA"
"1997-07-08" 557 NA 12 4 33 NA "1" NA "TRA"
"1997-07-08" 557 NA 12 4 45 NA "1" NA "TRA"
"1997-07-08" 557 NA 12 7 30 NA "1" NA "TRA"
"1997-07-08" 557 NA 12 7 56 NA "1" NA "TRA"
"1997-07-08" 557 NA 12 8 20 NA "1" NA "TRA"
"1997-07-08" 557 NA 12 8 49 NA "1" NA "TRA"
"1997-07-08" 557 NA 12 11 12 NA "1" NA "TRA"
"1997-07-08" 557 NA 12 11 27 NA "1" NA "TRA"
"1997-07-08" 557 NA 12 11 58 NA "1" NA "TRA"
"1997-07-08" 557 NA 12 12 29 NA "1" NA "TRA"
"1997-07-08" 557 NA 12 12 52 NA "1" NA "TRA"
"1997-07-08" 557 NA 12 15 33 NA "1" NA "TRA"
"1997-07-08" 557 NA 12 15 57 NA "1" NA "TRA"
"1997-07-08" 557 NA 12 18 11 NA "1" NA "TRA"
"1997-07-08" 557 NA 12 18 23 NA "1" NA "TRA"
"1997-07-08" 557 NA 12 20 23 NA "1" NA "TRA"
"1997-07-08" 557 NA 12 20 47 NA "1" NA "TRA"
"1997-07-08" 557 NA 12 22 51 NA "1" NA "TRA"
"1997-07-08" 557 NA 12 23 18 NA "1" NA "TRA"
"1997-07-08" 557 NA 12 24 8 NA "1" NA "TRA"
"1997-07-08" 557 NA 12 28 2 NA "1" NA "TRA"
"1997-07-08" 557 NA 12 28 21 NA "1" NA "TRA"
"1997-07-08" 557 NA 12 28 35 NA "1" NA "TRA"
"1997-07-08" 557 NA 12 29 4 NA "1" NA "TRA"
"1997-07-08" 557 NA 12 29 45 NA "1" NA "TRA"
"1997-07-08" 557 NA 12 30 15 NA "1" NA "TRA"
"1997-07-08" 557 NA 12 30 29 NA "1" NA "TRA"
"1997-07-08" 557 NA 12 33 29 NA "1" NA "TRA"
"1997-07-08" 557 NA 12 33 57 NA "1" NA "TRA"
"1997-07-08" 557 NA 12 34 22 NA "1" NA "TRA"
"1997-07-08" 557 NA 12 37 17 NA "1" NA "TRA"
"1997-07-08" 557 NA 12 37 34 NA "1" NA "TRA"
"1997-07-08" 557 NA 12 37 49 NA "1" NA "TRA"
"1997-07-08" 557 NA 12 40 53 NA "1" NA "TRA"
"1997-07-13" 558 NA 18 21 15 NA "1" NA "TRA"
"1997-07-13" 558 NA 18 21 56 NA "1" NA "TRA"
"1997-07-13" 558 NA 18 23 25 NA "1" NA "TRA"
"1997-07-13" 558 NA 18 23 43 NA "1" NA "TRA"
"1997-07-13" 558 NA 18 24 8 NA "1" NA "TRA"
"1997-07-13" 558 NA 18 24 32 NA "1" NA "TRA"
"1997-07-13" 558 NA 18 25 59 NA "1" NA "TRA"
"1997-07-13" 558 NA 18 26 15 NA "1" NA "TRA"
"1997-07-13" 558 NA 18 26 32 NA "1" NA "TRA"
"1997-07-13" 558 NA 18 26 47 NA "1" NA "TRA"
"1997-07-13" 558 NA 18 29 30 NA "1" NA "TRA"
"1997-07-13" 558 NA 18 29 47 NA "1" NA "TRA"
"1997-07-13" 558 NA 18 30 57 NA "1" NA "TRA"
"1997-07-13" 558 NA 18 31 18 NA "1" NA "TRA"
"1997-07-13" 558 NA 18 31 43 NA "1" NA "TRA"
"1997-07-13" 558 NA 18 32 0 NA "1" NA "TRA"
"1997-07-13" 558 NA 18 34 30 NA "1" NA "TRA"
"1997-07-13" 558 NA 18 34 43 NA "1" NA "TRA"
"1997-07-13" 558 NA 18 35 4 NA "1" NA "TRA"
"1997-07-13" 558 NA 18 35 27 NA "1" NA "TRA"
"1997-07-13" 558 NA 18 37 18 NA "1" NA "TRA"
"1997-07-13" 558 NA 18 37 35 NA "1" NA "TRA"
"1997-07-13" 558 NA 18 37 55 NA "1" NA "TRA"
"1997-07-13" 558 NA 18 38 18 NA "1" NA "TRA"
"1997-07-13" 558 NA 18 41 7 NA "1" NA "TRA"
"1997-07-13" 558 NA 18 41 23 NA "1" NA "TRA"
"1997-07-13" 558 NA 18 41 44 NA "1" NA "TRA"
"1997-07-13" 558 NA 18 44 40 NA "1" NA "TRA"
"1997-07-13" 558 NA 18 44 55 NA "1" NA "TRA"
"1997-07-13" 558 NA 18 50 44 NA "1" NA "TRA"
"1997-07-13" 558 NA 18 51 12 NA "1" NA "TRA"
"1997-07-13" 558 NA 18 55 56 NA "1" NA "TRA"
"1997-07-13" 558 NA 18 56 9 NA "1" NA "TRA"
"1997-07-13" 558 NA 18 56 25 NA "1" NA "TRA"
"1997-07-13" 558 NA 18 56 41 NA "1" NA "TRA"
"1997-07-13" 558 NA 18 58 57 NA "1" NA "TRA"
"1997-07-13" 558 NA 18 59 14 NA "1" NA "TRA"
"1997-07-13" 558 NA 18 59 43 NA "1" NA "TRA"
"1997-07-14" 559 NA 17 38 56 NA "1" NA "SFT1"
"1997-07-14" 559 NA 17 39 43 NA "1" NA "SFT1"
"1997-07-14" 559 NA 17 40 2 NA NA "1" "SFT1"
"1997-07-14" 559 NA 17 40 16 NA NA "1" "SFT1"
"1997-07-14" 559 NA 17 40 40 NA "1" NA "SFT1"
"1997-07-14" 559 NA 17 41 26 NA "1" NA "SFT1"
"1997-07-14" 559 NA 17 41 33 NA "1" "1" "SFT1"
"1997-07-14" 559 NA 17 41 55 NA "1" NA "SFT1"
"1997-07-14" 559 NA 17 42 15 NA NA "1" "SFT1"
"1997-07-14" 559 NA 17 42 27 NA NA "1" "SFT1"
"1997-07-14" 559 NA 17 45 0 NA "1" NA "SFT1"
"1997-07-14" 559 NA 17 45 22 NA "1" "1" "SFT1"
"1997-07-14" 559 NA 17 45 43 NA "1" NA "SFT1"
"1997-07-14" 559 NA 17 46 16 NA "1" NA "SFT1"
"1997-07-14" 559 NA 17 46 27 NA NA "1" "SFT1"
"1997-07-14" 559 NA 17 47 33 NA "1" NA "SFT1"
"1997-07-14" 559 NA 17 48 10 NA NA "1" "SFT1"
"1997-07-14" 559 NA 17 48 19 NA "1" NA "SFT1"
"1997-07-14" 559 NA 17 48 31 NA "1" NA "SFT1"
"1997-07-14" 559 NA 17 49 45 NA "1" NA "SFT1"
"1997-07-14" 559 NA 17 50 11 NA NA "1" "SFT1"
"1997-07-14" 559 NA 17 50 23 NA NA "1" "SFT1"
"1997-07-14" 559 NA 17 52 29 NA "1" NA "SFT1"
"1997-07-14" 559 NA 17 53 35 NA "1" NA "SFT1"
"1997-07-14" 559 NA 17 54 1 NA "1" NA "SFT1"
"1997-07-14" 559 NA 17 54 26 NA "1" NA "SFT1"
"1997-07-14" 559 NA 17 54 36 NA NA "1" "SFT1"
"1997-07-14" 559 NA 17 54 51 NA "1" NA "SFT1"
"1997-07-14" 559 NA 17 55 51 NA "1" NA "SFT1"
"1997-07-14" 559 NA 17 56 26 NA "1" NA "SFT1"
"1997-07-14" 559 NA 17 58 55 NA "1" NA "SFT1"
"1997-07-14" 559 NA 17 59 27 NA "1" NA "SFT1"
"1997-07-14" 559 NA 17 59 39 NA NA "1" "SFT1"
"1997-07-14" 559 NA 17 59 52 NA "1" NA "SFT1"
"1997-07-14" 559 NA 17 59 58 NA NA "1" "SFT1"
"1997-07-14" 559 NA 18 0 0 NA "1" NA "SFT1"
"1997-07-14" 559 NA 18 0 53 NA NA "1" "SFT1"
"1997-07-14" 559 NA 18 2 8 NA "1" NA "SFT1"
"1997-07-14" 559 NA 18 2 34 NA "1" NA "SFT1"
"1997-07-14" 559 NA 18 2 51 NA NA "1" "SFT1"
"1997-07-14" 559 NA 18 3 49 NA NA "1" "SFT1"
"1997-07-14" 559 NA 18 4 4 NA "1" NA "SFT1"
"1997-07-14" 559 NA 18 4 11 NA "1" NA "SFT1"
"1997-07-14" 559 NA 18 6 56 NA "1" NA "SFT1"
"1997-07-14" 559 NA 18 7 13 NA "1" NA "SFT1"
"1997-07-14" 559 NA 18 7 37 NA "1" NA "SFT1"
"1997-07-14" 559 NA 18 7 44 NA NA "1" "SFT1"
"1997-07-14" 559 NA 18 7 53 NA "1" NA "SFT1"
"1997-07-14" 559 NA 18 8 3 NA "1" NA "SFT1"
"1997-07-15" 560 NA 18 22 43 NA "1" NA "REST"
"1997-07-15" 560 NA 18 26 55 NA "1" NA "REST"
"1997-07-15" 560 NA 18 27 19 NA "1" NA "REST"
"1997-07-15" 560 NA 18 27 59 NA "1" NA "REST"
"1997-07-15" 560 NA 18 30 4 NA "1" NA "REST"
"1997-07-15" 560 NA 18 30 39 NA "1" NA "REST"
"1997-07-15" 560 NA 18 33 2 NA "1" NA "REST"
"1997-07-15" 560 NA 18 33 27 NA "1" NA "REST"
"1997-07-15" 560 NA 18 34 0 NA "1" NA "REST"
"1997-07-15" 560 NA 18 35 5 NA "1" NA "REST"
"1997-07-15" 560 NA 18 36 26 NA "1" NA "REST"
"1997-07-15" 560 NA 18 37 34 NA "1" NA "REST"
"1997-07-15" 560 NA 18 38 1 NA "1" NA "REST"
"1997-07-15" 560 NA 18 41 24 NA "1" NA "REST"
"1997-07-15" 560 NA 18 41 42 NA "1" NA "REST"
"1997-07-15" 560 NA 18 42 17 NA "1" NA "REST"
"1997-07-15" 560 NA 18 44 4 NA "1" NA "REST"
"1997-07-15" 560 NA 18 44 27 NA "1" NA "REST"
"1997-07-15" 560 NA 18 44 48 NA "1" NA "REST"
"1997-07-15" 560 NA 18 48 25 NA "1" NA "REST"
"1997-07-15" 560 NA 18 48 53 NA "1" NA "REST"
"1997-07-15" 560 NA 18 49 27 NA "1" NA "REST"
"1997-07-15" 560 NA 18 49 49 NA "1" NA "REST"
"1997-07-15" 560 NA 18 50 7 NA "1" NA "REST"
"1997-07-15" 560 NA 18 52 50 NA "1" NA "REST"
"1997-07-15" 560 NA 18 53 13 NA "1" NA "REST"
"1997-07-15" 560 NA 18 53 35 NA "1" NA "REST"
"1997-07-20" 561 NA 11 30 55 NA "1" NA "NSF"
"1997-07-20" 561 NA 11 33 2 NA "1" NA "NSF"
"1997-07-20" 561 NA 11 33 20 NA "1" NA "NSF"
"1997-07-20" 561 NA 11 33 34 NA "1" NA "NSF"
"1997-07-20" 561 NA 11 35 25 NA "1" NA "NSF"
"1997-07-20" 561 NA 11 36 8 NA NA "1" "NSF"
"1997-07-20" 561 NA 11 36 54 NA "1" NA "NSF"
"1997-07-20" 561 NA 11 38 5 NA NA "1" "NSF"
"1997-07-20" 561 NA 11 38 17 NA "1" NA "NSF"
"1997-07-20" 561 NA 11 38 33 NA "1" NA "NSF"
"1997-07-20" 561 NA 11 39 1 NA "1" NA "NSF"
"1997-07-20" 561 NA 11 39 19 NA "1" NA "NSF"
"1997-07-20" 561 NA 11 40 24 NA "1" NA "NSF"
"1997-07-20" 561 NA 11 40 43 NA "1" NA "NSF"
"1997-07-20" 561 NA 11 42 18 NA "1" NA "NSF"
"1997-07-20" 561 NA 11 42 39 NA "1" NA "NSF"
"1997-07-20" 561 NA 11 44 49 NA NA "1" "NSF"
"1997-07-20" 561 NA 11 45 3 NA "1" NA "NSF"
"1997-07-20" 561 NA 11 45 18 NA "1" NA "NSF"
"1997-07-20" 561 NA 11 46 37 NA "1" NA "NSF"
"1997-07-20" 561 NA 11 48 55 NA "1" NA "NSF"
"1997-07-20" 561 NA 11 49 17 NA "1" NA "NSF"
"1997-07-20" 561 NA 11 49 32 NA "1" NA "NSF"
"1997-07-20" 561 NA 11 49 47 NA "1" NA "NSF"
"1997-07-20" 561 NA 11 52 33 NA "1" NA "NSF"
"1997-07-20" 561 NA 11 52 50 NA "1" NA "NSF"
"1997-07-20" 561 NA 11 53 9 NA "1" NA "NSF"
"1997-07-20" 561 NA 11 55 57 NA "1" NA "NSF"
"1997-07-20" 561 NA 11 56 18 NA "1" NA "NSF"
"1997-07-20" 561 NA 11 56 39 NA "1" NA "NSF"
"1997-07-20" 561 NA 12 0 26 NA "1" NA "NSF"
"1997-07-20" 561 NA 12 3 36 NA "1" NA "NSF"
"1997-07-20" 561 NA 12 5 49 NA "1" NA "NSF"
"1997-07-20" 561 NA 12 6 6 NA "1" NA "NSF"
"1997-07-21" 562 NA 18 37 27 NA "1" NA "SFT1"
"1997-07-21" 562 NA 18 37 46 NA "1" NA "SFT1"
"1997-07-21" 562 NA 18 38 7 NA "1" NA "SFT1"
"1997-07-21" 562 NA 18 40 7 NA "1" "1" "SFT1"
"1997-07-21" 562 NA 18 40 51 NA "1" NA "SFT1"
"1997-07-21" 562 NA 18 42 10 NA "1" NA "SFT1"
"1997-07-21" 562 NA 18 42 35 NA "1" NA "SFT1"
"1997-07-21" 562 NA 18 43 5 NA "1" "1" "SFT1"
"1997-07-21" 562 NA 18 43 24 NA "1" NA "SFT1"
"1997-07-21" 562 NA 18 43 44 NA "1" NA "SFT1"
"1997-07-21" 562 NA 18 45 26 NA "1" "1" "SFT1"
"1997-07-21" 562 NA 18 46 24 NA "1" "1" "SFT1"
"1997-07-21" 562 NA 18 47 28 NA "1" "1" "SFT1"
"1997-07-21" 562 NA 18 48 7 NA "1" NA "SFT1"
"1997-07-21" 562 NA 18 48 36 "(1)" "1" NA "SFT1"
"1997-07-21" 562 NA 18 48 48 NA "1" "1" "SFT1"
"1997-07-21" 562 NA 18 49 33 NA "1" NA "SFT1"
"1997-07-21" 562 NA 18 50 17 "(1)" "1" NA "SFT1"
"1997-07-21" 562 NA 18 50 27 NA "1" "1" "SFT1"
"1997-07-21" 562 NA 18 51 4 NA "1" NA "SFT1"
"1997-07-21" 562 NA 18 52 51 NA "1" NA "SFT1"
"1997-07-21" 562 NA 18 53 22 NA "1" NA "SFT1"
"1997-07-21" 562 NA 18 54 12 NA "1" "1" "SFT1"
"1997-07-21" 562 NA 18 54 59 NA "1" NA "SFT1"
"1997-07-21" 562 NA 18 55 42 NA "1" "1" "SFT1"
"1997-07-21" 562 NA 18 56 38 NA "1" NA "SFT1"
"1997-07-21" 562 NA 18 56 45 NA "1" "1" "SFT1"
"1997-07-21" 562 NA 18 57 40 "(1)" "1" NA "SFT1"
"1997-07-21" 562 NA 18 58 3 NA "1" "1" "SFT1"
"1997-07-21" 562 NA 18 59 12 NA "1" "1" "SFT1"
"1997-07-21" 562 NA 18 59 23 NA "1" "1" "SFT1"
"1997-07-21" 562 NA 18 59 58 NA "1" NA "SFT1"
"1997-07-21" 562 NA 19 0 29 NA "1" "1" "SFT1"
"1997-07-21" 562 NA 19 0 56 NA "1" "1" "SFT1"
"1997-07-21" 562 NA 19 1 29 NA "1" NA "SFT1"
"1997-07-21" 562 NA 19 2 18 "(1)" "1" NA "SFT1"
"1997-07-21" 562 NA 19 2 23 NA "1" "1" "SFT1"
"1997-07-21" 562 NA 19 3 24 "(1)" "1" NA "SFT1"
"1997-07-21" 562 NA 19 3 56 NA "1" NA "SFT1"
"1997-07-21" 562 NA 19 4 12 NA "1" NA "SFT1"
"1997-07-21" 562 NA 19 4 52 NA "1" NA "SFT1"
"1997-07-21" 562 NA 19 5 35 NA "1" "1" "SFT1"
"1997-07-21" 562 NA 19 6 9 NA "1" NA "SFT1"
"1997-07-21" 562 NA 19 7 10 "(1)" "1" NA "SFT1"
"1997-07-21" 562 NA 19 7 21 NA "1" "1" "SFT1"
"1997-07-21" 562 NA 19 8 30 NA "1" NA "SFT1"
"1997-07-21" 562 NA 19 9 14 NA "1" NA "SFT1"
"1997-07-21" 562 NA 19 9 27 NA "1" NA "SFT1"
"1997-07-21" 562 NA 19 10 30 NA "1" NA "SFT1"
"1997-07-21" 562 NA 19 10 46 NA "1" NA "SFT1"
"1997-07-21" 562 NA 19 11 39 NA "1" NA "SFT1"
"1997-07-21" 562 NA 19 12 13 NA "1" "1" "SFT1"
"1997-07-21" 562 NA 19 12 43 NA "1" "1" "SFT1"
"1997-07-21" 562 NA 19 13 5 NA "1" NA "SFT1"
"1997-07-21" 562 NA 19 13 27 NA "1" NA "SFT1"
"1997-07-21" 562 NA 19 13 53 NA "1" NA "SFT1"
"1997-07-21" 562 NA 19 14 46 NA "1" "1" "SFT1"
"1997-07-21" 562 NA 19 16 15 NA "1" "1" "SFT1"
"1997-07-21" 562 NA 19 16 41 NA "1" "1" "SFT1"
"1997-07-21" 562 NA 19 17 9 NA "1" NA "SFT1"
"1997-07-21" 562 NA 19 17 29 NA "1" NA "SFT1"
"1997-07-21" 562 NA 19 17 49 NA "1" NA "SFT1"
"1997-07-21" 562 NA 19 18 38 NA "1" NA "SFT1"
"1997-07-21" 562 NA 19 19 3 NA "1" NA "SFT1"
"1997-07-22" 563 NA 19 13 35 NA "1" "1" "Mix"
"1997-07-22" 563 NA 19 15 13 NA NA "1" "Mix"
"1997-07-22" 563 NA 19 15 39 NA "1" NA "Mix"
"1997-07-22" 563 NA 19 15 52 NA "1" "1" "Mix"
"1997-07-22" 563 NA 19 16 37 NA "1" NA "Mix"
"1997-07-22" 563 NA 19 17 2 NA "1" "1" "Mix"
"1997-07-22" 563 NA 19 17 26 NA "1" NA "Mix"
"1997-07-22" 563 NA 19 17 48 NA NA "1" "Mix"
"1997-07-22" 563 NA 19 18 6 NA "1" NA "Mix"
"1997-07-22" 563 NA 19 18 31 NA "1" "1" "Mix"
"1997-07-22" 563 NA 19 18 57 NA "1" NA "Mix"
"1997-07-22" 563 NA 19 19 18 NA "1" NA "Mix"
"1997-07-22" 563 NA 19 19 42 NA "1" NA "Mix"
"1997-07-22" 563 NA 19 20 15 NA "1" "1" "Mix"
"1997-07-22" 563 NA 19 21 0 NA "1" "1" "Mix"
"1997-07-22" 563 NA 19 22 1 NA "1" NA "Mix"
"1997-07-22" 563 NA 19 22 22 NA "1" NA "Mix"
"1997-07-22" 563 NA 19 23 1 NA "1" "1" "Mix"
"1997-07-22" 563 NA 19 23 42 NA "1" "1" "Mix"
"1997-07-22" 563 NA 19 24 18 NA "1" "1" "Mix"
"1997-07-22" 563 NA 19 25 6 NA "1" "1" "Mix"
"1997-07-22" 563 NA 19 25 45 NA "1" "1" "Mix"
"1997-07-22" 563 NA 19 26 2 NA "1" "1" "Mix"
"1997-07-22" 563 NA 19 27 12 NA "1" NA "Mix"
"1997-07-22" 563 NA 19 27 51 NA "1" "1" "Mix"
"1997-07-22" 563 NA 19 28 18 NA "1" "1" "Mix"
"1997-07-22" 563 NA 19 29 4 NA "1" NA "Mix"
"1997-07-22" 563 NA 19 29 38 NA "1" "1" "Mix"
"1997-07-22" 563 NA 19 30 23 NA "1" "1" "Mix"
"1997-07-22" 563 NA 19 31 20 NA "1" "1" "Mix"
"1997-07-22" 563 NA 19 31 50 NA "1" NA "Mix"
"1997-07-22" 563 NA 19 32 8 NA "1" NA "Mix"
"1997-07-22" 563 NA 19 32 33 NA "1" NA "Mix"
"1997-07-22" 563 NA 19 33 16 NA "1" NA "Mix"
"1997-07-22" 563 NA 19 34 50 NA "1" NA "Mix"
"1997-07-22" 563 NA 19 35 32 NA NA "1" "Mix"
"1997-07-22" 563 NA 19 36 17 NA "1" NA "Mix"
"1997-07-22" 563 NA 19 36 31 NA "1" NA "Mix"
"1997-07-22" 563 NA 19 37 2 NA "1" "1" "Mix"
"1997-07-22" 563 NA 19 37 32 NA NA "1" "Mix"
"1997-07-22" 563 NA 19 38 6 NA "1" "1" "Mix"
"1997-07-22" 563 NA 19 38 44 NA "1" "1" "Mix"
"1997-07-22" 563 NA 19 40 0 NA "1" NA "Mix"
"1997-07-22" 563 NA 19 40 30 NA "1" NA "Mix"
"1997-07-22" 563 NA 19 40 50 NA "1" NA "Mix"
"1997-07-22" 563 NA 19 41 57 NA "1" NA "Mix"
"1997-07-22" 563 NA 19 42 52 NA NA "1" "Mix"
"1997-07-22" 563 NA 19 43 24 NA "1" NA "Mix"
"1997-07-22" 563 NA 19 45 26 NA NA "1" "Mix"
"1997-07-22" 563 NA 19 45 39 NA "1" NA "Mix"
"1997-07-22" 563 NA 19 45 49 NA "1" NA "Mix"
"1997-07-22" 563 NA 19 46 22 NA "1" NA "Mix"
"1997-07-22" 563 NA 19 47 29 NA NA "1" "Mix"
"1997-07-22" 563 NA 19 48 2 NA "1" NA "Mix"
"1997-07-22" 563 NA 19 48 26 NA "1" NA "Mix"
"1997-07-22" 563 NA 19 48 38 NA "1" NA "Mix"
"1997-07-22" 563 NA 19 48 48 NA "1" NA "Mix"
"1997-07-22" 563 NA 19 50 52 NA "1" NA "Mix"
"1997-07-22" 563 NA 19 51 12 NA "1" NA "Mix"
"1997-07-22" 563 NA 19 51 28 NA "1" NA "Mix"
"1997-07-22" 563 NA 19 52 30 NA "1" "1" "Mix"
"1997-07-22" 563 NA 19 53 6 NA "1" "1" "Mix"
"1997-07-22" 563 NA 19 53 27 NA "1" "1" "Mix"
"1997-07-22" 563 NA 19 53 48 NA "1" NA "Mix"
"1997-07-22" 563 NA 19 54 16 NA NA "1" "Mix"
"1997-07-22" 563 NA 19 54 41 NA "1" "1" "Mix"
"1997-07-22" 563 NA 19 55 13 NA "1" NA "Mix"
"1997-07-22" 563 NA 19 55 49 NA "1" "1" "Mix"
"1997-07-22" 563 NA 19 56 56 NA "1" "1" "Mix"
"1997-07-22" 563 NA 19 57 17 NA "1" NA "Mix"
"1997-07-22" 563 NA 19 58 48 NA "1" NA "Mix"
"1997-07-22" 563 NA 19 59 43 NA "1" NA "Mix"
"1997-07-22" 563 NA 20 0 1 NA "1" NA "Mix"
"1997-07-22" 563 NA 20 0 22 NA "1" NA "Mix"
"1997-07-22" 563 NA 20 1 6 NA "1" NA "Mix"
"1997-08-01" 564 NA 18 35 22 NA "1" NA "SFT1"
"1997-08-01" 564 NA 18 35 39 NA "1" "1" "SFT1"
"1997-08-01" 564 NA 18 36 32 NA "1" NA "SFT1"
"1997-08-01" 564 NA 18 37 27 NA "1" "1" "SFT1"
"1997-08-01" 564 NA 18 38 6 NA "1" "1" "SFT1"
"1997-08-01" 564 NA 18 38 39 NA "1" NA "SFT1"
"1997-08-01" 564 NA 18 39 16 NA "1" "1" "SFT1"
"1997-08-01" 564 NA 18 40 4 NA "1" "1" "SFT1"
"1997-08-01" 564 NA 18 40 38 NA "1" NA "SFT1"
"1997-08-01" 564 NA 18 40 52 NA "1" NA "SFT1"
"1997-08-01" 564 NA 18 41 38 NA NA "1" "SFT1"
"1997-08-01" 564 NA 18 42 27 NA "1" NA "SFT1"
"1997-08-01" 564 NA 18 42 38 NA "1" NA "SFT1"
"1997-08-01" 564 NA 18 42 46 NA "1" NA "SFT1"
"1997-08-01" 564 NA 18 43 13 NA "1" NA "SFT1"
"1997-08-01" 564 NA 18 44 50 NA "1" "1" "SFT1"
"1997-08-01" 564 NA 18 45 22 NA "1" NA "SFT1"
"1997-08-01" 564 NA 18 46 9 NA "1" NA "SFT1"
"1997-08-01" 564 NA 18 46 36 NA "1" NA "SFT1"
"1997-08-01" 564 NA 18 47 36 NA "1" NA "SFT1"
"1997-08-01" 564 NA 18 48 26 NA "1" NA "SFT1"
"1997-08-01" 564 NA 18 48 44 NA "1" "1" "SFT1"
"1997-08-01" 564 NA 18 49 14 NA "1" NA "SFT1"
"1997-08-01" 564 NA 18 50 33 NA "1" NA "SFT1"
"1997-08-01" 564 NA 18 50 54 NA "1" NA "SFT1"
"1997-08-01" 564 NA 18 51 8 NA "1" NA "SFT1"
"1997-08-01" 564 NA 18 51 53 NA "1" NA "SFT1"
"1997-08-01" 564 NA 18 54 14 NA "1" NA "SFT1"
"1997-08-01" 564 NA 18 54 31 NA "1" NA "SFT1"
"1997-08-01" 564 NA 18 58 16 NA "1" NA "SFT1"
"1997-08-01" 564 NA 18 58 35 NA "1" NA "SFT1"
"1997-08-01" 564 NA 18 58 47 NA "1" NA "SFT1"
"1997-08-01" 564 NA 18 59 58 NA "1" NA "SFT1"
"1997-08-01" 564 NA 19 0 36 NA "1" NA "SFT1"
"1997-08-01" 564 NA 19 0 53 NA "1" NA "SFT1"
"1997-08-01" 564 NA 19 1 5 NA "1" NA "SFT1"
"1997-08-01" 564 NA 19 2 14 NA "1" NA "SFT1"
"1997-08-01" 564 NA 19 2 43 NA "1" NA "SFT1"
"1997-08-01" 564 NA 19 3 0 NA "1" NA "SFT1"
"1997-08-01" 564 NA 19 3 39 NA "1" "1" "SFT1"
"1997-08-01" 564 NA 19 5 5 NA "1" "1" "SFT1"
"1997-08-01" 564 NA 19 7 42 NA "1" "1" "SFT1"
"1997-08-01" 564 NA 19 8 1 NA "1" NA "SFT1"
"1997-08-01" 564 NA 19 8 14 NA "1" NA "SFT1"
"1997-08-01" 564 NA 19 9 25 NA "1" NA "SFT1"
"1997-08-01" 564 NA 19 9 48 NA "1" NA "SFT1"
"1997-08-01" 564 NA 19 11 0 NA "1" NA "SFT1"
"1997-08-01" 564 NA 19 11 21 NA "1" NA "SFT1"
"1997-08-01" 564 NA 19 14 0 NA "1" NA "SFT1"
"1997-08-01" 564 NA 19 14 13 NA "1" "1" "SFT1"
"1997-08-01" 564 NA 19 14 25 NA "1" NA "SFT1"
"1997-08-01" 564 NA 19 14 35 NA "1" NA "SFT1"
"1997-08-01" 564 NA 19 16 8 NA NA "1" "SFT1"
"1997-08-01" 564 NA 19 16 45 NA "1" NA "SFT1"
"1997-08-01" 564 NA 19 17 21 NA "1" NA "SFT1"
"1997-08-01" 564 NA 19 17 28 NA "1" NA "SFT1"
"1997-08-01" 564 NA 19 19 41 NA "1" NA "SFT1"
"1997-08-01" 564 NA 19 20 17 NA "1" NA "SFT1"
"1997-08-01" 564 NA 19 20 30 NA NA "1" "SFT1"
"1997-08-01" 564 NA 19 20 41 NA "1" NA "SFT1"
"1997-08-01" 564 NA 19 21 30 NA "1" "1" "SFT1"
"1997-08-01" 564 NA 19 21 43 NA "1" "1" "SFT1"
"1997-08-01" 564 NA 19 22 35 NA "1" "1" "SFT1"
"1997-08-01" 564 NA 19 22 48 NA "1" NA "SFT1"
"1997-08-01" 564 NA 19 22 56 NA "1" NA "SFT1"
"1997-08-01" 564 NA 19 23 56 NA "1" NA "SFT1"
"1997-08-01" 564 NA 19 24 8 NA NA "1" "SFT1"
"1997-08-01" 564 NA 19 24 25 NA "1" NA "SFT1"
"1997-08-01" 564 NA 19 25 52 NA "1" NA "SFT1"
"1997-08-01" 564 NA 19 26 20 NA "1" NA "SFT1"
"1997-08-01" 564 NA 19 26 30 NA "1" NA "SFT1"
"1997-08-01" 564 NA 19 26 40 NA "1" NA "SFT1"
"1997-08-01" 564 NA 19 26 51 NA "1" NA "SFT1"
"1997-08-01" 564 NA 19 27 51 NA "1" NA "SFT1"
"1997-08-01" 564 NA 19 28 27 NA "1" NA "SFT1"
"1997-08-01" 564 NA 19 31 6 NA NA "1" "SFT1"
"1997-08-01" 564 NA 19 31 13 NA "1" NA "SFT1"
"1997-08-01" 564 NA 19 31 24 NA "1" NA "SFT1"
"1997-08-01" 564 NA 19 31 31 NA "1" NA "SFT1"
"1997-08-01" 564 NA 19 32 18 NA "1" NA "SFT1"
"1997-08-01" 564 NA 19 33 22 NA "1" NA "SFT1"
"1997-08-01" 564 NA 19 33 44 NA "1" NA "SFT1"
"1997-08-01" 564 NA 19 33 54 NA "1" NA "SFT1"
"1997-08-01" 564 NA 19 34 7 NA "1" NA "SFT1"
"1997-08-01" 564 NA 19 35 52 NA "1" NA "SFT1"
"1997-08-01" 564 NA 19 36 8 NA "1" NA "SFT1"
"1997-08-01" 564 NA 19 38 16 NA "1" NA "SFT1"
"1997-08-01" 564 NA 19 38 32 NA "1" NA "SFT1"
"1997-08-01" 564 NA 19 38 46 NA "1" NA "SFT1"
"1997-08-08" 565 NA 9 30 59 NA "1" NA "SFT2"
"1997-08-08" 565 NA 9 31 10 NA "1" NA "SFT2"
"1997-08-08" 565 NA 9 32 10 NA "1" NA "SFT2"
"1997-08-08" 565 NA 9 32 18 NA "1" NA "SFT2"
"1997-08-08" 565 NA 9 34 4 NA "1" NA "SFT2"
"1997-08-08" 565 NA 9 34 45 NA "1" "1" "SFT2"
"1997-08-08" 565 NA 9 36 25 NA "1" NA "SFT2"
"1997-08-08" 565 NA 9 36 36 NA "1" NA "SFT2"
"1997-08-08" 565 NA 9 36 45 NA "1" NA "SFT2"
"1997-08-08" 565 NA 9 39 2 NA "1" NA "SFT2"
"1997-08-08" 565 NA 9 39 15 NA "1" NA "SFT2"
"1997-08-08" 565 NA 9 39 28 NA "1" NA "SFT2"
"1997-08-08" 565 NA 9 39 36 NA "1" NA "SFT2"
"1997-08-08" 565 NA 9 42 52 NA "1" NA "SFT2"
"1997-08-08" 565 NA 9 43 2 NA "1" NA "SFT2"
"1997-08-08" 565 NA 9 43 14 NA "1" NA "SFT2"
"1997-08-08" 565 NA 9 45 15 NA "1" NA "SFT2"
"1997-08-08" 565 NA 9 45 28 NA "1" NA "SFT2"
"1997-08-08" 565 NA 9 45 40 NA "1" NA "SFT2"
"1997-08-08" 565 NA 9 45 49 NA "1" NA "SFT2"
"1997-08-08" 565 NA 9 48 0 NA "1" NA "SFT2"
"1997-08-08" 565 NA 9 49 44 NA "1" NA "SFT2"
"1997-08-08" 565 NA 9 49 54 NA "1" "1" "SFT2"
"1997-08-08" 565 NA 9 51 51 NA "1" NA "SFT2"
"1997-08-08" 565 NA 9 52 1 NA "1" NA "SFT2"
"1997-08-08" 565 NA 9 53 12 NA "1" NA "SFT2"
"1997-08-08" 565 NA 9 53 26 NA "1" NA "SFT2"
"1997-08-08" 565 NA 9 53 37 NA "1" NA "SFT2"
"1997-08-08" 565 NA 9 53 48 NA "1" NA "SFT2"
"1997-08-08" 565 NA 9 53 56 NA "1" NA "SFT2"
"1997-08-08" 565 NA 9 57 0 NA "1" NA "SFT2"
"1997-08-08" 565 NA 9 57 29 NA "1" NA "SFT2"
"1997-08-08" 565 NA 9 57 40 NA "1" NA "SFT2"
"1997-08-08" 565 NA 10 0 30 NA "1" NA "SFT2"
"1997-08-08" 565 NA 10 1 7 NA NA "1" "SFT2"
"1997-08-08" 565 NA 10 1 20 NA "1" NA "SFT2"
"1997-08-08" 565 NA 10 1 32 NA "1" NA "SFT2"
"1997-08-08" 565 NA 10 2 59 NA "1" NA "SFT2"
"1997-08-08" 565 NA 10 3 15 NA "1" "1" "SFT2"
"1997-08-08" 565 NA 10 4 20 NA "1" NA "SFT2"
"1997-08-08" 565 NA 10 4 30 NA NA "1" "SFT2"
"1997-08-08" 565 NA 10 4 40 NA "1" NA "SFT2"
"1997-08-08" 565 NA 10 4 55 NA "1" NA "SFT2"
"1997-08-08" 565 NA 10 5 40 NA "1" NA "SFT2"
"1997-08-08" 565 NA 10 5 53 NA "1" NA "SFT2"
"1997-08-08" 565 NA 10 7 9 NA "1" NA "SFT2"
"1997-08-08" 565 NA 10 8 18 NA "1" NA "SFT2"
"1997-08-08" 565 NA 10 8 29 NA "1" NA "SFT2"
"1997-08-08" 565 NA 10 11 29 NA "1" NA "SFT2"
"1997-08-08" 565 NA 10 11 39 NA "1" NA "SFT2"
"1997-08-08" 565 NA 10 11 51 NA "1" NA "SFT2"
"1997-08-08" 566 NA 16 48 19 NA "1" NA "SFT1"
"1997-08-08" 566 NA 16 48 54 NA "1" "1" "SFT1"
"1997-08-08" 566 NA 16 49 1 NA "1" NA "SFT1"
"1997-08-08" 566 NA 16 49 23 NA "1" NA "SFT1"
"1997-08-08" 566 NA 16 49 51 NA "1" NA "SFT1"
"1997-08-08" 566 NA 16 50 35 NA "1" NA "SFT1"
"1997-08-08" 566 NA 16 51 6 NA "1" NA "SFT1"
"1997-08-08" 566 NA 16 51 42 NA NA "1" "SFT1"
"1997-08-08" 566 NA 16 51 51 NA "1" NA "SFT1"
"1997-08-08" 566 NA 16 51 57 NA "1" NA "SFT1"
"1997-08-08" 566 NA 16 52 31 NA "1" NA "SFT1"
"1997-08-08" 566 NA 16 53 1 NA "1" NA "SFT1"
"1997-08-08" 566 NA 16 53 28 NA "1" NA "SFT1"
"1997-08-08" 566 NA 16 53 42 NA NA "1" "SFT1"
"1997-08-08" 566 NA 16 53 49 NA "1" NA "SFT1"
"1997-08-08" 566 NA 16 53 59 NA "1" NA "SFT1"
"1997-08-08" 566 NA 16 54 55 NA "1" NA "SFT1"
"1997-08-08" 566 NA 16 55 8 NA NA "1" "SFT1"
"1997-08-08" 566 NA 16 55 14 NA "1" NA "SFT1"
"1997-08-08" 566 NA 16 55 57 NA "1" NA "SFT1"
"1997-08-08" 566 NA 16 56 47 NA "1" NA "SFT1"
"1997-08-08" 566 NA 16 56 54 NA "1" NA "SFT1"
"1997-08-08" 566 NA 16 58 2 NA "1" NA "SFT1"
"1997-08-08" 566 NA 16 58 13 NA NA "1" "SFT1"
"1997-08-08" 566 NA 16 58 19 NA "1" NA "SFT1"
"1997-08-08" 566 NA 16 58 36 NA "1" NA "SFT1"
"1997-08-08" 566 NA 16 59 28 NA "1" NA "SFT1"
"1997-08-08" 566 NA 16 59 36 NA "1" NA "SFT1"
"1997-08-08" 566 NA 17 0 10 NA "1" NA "SFT1"
"1997-08-08" 566 NA 17 0 59 NA "1" NA "SFT1"
"1997-08-08" 566 NA 17 1 39 NA "1" NA "SFT1"
"1997-08-08" 566 NA 17 2 19 NA "1" NA "SFT1"
"1997-08-08" 566 NA 17 3 7 NA "1" NA "SFT1"
"1997-08-08" 566 NA 17 3 18 NA "1" NA "SFT1"
"1997-08-08" 566 NA 17 4 12 NA NA "1" "SFT1"
"1997-08-08" 566 NA 17 4 17 NA "1" NA "SFT1"
"1997-08-08" 566 NA 17 5 52 NA "1" NA "SFT1"
"1997-08-08" 566 NA 17 6 0 NA "1" NA "SFT1"
"1997-08-08" 566 NA 17 6 31 NA "1" NA "SFT1"
"1997-08-08" 566 NA 17 7 6 NA "1" NA "SFT1"
"1997-08-08" 566 NA 17 7 14 NA "1" NA "SFT1"
"1997-08-08" 566 NA 17 7 21 NA "1" NA "SFT1"
"1997-08-08" 566 NA 17 8 3 NA NA "1" "SFT1"
"1997-08-08" 566 NA 17 8 8 NA "1" NA "SFT1"
"1997-08-08" 566 NA 17 9 4 NA "1" NA "SFT1"
"1997-08-08" 566 NA 17 9 12 NA "1" NA "SFT1"
"1997-08-08" 566 NA 17 9 46 NA "1" NA "SFT1"
"1997-08-08" 566 NA 17 9 55 NA "1" NA "SFT1"
"1997-08-08" 566 NA 17 11 15 NA NA "1" "SFT1"
"1997-08-08" 566 NA 17 11 22 NA "1" NA "SFT1"
"1997-08-08" 566 NA 17 12 20 NA "1" NA "SFT1"
"1997-08-08" 566 NA 17 12 32 NA "1" NA "SFT1"
"1997-08-08" 566 NA 17 12 39 NA "1" NA "SFT1"
"1997-08-08" 566 NA 17 12 46 NA "1" NA "SFT1"
"1997-08-08" 566 NA 17 13 38 NA "1" NA "SFT1"
"1997-08-08" 566 NA 17 13 45 NA "1" NA "SFT1"
"1997-08-08" 566 NA 17 14 47 NA "1" NA "SFT1"
"1997-08-08" 566 NA 17 15 33 NA "1" NA "SFT1"
"1997-08-08" 566 NA 17 15 41 NA "1" NA "SFT1"
"1997-08-08" 566 NA 17 16 9 NA "1" NA "SFT1"
"1997-08-08" 566 NA 17 16 44 NA "1" NA "SFT1"
"1997-08-08" 566 NA 17 17 34 NA NA "1" "SFT1"
"1997-08-08" 566 NA 17 17 40 NA "1" NA "SFT1"
"1997-08-08" 566 NA 17 18 43 NA NA "1" "SFT1"
"1997-08-08" 566 NA 17 18 47 NA "1" NA "SFT1"
"1997-08-08" 566 NA 17 18 59 NA "1" NA "SFT1"
"1997-08-08" 566 NA 17 19 7 NA "1" NA "SFT1"
"1997-08-08" 566 NA 17 20 39 NA "1" NA "SFT1"
"1997-08-08" 566 NA 17 20 50 NA "1" NA "SFT1"
"1997-08-08" 566 NA 17 21 1 NA "1" NA "SFT1"
"1997-08-08" 566 NA 17 21 33 NA "1" NA "SFT1"
"1997-08-08" 566 NA 17 22 26 NA NA "1" "SFT1"
"1997-08-08" 566 NA 17 22 34 NA "1" NA "SFT1"
"1997-08-08" 566 NA 17 22 44 NA "1" NA "SFT1"
"1997-08-08" 566 NA 17 23 30 NA NA "1" "SFT1"
"1997-08-08" 566 NA 17 24 18 NA "1" NA "SFT1"
"1997-08-08" 566 NA 17 24 32 NA "1" NA "SFT1"
"1997-08-08" 566 NA 17 24 46 NA "1" NA "SFT1"
"1997-08-08" 566 NA 17 26 4 NA "1" NA "SFT1"
"1997-08-08" 566 NA 17 26 24 NA "1" NA "SFT1"
"1997-08-08" 566 NA 17 26 38 NA NA "1" "SFT1"
"1997-08-08" 566 NA 17 26 55 NA "1" NA "SFT1"
"1997-08-08" 566 NA 17 27 6 NA "1" NA "SFT1"
"1997-08-08" 566 NA 17 27 16 NA "1" NA "SFT1"
"1997-08-08" 566 NA 17 28 58 NA "1" NA "SFT1"
"1997-08-08" 566 NA 17 29 12 NA NA "1" "SFT1"
"1997-08-08" 566 NA 17 29 19 NA "1" NA "SFT1"
"1997-08-08" 566 NA 17 29 30 NA "1" NA "SFT1"
"1997-08-08" 566 NA 17 29 39 NA "1" NA "SFT1"
"1997-08-08" 566 NA 17 29 47 NA "1" NA "SFT1"
"1997-08-08" 566 NA 17 29 54 NA "1" NA "SFT1"
"1997-08-08" 566 NA 17 31 27 NA "1" NA "SFT1"
"1997-08-08" 566 NA 17 31 56 NA "1" NA "SFT1"
"1997-08-08" 566 NA 17 32 5 NA "1" NA "SFT1"
"1997-08-08" 566 NA 17 32 11 NA "1" NA "SFT1"
"1997-08-08" 566 NA 17 32 19 NA "1" NA "SFT1"
"1997-08-08" 566 NA 17 33 21 NA NA "1" "SFT1"
"1997-08-08" 566 NA 17 33 33 NA "1" NA "SFT1"
"1997-08-08" 566 NA 17 33 40 NA "1" NA "SFT1"
"1997-08-08" 566 NA 17 35 25 NA "1" NA "SFT1"
"1997-08-08" 566 NA 17 35 51 NA "1" NA "SFT1"
"1997-08-08" 566 NA 17 35 56 NA "1" NA "SFT1"
"1997-08-08" 566 NA 17 36 2 NA "1" NA "SFT1"
"1997-08-08" 566 NA 17 36 25 NA "1" NA "SFT1"
"1997-08-08" 566 NA 17 36 36 NA "1" NA "SFT1"
"1997-08-08" 566 NA 17 36 51 NA "1" NA "SFT1"
"1997-08-08" 566 NA 17 37 20 NA "1" NA "SFT1"
"1997-08-08" 566 NA 17 37 29 NA "1" NA "SFT1"
"1997-08-10" 567 67 18 50 40 NA "1" NA "NSF"
"1997-08-10" 567 67 18 51 11 NA "1" NA "NSF"
"1997-08-10" 567 67 18 51 22 NA "1" NA "NSF"
"1997-08-10" 567 67 18 54 18 NA "1" NA "NSF"
"1997-08-10" 567 67 18 54 29 NA "1" NA "NSF"
"1997-08-10" 567 67 18 54 41 NA "1" NA "NSF"
"1997-08-10" 567 67 18 54 52 NA "1" NA "NSF"
"1997-08-10" 568 67 18 58 44 NA "1" NA "NSF"
"1997-08-10" 568 67 19 0 17 NA "1" NA "NSF"
"1997-08-10" 568 67 19 0 27 NA "1" NA "NSF"
"1997-08-10" 568 67 19 0 37 NA "1" NA "NSF"
"1997-08-10" 568 67 19 0 48 NA "1" NA "NSF"
"1997-08-10" 568 67 19 0 57 NA "1" NA "NSF"
"1997-08-10" 568 67 19 3 56 NA "1" NA "NSF"
"1997-08-10" 568 67 19 4 8 NA "1" NA "NSF"
"1997-08-10" 568 67 19 4 20 NA "1" NA "NSF"
"1997-08-10" 568 67 19 4 33 NA "1" NA "NSF"
"1997-08-10" 568 67 19 4 51 NA "1" NA "NSF"
"1997-08-10" 568 67 19 5 4 NA "1" NA "NSF"
"1997-08-10" 568 67 19 10 16 NA "1" NA "NSF"
"1997-08-10" 568 67 19 10 29 NA "1" NA "NSF"
"1997-08-10" 568 67 19 10 41 NA "1" NA "NSF"
"1997-08-10" 568 67 19 10 54 NA "1" NA "NSF"
"1997-08-10" 568 67 19 11 5 NA "1" NA "NSF"
"1997-08-10" 568 67 19 11 15 NA "1" NA "NSF"
"1997-08-10" 568 67 19 11 28 NA "1" NA "NSF"
"1997-08-10" 568 67 19 15 13 NA "1" NA "NSF"
"1997-08-10" 568 67 19 15 24 NA "1" NA "NSF"
"1997-08-10" 568 67 19 15 33 NA "1" NA "NSF"
"1997-08-10" 568 67 19 15 44 NA "1" NA "NSF"
"1997-08-10" 568 67 19 15 55 NA "1" NA "NSF"
"1997-08-10" 568 67 19 18 19 NA "1" NA "NSF"
"1997-08-10" 568 67 19 18 29 NA "1" NA "NSF"
"1997-08-10" 568 67 19 18 38 NA "1" NA "NSF"
"1997-08-10" 568 67 19 18 45 NA "1" NA "NSF"
"1997-08-10" 568 67 19 22 41 NA "1" NA "NSF"
"1997-08-10" 568 67 19 22 53 NA "1" NA "NSF"
"1997-08-10" 568 67 19 23 5 NA "1" NA "NSF"
"1997-08-10" 568 67 19 23 21 NA "1" NA "NSF"
"1997-08-10" 568 67 19 23 39 NA "1" NA "NSF"
"1997-08-10" 568 67 19 23 51 NA "1" NA "NSF"
"1997-08-10" 568 67 19 24 4 NA "1" NA "NSF"
"1997-08-10" 568 67 19 24 16 NA "1" NA "NSF"
"1997-08-10" 568 67 19 24 29 NA "1" NA "NSF"
"1997-08-10" 568 67 19 28 22 NA "1" NA "NSF"
"1997-08-10" 568 67 19 28 32 NA "1" NA "NSF"
"1997-08-10" 568 67 19 28 39 NA "1" NA "NSF"
"1997-08-10" 568 67 19 28 48 NA "1" NA "NSF"
"1997-08-10" 568 67 19 31 18 NA "1" NA "NSF"
"1997-08-10" 568 67 19 31 37 NA "1" NA "NSF"
"1997-08-10" 568 67 19 31 47 NA "1" NA "NSF"
"1997-08-10" 568 67 19 31 55 NA "1" NA "NSF"
"1997-08-10" 568 67 19 35 0 NA "1" NA "NSF"
"1997-08-10" 568 67 19 35 15 NA "1" NA "NSF"
"1997-08-10" 568 67 19 35 22 NA "1" NA "NSF"
"1997-08-10" 568 67 19 35 33 NA "1" NA "NSF"
"1997-08-10" 568 67 19 35 39 NA "1" NA "NSF"
"1997-08-10" 568 67 19 38 12 NA "1" NA "NSF"
"1997-08-10" 568 67 19 38 24 NA "1" NA "NSF"
"1997-08-10" 568 67 19 38 34 NA "1" NA "NSF"
"1997-08-10" 568 67 19 38 44 NA "1" NA "NSF"
"1997-08-10" 568 67 19 38 55 NA "1" NA "NSF"
"1997-08-10" 568 67 19 42 3 NA "1" NA "NSF"
"1997-08-10" 568 67 19 42 16 NA "1" NA "NSF"
"1997-08-10" 568 67 19 42 27 NA "1" NA "NSF"
"1997-08-10" 568 67 19 42 41 NA "1" NA "NSF"
"1997-08-10" 568 67 19 42 50 NA "1" NA "NSF"
"1997-08-12" 569 NA 18 44 14 NA "1" NA "Mix"
"1997-08-12" 569 NA 18 45 30 NA NA "1" "Mix"
"1997-08-12" 569 NA 18 45 41 NA "1" NA "Mix"
"1997-08-12" 569 NA 18 45 53 NA "1" NA "Mix"
"1997-08-12" 569 NA 18 47 17 NA NA "1" "Mix"
"1997-08-12" 569 NA 18 47 23 NA "1" NA "Mix"
"1997-08-12" 569 NA 18 47 37 NA "1" NA "Mix"
"1997-08-12" 569 NA 18 48 56 NA "1" NA "Mix"
"1997-08-12" 569 NA 18 49 9 NA "1" "1" "Mix"
"1997-08-12" 569 NA 18 49 23 NA "1" NA "Mix"
"1997-08-12" 569 NA 18 49 30 NA "1" NA "Mix"
"1997-08-12" 569 NA 18 51 9 NA "1" NA "Mix"
"1997-08-12" 569 NA 18 51 16 NA "1" NA "Mix"
"1997-08-12" 569 NA 18 52 41 NA "1" NA "Mix"
"1997-08-12" 569 NA 18 52 59 NA "1" NA "Mix"
"1997-08-12" 569 NA 18 54 51 NA "1" NA "Mix"
"1997-08-12" 569 NA 18 54 59 NA "1" NA "Mix"
"1997-08-12" 569 NA 18 58 2 NA "1" NA "Mix"
"1997-08-12" 569 NA 18 58 14 NA "1" NA "Mix"
"1997-08-12" 569 NA 19 0 4 NA "1" NA "Mix"
"1997-08-12" 569 NA 19 0 14 NA "1" NA "Mix"
"1997-08-12" 569 NA 19 0 25 NA "1" NA "Mix"
"1997-08-12" 569 NA 19 1 59 NA NA "1" "Mix"
"1997-08-12" 569 NA 19 2 43 NA NA "1" "Mix"
"1997-08-12" 569 NA 19 2 49 NA "1" NA "Mix"
"1997-08-12" 569 NA 19 3 53 NA "1" NA "Mix"
"1997-08-12" 569 NA 19 5 32 NA "1" "1" "Mix"
"1997-08-12" 569 NA 19 5 51 NA "1" NA "Mix"
"1997-08-12" 569 NA 19 7 12 NA "1" NA "Mix"
"1997-08-12" 569 NA 19 7 21 NA "1" NA "Mix"
"1997-08-12" 569 NA 19 7 31 NA "1" NA "Mix"
"1997-08-12" 569 NA 19 9 21 NA "1" NA "Mix"
"1997-08-12" 569 NA 19 10 37 NA "1" NA "Mix"
"1997-08-12" 569 NA 19 10 51 NA "1" NA "Mix"
"1997-08-12" 569 NA 19 11 3 NA "1" NA "Mix"
"1997-08-12" 569 NA 19 12 54 NA "1" NA "Mix"
"1997-08-12" 569 NA 19 14 24 NA "1" NA "Mix"
"1997-08-12" 569 NA 19 14 34 NA "1" NA "Mix"
"1997-08-12" 569 NA 19 14 49 NA "1" NA "Mix"
"1997-08-13" 570 NA 15 37 31 NA "1" NA "SFT1"
"1997-08-13" 570 NA 15 38 41 NA "1" "1" "SFT1"
"1997-08-13" 570 NA 15 40 1 NA "1" NA "SFT1"
"1997-08-13" 570 NA 15 41 9 NA "1" "1" "SFT1"
"1997-08-13" 570 NA 15 41 55 NA "1" NA "SFT1"
"1997-08-13" 570 NA 15 42 10 NA "1" NA "SFT1"
"1997-08-13" 570 NA 15 43 56 NA "1" NA "SFT1"
"1997-08-13" 570 NA 15 44 47 NA "1" NA "SFT1"
"1997-08-13" 570 NA 15 47 23 NA "1" "1" "SFT1"
"1997-08-13" 570 NA 15 48 29 NA "1" "1" "SFT1"
"1997-08-13" 570 NA 15 49 41 NA "1" NA "SFT1"
"1997-08-13" 570 NA 15 49 51 NA "1" "1" "SFT1"
"1997-08-13" 570 NA 15 50 46 NA "1" "1" "SFT1"
"1997-08-13" 570 NA 15 51 51 NA "1" NA "SFT1"
"1997-08-13" 570 NA 15 52 1 NA "1" "1" "SFT1"
"1997-08-13" 570 NA 15 52 59 NA "1" NA "SFT1"
"1997-08-13" 570 NA 15 53 14 NA "1" NA "SFT1"
"1997-08-13" 570 NA 15 53 26 NA "1" NA "SFT1"
"1997-08-13" 570 NA 15 54 53 NA "1" NA "SFT1"
"1997-08-13" 570 NA 15 55 12 NA "1" NA "SFT1"
"1997-08-13" 570 NA 15 55 26 NA "1" NA "SFT1"
"1997-08-13" 570 NA 15 57 51 NA "1" "1" "SFT1"
"1997-08-13" 570 NA 15 58 32 NA "1" NA "SFT1"
"1997-08-13" 570 NA 15 58 46 NA "1" NA "SFT1"
"1997-08-13" 570 NA 16 0 39 NA "1" NA "SFT1"
"1997-08-13" 570 NA 16 0 50 NA "1" NA "SFT1"
"1997-08-13" 570 NA 16 2 45 NA "1" NA "SFT1"
"1997-08-13" 570 NA 16 3 0 NA "1" NA "SFT1"
"1997-08-13" 570 NA 16 3 8 NA "1" NA "SFT1"
"1997-08-13" 570 NA 16 5 19 NA "1" "1" "SFT1"
"1997-08-13" 570 NA 16 5 43 NA "1" "1" "SFT1"
"1997-08-13" 570 NA 16 6 4 NA "1" NA "SFT1"
"1997-08-13" 570 NA 16 6 57 NA "1" NA "SFT1"
"1997-08-13" 570 NA 16 7 11 NA "1" NA "SFT1"
"1997-08-13" 570 NA 16 8 48 NA "1" NA "SFT1"
"1997-08-13" 570 NA 16 9 3 NA "1" NA "SFT1"
"1997-08-13" 570 NA 16 9 15 NA "1" NA "SFT1"
"1997-08-13" 570 NA 16 11 3 NA "1" "1" "SFT1"
"1997-08-13" 570 NA 16 11 25 NA "1" NA "SFT1"
"1997-08-13" 570 NA 16 11 48 NA "1" NA "SFT1"
"1997-08-15" 571 30 18 35 16 NA "1" NA "NSF"
"1997-08-15" 571 30 18 35 33 NA "1" NA "NSF"
"1997-08-15" 571 30 18 35 40 NA "1" NA "NSF"
"1997-08-15" 571 30 18 35 46 NA "1" NA "NSF"
"1997-08-15" 571 30 18 39 33 NA "1" NA "NSF"
"1997-08-15" 571 30 18 39 45 NA "1" NA "NSF"
"1997-08-15" 571 30 18 40 4 NA "1" NA "NSF"
"1997-08-15" 571 30 18 40 35 NA "1" NA "NSF"
"1997-08-15" 571 30 18 43 37 NA "1" NA "NSF"
"1997-08-15" 571 30 18 44 10 NA "1" NA "NSF"
"1997-08-15" 571 30 18 45 12 NA "1" NA "NSF"
"1997-08-15" 571 30 18 45 31 NA "1" NA "NSF"
"1997-08-15" 571 30 18 48 30 NA "1" NA "NSF"
"1997-08-15" 571 30 18 48 49 NA "1" NA "NSF"
"1997-08-15" 571 30 18 49 11 NA "1" NA "NSF"
"1997-08-15" 571 30 18 50 17 NA "1" NA "NSF"
"1997-08-15" 571 30 18 51 47 NA "1" NA "NSF"
"1997-08-15" 571 30 18 52 3 NA "1" NA "NSF"
"1997-08-15" 571 30 18 52 22 NA "1" NA "NSF"
"1997-08-15" 571 30 18 54 50 NA "1" NA "NSF"
"1997-08-15" 571 30 18 55 10 NA "1" NA "NSF"
"1997-08-15" 571 30 18 57 16 NA "1" NA "NSF"
"1997-08-15" 571 30 18 57 32 NA "1" NA "NSF"
"1997-08-15" 571 30 18 57 47 NA "1" NA "NSF"
"1997-08-15" 571 30 19 1 0 NA "1" NA "NSF"
"1997-08-15" 571 30 19 1 15 NA "1" NA "NSF"
"1997-08-15" 571 30 19 1 44 NA "1" NA "NSF"
"1997-08-15" 571 30 19 3 50 NA "1" NA "NSF"
"1997-08-15" 571 30 19 4 8 NA "1" NA "NSF"
"1997-08-15" 571 30 19 4 22 NA "1" NA "NSF"
"1997-08-15" 571 30 19 8 28 NA "1" NA "NSF"
"1997-08-15" 571 30 19 8 40 NA "1" NA "NSF"
"1997-08-15" 571 30 19 10 53 NA "1" NA "NSF"
"1997-08-15" 571 30 19 11 7 NA "1" NA "NSF"
"1997-08-15" 571 30 19 11 16 NA "1" NA "NSF"
"1997-08-15" 571 30 19 12 39 NA "1" NA "NSF"
"1997-08-15" 571 30 19 12 50 NA "1" NA "NSF"
"1997-08-15" 571 30 19 14 17 NA "1" NA "NSF"
"1997-08-15" 571 30 19 14 30 NA "1" NA "NSF"
"1997-08-15" 571 30 19 14 38 NA "1" NA "NSF"
"1997-08-15" 571 30 19 16 30 NA "1" NA "NSF"
"1997-08-15" 571 30 19 16 40 NA "1" NA "NSF"
"1997-08-15" 571 30 19 17 37 NA "1" NA "NSF"
"1997-08-15" 571 30 19 17 45 NA "1" NA "NSF"
"1997-08-15" 571 30 19 19 8 NA "1" NA "NSF"
"1997-08-15" 571 30 19 19 17 NA "1" NA "NSF"
"1997-08-15" 571 30 19 20 14 NA "1" NA "NSF"
"1997-08-15" 571 30 19 20 28 NA "1" NA "NSF"
"1997-08-15" 571 30 19 20 41 NA "1" NA "NSF"
"1997-08-15" 571 30 19 20 49 NA "1" NA "NSF"
"1997-08-15" 571 30 19 22 29 NA "1" NA "NSF"
"1997-08-15" 571 30 19 23 2 NA "1" NA "NSF"
"1997-08-15" 571 30 19 23 54 NA "1" NA "NSF"
"1997-08-15" 571 30 19 24 0 NA "1" NA "NSF"
"1997-08-15" 571 30 19 24 22 NA "1" NA "NSF"
"1997-08-15" 571 30 19 24 31 NA "1" NA "NSF"
"1997-08-15" 571 30 19 24 43 NA "1" NA "NSF"
"1997-08-15" 571 30 19 25 16 NA "1" NA "NSF"
"1997-08-15" 571 30 19 25 25 NA "1" NA "NSF"
"1997-08-15" 571 30 19 26 57 NA "1" NA "NSF"
"1997-08-15" 571 30 19 27 35 NA "1" NA "NSF"
"1997-08-15" 571 30 19 28 12 NA "1" NA "NSF"
"1997-08-15" 571 30 19 28 57 NA "1" NA "NSF"
"1997-08-15" 571 30 19 29 7 NA "1" NA "NSF"
"1997-08-15" 571 30 19 29 40 NA "1" NA "NSF"
"1997-08-15" 571 30 19 30 27 NA "1" NA "NSF"
"1997-08-15" 571 30 19 30 38 NA "1" NA "NSF"
"1997-08-15" 571 30 19 30 45 NA "1" NA "NSF"
"1997-08-15" 571 30 19 31 20 NA "1" NA "NSF"
"1997-08-15" 571 30 19 31 45 NA "1" NA "NSF"
"1997-08-18" 572 NA 18 6 56 NA "1" NA "Mix"
"1997-08-18" 572 NA 18 7 8 NA "1" NA "Mix"
"1997-08-18" 572 NA 18 7 18 NA "1" NA "Mix"
"1997-08-18" 572 NA 18 9 7 NA "1" NA "Mix"
"1997-08-18" 572 NA 18 9 20 NA "1" NA "Mix"
"1997-08-18" 572 NA 18 9 27 NA "1" NA "Mix"
"1997-08-18" 572 NA 18 11 53 NA "1" NA "Mix"
"1997-08-18" 572 NA 18 12 8 NA "1" NA "Mix"
"1997-08-18" 572 NA 18 12 18 NA "1" NA "Mix"
"1997-08-18" 572 NA 18 12 28 NA "1" NA "Mix"
"1997-08-18" 572 NA 18 12 36 NA "1" NA "Mix"
"1997-08-18" 572 NA 18 13 10 NA "1" NA "Mix"
"1997-08-18" 572 NA 18 13 24 NA "1" NA "Mix"
"1997-08-18" 572 NA 18 14 57 NA NA "1" "Mix"
"1997-08-18" 572 NA 18 15 4 NA "1" NA "Mix"
"1997-08-18" 572 NA 18 15 13 NA "1" NA "Mix"
"1997-08-18" 572 NA 18 16 27 NA "1" NA "Mix"
"1997-08-18" 572 NA 18 16 43 NA "1" NA "Mix"
"1997-08-18" 572 NA 18 16 50 NA "1" NA "Mix"
"1997-08-18" 572 NA 18 18 0 NA NA "1" "Mix"
"1997-08-18" 572 NA 18 18 16 NA "1" NA "Mix"
"1997-08-18" 572 NA 18 18 28 NA "1" NA "Mix"
"1997-08-18" 572 NA 18 18 35 NA "1" NA "Mix"
"1997-08-18" 572 NA 18 20 9 NA "1" NA "Mix"
"1997-08-18" 572 NA 18 20 18 NA "1" NA "Mix"
"1997-08-18" 572 NA 18 20 32 NA "1" NA "Mix"
"1997-08-18" 572 NA 18 20 41 NA "1" NA "Mix"
"1997-08-18" 572 NA 18 22 20 NA NA "1" "Mix"
"1997-08-18" 572 NA 18 22 27 NA "1" NA "Mix"
"1997-08-18" 572 NA 18 22 39 NA "1" NA "Mix"
"1997-08-18" 572 NA 18 22 48 NA "1" NA "Mix"
"1997-08-18" 572 NA 18 22 59 NA "1" NA "Mix"
"1997-08-18" 572 NA 18 23 9 NA "1" NA "Mix"
"1997-08-18" 572 NA 18 24 39 NA NA "1" "Mix"
"1997-08-18" 572 NA 18 24 52 NA "1" NA "Mix"
"1997-08-18" 572 NA 18 25 2 NA "1" NA "Mix"
"1997-08-18" 572 NA 18 26 18 NA "1" NA "Mix"
"1997-08-18" 572 NA 18 26 28 NA "1" NA "Mix"
"1997-08-18" 572 NA 18 29 23 NA "1" NA "Mix"
"1997-08-18" 572 NA 18 29 40 NA "1" "1" "Mix"
"1997-08-18" 572 NA 18 29 53 NA "1" NA "Mix"
"1997-08-18" 572 NA 18 30 8 NA "1" NA "Mix"
"1997-08-18" 572 NA 18 30 20 NA "1" NA "Mix"
"1997-08-18" 572 NA 18 30 33 NA "1" NA "Mix"
"1997-08-18" 572 NA 18 30 43 NA "1" NA "Mix"
"1997-08-18" 572 NA 18 33 12 NA "1" NA "Mix"
"1997-08-18" 572 NA 18 33 25 NA "1" NA "Mix"
"1997-08-18" 572 NA 18 33 36 NA "1" NA "Mix"
"1997-08-18" 572 NA 18 33 48 NA "1" NA "Mix"
"1997-08-18" 572 NA 18 33 59 NA "1" NA "Mix"
"1997-08-18" 572 NA 18 35 28 NA "1" NA "Mix"
"1997-08-18" 572 NA 18 35 44 NA "1" NA "Mix"
"1997-08-18" 572 NA 18 38 12 NA NA "1" "Mix"
"1997-08-18" 572 NA 18 38 19 NA "1" NA "Mix"
"1997-08-18" 572 NA 18 39 0 NA "1" NA "Mix"
"1997-08-18" 572 NA 18 39 10 NA "1" NA "Mix"
"1997-08-18" 572 NA 18 39 20 NA "1" NA "Mix"
"1997-08-18" 572 NA 18 39 33 NA "1" NA "Mix"
"1997-08-18" 572 NA 18 39 49 NA "1" NA "Mix"
"1997-08-18" 572 NA 18 42 4 NA "1" NA "Mix"
"1997-08-18" 572 NA 18 42 17 NA "1" NA "Mix"
"1997-08-18" 572 NA 18 42 25 NA "1" NA "Mix"
"1997-08-18" 572 NA 18 44 54 NA "1" NA "Mix"
"1997-08-18" 572 NA 18 45 7 NA "1" NA "Mix"
"1997-08-18" 572 NA 18 45 18 NA "1" NA "Mix"
"1997-08-18" 572 NA 18 45 27 NA "1" NA "Mix"
"1997-08-18" 572 NA 18 48 10 NA "1" NA "Mix"
"1997-08-18" 572 NA 18 48 19 NA "1" NA "Mix"
"1997-08-18" 572 NA 18 48 28 NA "1" NA "Mix"
"1997-08-18" 572 NA 18 48 37 NA "1" NA "Mix"
"1997-08-18" 572 NA 18 48 48 NA "1" NA "Mix"
"1997-08-18" 572 NA 18 48 55 NA "1" NA "Mix"
"1997-08-18" 572 NA 18 50 37 NA NA "1" "Mix"
"1997-08-18" 572 NA 18 52 21 NA "1" NA "Mix"
"1997-08-18" 572 NA 18 52 35 NA "1" NA "Mix"
"1997-08-18" 572 NA 18 52 47 NA "1" NA "Mix"
"1997-08-18" 572 NA 18 52 58 NA "1" NA "Mix"
"1997-08-18" 572 NA 18 53 10 NA "1" NA "Mix"
"1997-08-18" 572 NA 18 53 26 NA "1" NA "Mix"
"1997-08-18" 572 NA 18 55 10 NA "1" NA "Mix"
"1997-08-18" 572 NA 18 55 27 NA "1" NA "Mix"
"1997-08-18" 572 NA 18 55 43 NA "1" NA "Mix"
"1997-08-18" 572 NA 18 57 30 NA "1" NA "Mix"
"1997-08-18" 572 NA 18 58 23 NA "1" NA "Mix"
"1997-08-18" 572 NA 19 0 7 NA "1" NA "Mix"
"1997-08-18" 572 NA 19 0 17 NA "1" NA "Mix"
"1997-08-18" 572 NA 19 0 28 NA "1" NA "Mix"
"1997-08-18" 572 NA 19 0 37 NA "1" NA "Mix"
"1997-08-18" 572 NA 19 0 45 NA "1" NA "Mix"
"1997-08-18" 572 NA 19 0 53 NA "1" NA "Mix"
"1997-08-18" 572 NA 19 2 30 NA "1" NA "Mix"
"1997-08-18" 572 NA 19 2 52 NA "1" NA "Mix"
"1997-08-18" 572 NA 19 5 27 NA "1" NA "Mix"
"1997-08-18" 572 NA 19 5 38 NA "1" NA "Mix"
"1997-08-18" 572 NA 19 5 47 NA "1" NA "Mix"
"1997-08-18" 572 NA 19 5 57 NA "1" NA "Mix"
"1997-08-18" 572 NA 19 6 8 NA "1" NA "Mix"
"1998-06-14" 573 26 17 8 23 NA "1" NA "Mix"
"1998-06-14" 573 26 17 12 10 NA "1" NA "Mix"
"1998-06-14" 573 26 17 12 23 NA "1" NA "Mix"
"1998-06-14" 573 26 17 12 37 NA "1" NA "Mix"
"1998-06-14" 573 26 17 12 52 NA "1" NA "Mix"
"1998-06-14" 573 26 17 15 55 NA "1" NA "Mix"
"1998-06-14" 573 26 17 16 8 NA "1" NA "Mix"
"1998-06-14" 573 26 17 16 22 NA "1" NA "Mix"
"1998-06-14" 573 26 17 19 17 NA "1" NA "Mix"
"1998-06-14" 573 26 17 19 31 NA "1" NA "Mix"
"1998-06-14" 573 26 17 19 44 NA "1" NA "Mix"
"1998-06-14" 573 26 17 19 54 NA "1" NA "Mix"
"1998-06-14" 573 26 17 24 16 NA "1" NA "Mix"
"1998-06-14" 573 26 17 24 28 NA "1" NA "Mix"
"1998-06-14" 573 26 17 24 40 NA "1" NA "Mix"
"1998-06-14" 573 26 17 24 53 NA "1" NA "Mix"
"1998-06-14" 573 26 17 27 43 NA "1" NA "Mix"
"1998-06-14" 573 26 17 27 56 NA "1" NA "Mix"
"1998-06-14" 573 26 17 28 8 NA "1" NA "Mix"
"1998-06-14" 573 26 17 28 23 NA "1" NA "Mix"
"1998-06-14" 573 26 17 33 28 NA "1" NA "Mix"
"1998-06-14" 573 26 17 33 41 NA "1" NA "Mix"
"1998-06-14" 573 26 17 33 55 NA "1" NA "Mix"
"1998-06-14" 573 26 17 34 9 NA "1" NA "Mix"
"1998-06-14" 573 26 17 34 24 NA "1" NA "Mix"
"1998-06-14" 573 26 17 34 35 NA "1" NA "Mix"
"1998-06-14" 573 26 17 36 54 NA "1" NA "Mix"
"1998-06-14" 573 26 17 37 10 NA "1" NA "Mix"
"1998-06-14" 573 26 17 37 24 NA "1" NA "Mix"
"1998-06-14" 573 26 17 37 34 NA "1" NA "Mix"
"1998-06-14" 573 26 17 40 45 NA "1" NA "Mix"
"1998-06-14" 573 26 17 41 2 NA "1" NA "Mix"
"1998-06-14" 573 26 17 41 15 NA "1" NA "Mix"
"1998-06-14" 573 26 17 41 27 NA "1" NA "Mix"
"1998-06-14" 573 26 17 41 36 NA "1" NA "Mix"
"1998-06-14" 573 26 17 44 35 NA "1" NA "Mix"
"1998-06-14" 573 26 17 44 52 NA "1" NA "Mix"
"1998-06-14" 573 26 17 45 5 NA "1" NA "Mix"
"1998-06-14" 573 26 17 45 17 NA "1" NA "Mix"
"1998-06-14" 573 26 17 47 37 NA "1" NA "Mix"
"1998-06-14" 573 26 17 47 51 NA "1" NA "Mix"
"1998-06-14" 573 26 17 49 2 NA "1" NA "Mix"
"1998-06-14" 573 26 17 50 4 NA "1" NA "Mix"
"1998-06-14" 573 26 17 50 22 NA "1" NA "Mix"
"1998-06-14" 573 26 17 51 26 NA "1" NA "Mix"
"1998-06-14" 573 26 17 52 27 NA "1" NA "Mix"
"1998-06-14" 573 26 17 53 24 NA "1" NA "Mix"
"1998-06-14" 573 26 17 53 42 NA "1" NA "Mix"
"1998-06-14" 573 26 17 55 15 NA "1" NA "Mix"
"1998-06-14" 573 26 17 55 29 NA "1" NA "Mix"
"1998-06-14" 573 26 17 56 29 NA "1" NA "Mix"
"1998-06-14" 573 26 17 56 41 NA "1" NA "Mix"
"1998-06-14" 573 26 17 56 53 NA "1" NA "Mix"
"1998-06-14" 573 26 17 58 19 NA "1" NA "Mix"
"1998-06-14" 573 26 17 58 35 NA "1" NA "Mix"
"1998-06-14" 573 26 18 0 27 NA "1" NA "Mix"
"1998-06-14" 573 26 18 0 45 NA "1" NA "Mix"
"1998-06-14" 573 26 18 2 11 NA "1" NA "Mix"
"1998-06-14" 573 26 18 2 30 NA "1" NA "Mix"
"1998-06-14" 573 26 18 2 43 NA "1" NA "Mix"
"1998-06-14" 573 26 18 2 52 NA "1" NA "Mix"
"1998-06-14" 573 26 18 3 52 NA "1" NA "Mix"
"1998-06-14" 573 26 18 4 53 NA "1" NA "Mix"
"1998-06-14" 573 26 18 5 1 NA "1" NA "Mix"
"1998-06-14" 573 26 18 7 17 NA "1" NA "Mix"
"1998-06-14" 573 26 18 7 29 NA "1" NA "Mix"
"1998-06-14" 573 26 18 7 37 NA "1" NA "Mix"
"1998-06-14" 573 26 18 9 7 NA "1" NA "Mix"
"1998-06-14" 573 26 18 13 11 NA "1" NA "Mix"
"1998-06-14" 573 26 18 14 43 NA "1" NA "Mix"
"1998-06-14" 573 26 18 16 40 NA "1" NA "Mix"
"1998-06-17" 574 26 15 38 18 NA "1" "1" "Mix"
"1998-06-17" 574 26 15 38 42 NA "1" NA "Mix"
"1998-06-17" 574 26 15 38 54 NA NA "1" "Mix"
"1998-06-17" 574 26 15 39 11 NA "1" NA "Mix"
"1998-06-17" 574 26 15 39 21 NA "1" NA "Mix"
"1998-06-17" 574 26 15 39 38 NA NA "1" "Mix"
"1998-06-17" 574 26 15 39 55 NA "1" NA "Mix"
"1998-06-17" 574 26 15 40 11 NA "1" NA "Mix"
"1998-06-17" 574 26 15 40 24 NA NA "1" "Mix"
"1998-06-17" 574 26 15 40 59 NA "1" NA "Mix"
"1998-06-17" 574 26 15 41 13 NA NA "1" "Mix"
"1998-06-17" 574 26 15 41 33 NA "1" NA "Mix"
"1998-06-17" 574 26 15 41 43 NA "1" NA "Mix"
"1998-06-17" 574 26 15 41 53 NA "1" "1" "Mix"
"1998-06-17" 574 26 15 42 6 NA "1" NA "Mix"
"1998-06-17" 574 26 15 42 16 NA "1" NA "Mix"
"1998-06-17" 574 26 15 42 28 NA "1" "1" "Mix"
"1998-06-17" 574 26 15 42 53 NA "1" NA "Mix"
"1998-06-17" 574 26 15 43 9 NA "1" "1" "Mix"
"1998-06-17" 574 26 15 43 50 NA "1" NA "Mix"
"1998-06-17" 574 26 15 44 4 NA NA "1" "Mix"
"1998-06-17" 574 26 15 44 40 NA "1" NA "Mix"
"1998-06-17" 574 26 15 44 51 NA "1" "1" "Mix"
"1998-06-17" 574 26 15 45 27 NA NA "1" "Mix"
"1998-06-17" 574 26 15 45 43 NA "1" NA "Mix"
"1998-06-17" 574 26 15 45 55 NA "1" NA "Mix"
"1998-06-17" 574 26 15 46 7 NA "1" NA "Mix"
"1998-06-17" 574 26 15 46 16 NA "1" NA "Mix"
"1998-06-17" 574 26 15 46 28 NA NA "1" "Mix"
"1998-06-17" 574 26 15 46 44 NA "1" NA "Mix"
"1998-06-17" 574 26 15 47 2 NA "1" NA "Mix"
"1998-06-17" 574 26 15 47 16 NA NA "1" "Mix"
"1998-06-17" 574 26 15 47 46 NA "1" NA "Mix"
"1998-06-17" 574 26 15 47 59 NA NA "1" "Mix"
"1998-06-17" 574 26 15 48 14 NA "1" NA "Mix"
"1998-06-17" 574 26 15 48 34 NA "1" NA "Mix"
"1998-06-17" 574 26 15 48 51 NA NA "1" "Mix"
"1998-06-17" 574 26 15 49 10 NA "1" NA "Mix"
"1998-06-17" 574 26 15 49 28 NA "1" "1" "Mix"
"1998-06-17" 574 26 15 49 59 NA "1" NA "Mix"
"1998-06-17" 574 26 15 50 7 NA "1" "1" "Mix"
"1998-06-17" 574 26 15 50 46 NA "1" NA "Mix"
"1998-06-17" 574 26 15 50 56 NA "1" "1" "Mix"
"1998-06-17" 574 26 15 51 28 NA "1" NA "Mix"
"1998-06-17" 574 26 15 51 37 NA "1" "1" "Mix"
"1998-06-17" 574 26 15 52 32 NA NA "1" "Mix"
"1998-06-17" 574 26 15 52 47 NA "1" NA "Mix"
"1998-06-17" 574 26 15 53 4 NA "1" NA "Mix"
"1998-06-17" 574 26 15 53 20 NA "1" NA "Mix"
"1998-06-17" 574 26 15 53 39 NA NA "1" "Mix"
"1998-06-17" 574 26 15 53 54 NA "1" NA "Mix"
"1998-06-17" 574 26 15 54 7 NA "1" NA "Mix"
"1998-06-17" 574 26 15 54 19 NA NA "1" "Mix"
"1998-06-17" 574 26 15 54 42 NA "1" NA "Mix"
"1998-06-17" 574 26 15 54 56 NA "1" NA "Mix"
"1998-06-17" 574 26 15 55 12 NA "1" "1" "Mix"
"1998-06-17" 574 26 15 56 0 NA "1" "1" "Mix"
"1998-06-17" 574 26 15 56 31 NA "1" NA "Mix"
"1998-06-17" 574 26 15 56 41 NA "1" "1" "Mix"
"1998-06-17" 574 26 15 56 57 NA "1" NA "Mix"
"1998-06-17" 574 26 15 57 13 NA "1" NA "Mix"
"1998-06-17" 574 26 15 57 26 NA "1" "1" "Mix"
"1998-06-17" 574 26 15 58 4 NA "1" NA "Mix"
"1998-06-17" 574 26 15 58 17 NA NA "1" "Mix"
"1998-06-17" 574 26 15 58 37 NA "1" NA "Mix"
"1998-06-17" 574 26 15 58 49 NA "1" NA "Mix"
"1998-06-17" 574 26 15 58 59 NA "1" "1" "Mix"
"1998-06-17" 574 26 15 59 28 NA "1" NA "Mix"
"1998-06-17" 574 26 15 59 47 NA "1" "1" "Mix"
"1998-06-17" 574 26 16 0 10 NA "1" NA "Mix"
"1998-06-17" 574 26 16 0 21 NA NA "1" "Mix"
"1998-06-17" 574 26 16 0 41 NA "1" NA "Mix"
"1998-06-17" 574 26 16 0 52 NA "1" NA "Mix"
"1998-06-17" 574 26 16 1 3 NA "1" "1" "Mix"
"1998-06-17" 574 26 16 1 25 NA "1" NA "Mix"
"1998-06-17" 574 26 16 1 37 NA "1" NA "Mix"
"1998-06-17" 574 26 16 1 49 NA NA "1" "Mix"
"1998-06-17" 574 26 16 2 12 NA "1" NA "Mix"
"1998-06-17" 574 26 16 2 21 NA "1" NA "Mix"
"1998-06-17" 574 26 16 2 41 NA "1" "1" "Mix"
"1998-06-17" 574 26 16 3 10 NA "1" NA "Mix"
"1998-06-17" 574 26 16 3 37 NA "1" "1" "Mix"
"1998-06-17" 574 26 16 4 7 NA "1" NA "Mix"
"1998-06-17" 574 26 16 4 37 NA "1" "1" "Mix"
"1998-06-17" 574 26 16 5 27 NA "1" "1" "Mix"
"1998-06-17" 574 26 16 5 56 NA "1" NA "Mix"
"1998-06-17" 574 26 16 6 53 NA "1" NA "Mix"
"1998-06-17" 574 26 16 7 20 NA "1" NA "Mix"
"1998-06-17" 574 26 16 7 39 NA "1" NA "Mix"
"1998-06-17" 574 26 16 8 29 NA "1" NA "Mix"
"1998-06-17" 574 26 16 9 12 NA "1" "1" "Mix"
"1998-06-17" 574 26 16 9 36 NA "1" "1" "Mix"
"1998-06-17" 574 26 16 10 3 NA "1" NA "Mix"
"1998-06-17" 574 26 16 10 14 NA "1" "1" "Mix"
"1998-06-17" 574 26 16 10 34 NA "1" NA "Mix"
"1998-06-17" 574 26 16 11 15 NA "1" "1" "Mix"
"1998-06-17" 574 26 16 11 51 NA "1" NA "Mix"
"1998-06-17" 574 26 16 12 25 NA "1" NA "Mix"
"1998-06-17" 574 26 16 15 14 NA "1" NA "Mix"
"1998-06-17" 574 26 16 16 9 NA "1" NA "Mix"
"1998-06-17" 574 26 16 16 35 NA "1" NA "Mix"
"1998-06-17" 574 26 16 18 11 NA "1" NA "Mix"
"1998-06-17" 574 26 16 18 32 NA "1" NA "Mix"
"1998-06-17" 574 26 16 19 17 NA "1" NA "Mix"
"1998-06-17" 574 26 16 22 14 NA "1" NA "Mix"
"1998-06-18" 575 9 13 25 38 NA NA "1" "SFT1"
"1998-06-18" 575 9 13 26 24 NA "1" "1" "SFT1"
"1998-06-18" 575 9 13 26 35 NA "1" "1" "SFT1"
"1998-06-18" 575 9 13 27 29 NA "1" NA "SFT1"
"1998-06-18" 575 9 13 27 51 NA "1" NA "SFT1"
"1998-06-18" 575 9 13 29 25 NA "1" NA "SFT1"
"1998-06-18" 575 9 13 29 50 NA "1" NA "SFT1"
"1998-06-18" 575 9 13 30 32 NA "1" NA "SFT1"
"1998-06-18" 575 9 13 30 53 NA "1" NA "SFT1"
"1998-06-18" 575 9 13 31 25 NA "1" NA "SFT1"
"1998-06-18" 575 9 13 31 32 NA "1" NA "SFT1"
"1998-06-18" 575 9 13 32 36 NA "1" "1" "SFT1"
"1998-06-18" 575 9 13 33 0 NA NA "1" "SFT1"
"1998-06-18" 575 9 13 33 26 NA "1" NA "SFT1"
"1998-06-18" 575 9 13 33 36 NA "1" NA "SFT1"
"1998-06-18" 575 9 13 34 9 NA "1" "1" "SFT1"
"1998-06-18" 575 9 13 34 33 NA "1" NA "SFT1"
"1998-06-18" 575 9 13 34 40 NA "1" NA "SFT1"
"1998-06-18" 575 9 13 35 1 NA "1" "1" "SFT1"
"1998-06-18" 575 9 13 35 30 NA "1" "1" "SFT1"
"1998-06-18" 575 9 13 36 34 NA "1" "1" "SFT1"
"1998-06-18" 575 9 13 37 14 NA "1" "1" "SFT1"
"1998-06-18" 575 9 13 37 46 NA "1" NA "SFT1"
"1998-06-18" 575 9 13 38 2 NA "1" "1" "SFT1"
"1998-06-18" 575 9 13 38 26 NA "1" NA "SFT1"
"1998-06-18" 575 9 13 39 8 NA "1" NA "SFT1"
"1998-06-18" 575 9 13 39 24 NA "1" NA "SFT1"
"1998-06-18" 575 9 13 39 45 NA "1" NA "SFT1"
"1998-06-18" 575 9 13 40 42 NA "1" NA "SFT1"
"1998-06-18" 575 9 13 41 45 NA "1" NA "SFT1"
"1998-06-18" 575 9 13 42 1 NA "1" NA "SFT1"
"1998-06-18" 576 9 13 50 10 NA "1" NA "SFT1"
"1998-06-18" 576 9 13 51 36 NA "1" NA "SFT1"
"1998-06-18" 576 9 13 52 2 NA "1" "1" "SFT1"
"1998-06-18" 576 9 13 52 13 NA "1" "1" "SFT1"
"1998-06-18" 576 9 13 52 39 NA "1" "1" "SFT1"
"1998-06-18" 576 9 13 52 54 NA "1" NA "SFT1"
"1998-06-18" 576 9 13 53 23 NA "1" NA "SFT1"
"1998-06-18" 576 9 13 53 39 NA "1" NA "SFT1"
"1998-06-18" 576 9 13 53 54 NA NA "1" "SFT1"
"1998-06-18" 576 9 13 54 18 NA "1" NA "SFT1"
"1998-06-18" 576 9 13 55 16 NA "1" NA "SFT1"
"1998-06-18" 576 9 13 55 31 NA "1" "1" "SFT1"
"1998-06-18" 576 9 13 55 49 NA "1" NA "SFT1"
"1998-06-18" 576 9 13 56 2 NA "1" NA "SFT1"
"1998-06-18" 576 9 13 56 16 NA "1" "1" "SFT1"
"1998-06-18" 576 9 13 56 38 NA "1" NA "SFT1"
"1998-06-18" 576 9 13 57 19 NA "1" "1" "SFT1"
"1998-06-18" 576 9 13 57 51 NA "1" NA "SFT1"
"1998-06-18" 576 9 13 58 8 NA "1" "1" "SFT1"
"1998-06-18" 576 9 13 58 33 NA "1" "1" "SFT1"
"1998-06-18" 576 9 13 58 42 NA "1" NA "SFT1"
"1998-06-18" 576 9 13 59 8 NA "1" "1" "SFT1"
"1998-06-18" 576 9 13 59 25 NA "1" NA "SFT1"
"1998-06-18" 576 9 13 59 41 NA "1" NA "SFT1"
"1998-06-18" 576 9 13 59 57 NA "1" "1" "SFT1"
"1998-06-18" 576 9 14 0 4 NA "1" NA "SFT1"
"1998-06-18" 576 9 14 1 19 NA "1" NA "SFT1"
"1998-06-18" 576 9 14 1 31 NA "1" NA "SFT1"
"1998-06-18" 576 9 14 1 56 NA "1" NA "SFT1"
"1998-06-18" 576 9 14 2 26 NA "1" NA "SFT1"
"1998-06-18" 576 9 14 2 49 NA "1" NA "SFT1"
"1998-06-18" 576 9 14 3 56 NA "1" "1" "SFT1"
"1998-06-18" 576 9 14 4 18 NA "1" NA "SFT1"
"1998-06-18" 576 9 14 4 38 NA "1" NA "SFT1"
"1998-06-18" 576 9 14 5 16 NA "1" NA "SFT1"
"1998-06-18" 576 9 14 6 34 NA "1" NA "SFT1"
"1998-06-18" 576 9 14 7 0 NA "1" NA "SFT1"
"1998-06-18" 576 9 14 8 37 NA "1" NA "SFT1"
"1998-06-18" 576 9 14 8 48 NA "1" "1" "SFT1"
"1998-06-18" 576 9 14 9 1 NA "1" "1" "SFT1"
"1998-06-18" 576 9 14 9 21 NA "1" "1" "SFT1"
"1998-06-18" 576 9 14 9 52 NA "1" NA "SFT1"
"1998-06-18" 576 9 14 10 9 NA NA "1" "SFT1"
"1998-06-18" 576 9 14 10 29 NA "1" NA "SFT1"
"1998-06-18" 576 9 14 10 41 NA "1" NA "SFT1"
"1998-06-18" 576 9 14 10 55 NA "1" "1" "SFT1"
"1998-06-18" 576 9 14 11 20 NA "1" "1" "SFT1"
"1998-06-18" 576 9 14 11 53 NA "1" "1" "SFT1"
"1998-06-18" 576 9 14 12 21 NA "1" NA "SFT1"
"1998-06-18" 576 9 14 12 37 NA "1" "1" "SFT1"
"1998-06-18" 576 9 14 13 12 NA "1" NA "SFT1"
"1998-06-18" 576 9 14 13 36 NA "1" "1" "SFT1"
"1998-06-18" 576 9 14 13 56 NA "1" NA "SFT1"
"1998-06-18" 576 9 14 14 12 NA "1" "1" "SFT1"
"1998-06-18" 576 9 14 14 45 NA "1" NA "SFT1"
"1998-06-18" 576 9 14 15 1 NA "1" "1" "SFT1"
"1998-06-18" 576 9 14 15 13 NA "1" "1" "SFT1"
"1998-06-18" 576 9 14 15 22 NA "1" NA "SFT1"
"1998-06-18" 576 9 14 15 57 NA "1" "1" "SFT1"
"1998-06-18" 576 9 14 16 6 NA "1" "1" "SFT1"
"1998-06-18" 576 9 14 16 19 NA "1" "1" "SFT1"
"1998-06-18" 576 9 14 16 35 NA "1" NA "SFT1"
"1998-06-18" 576 9 14 17 13 NA "1" "1" "SFT1"
"1998-06-18" 576 9 14 18 1 NA "1" "1" "SFT1"
"1998-06-18" 576 9 14 19 8 NA "1" "1" "SFT1"
"1998-06-18" 576 9 14 19 20 NA "1" NA "SFT1"
"1998-06-18" 576 9 14 19 38 NA "1" "1" "SFT1"
"1998-06-18" 576 9 14 19 59 NA "1" NA "SFT1"
"1998-06-18" 576 9 14 20 9 NA "1" NA "SFT1"
"1998-06-18" 576 9 14 20 26 NA "1" "1" "SFT1"
"1998-06-18" 576 9 14 20 45 NA "1" NA "SFT1"
"1998-06-18" 576 9 14 20 56 NA "1" NA "SFT1"
"1998-06-18" 576 9 14 21 16 NA NA "1" "SFT1"
"1998-06-18" 576 9 14 21 32 NA "1" NA "SFT1"
"1998-06-18" 576 9 14 21 47 NA "1" NA "SFT1"
"1998-06-18" 576 9 14 22 1 NA "1" "1" "SFT1"
"1998-06-18" 576 9 14 22 27 NA "1" NA "SFT1"
"1998-06-18" 576 9 14 22 37 NA "1" NA "SFT1"
"1998-06-18" 576 9 14 22 53 NA "1" "1" "SFT1"
"1998-06-18" 576 9 14 23 16 NA "1" NA "SFT1"
"1998-06-18" 576 9 14 23 42 NA "1" "1" "SFT1"
"1998-06-18" 576 9 14 24 14 NA "1" NA "SFT1"
"1998-06-18" 576 9 14 24 32 NA "1" "1" "SFT1"
"1998-06-18" 576 9 14 25 21 NA "1" "1" "SFT1"
"1998-06-18" 576 9 14 25 52 NA "1" NA "SFT1"
"1998-06-18" 576 9 14 26 17 NA NA "1" "SFT1"
"1998-06-18" 576 9 14 26 47 NA "1" "1" "SFT1"
"1998-06-18" 576 9 14 27 9 NA "1" "1" "SFT1"
"1998-06-18" 576 9 14 27 26 NA "1" NA "SFT1"
"1998-06-18" 576 9 14 27 45 NA NA "1" "SFT1"
"1998-06-18" 576 9 14 28 0 NA "1" NA "SFT1"
"1998-06-18" 576 9 14 28 36 NA "1" NA "SFT1"
"1998-06-18" 576 9 14 28 54 NA "1" NA "SFT1"
"1998-06-18" 576 9 14 29 10 NA "1" NA "SFT1"
"1998-06-18" 576 9 14 29 47 NA "1" "1" "SFT1"
"1998-06-18" 576 9 14 30 19 NA "1" NA "SFT1"
"1998-06-18" 576 9 14 30 26 NA "1" "1" "SFT1"
"1998-06-23" 577 NA 17 16 15 NA "1" NA "NSF"
"1998-06-23" 577 NA 17 16 24 NA "1" NA "NSF"
"1998-06-23" 577 NA 17 16 48 NA "1" NA "NSF"
"1998-06-23" 577 NA 17 18 29 NA NA "1" "NSF"
"1998-06-23" 577 NA 17 18 50 NA "1" NA "NSF"
"1998-06-23" 577 NA 17 20 33 NA NA "1" "NSF"
"1998-06-23" 577 NA 17 20 53 NA "1" NA "NSF"
"1998-06-23" 577 NA 17 21 7 NA "1" NA "NSF"
"1998-06-23" 577 NA 17 21 20 NA "1" NA "NSF"
"1998-06-23" 577 NA 17 23 29 NA "1" "1" "NSF"
"1998-06-23" 577 NA 17 23 51 NA "1" NA "NSF"
"1998-06-23" 577 NA 17 24 7 NA "1" NA "NSF"
"1998-06-23" 577 NA 17 24 22 NA "1" NA "NSF"
"1998-06-23" 577 NA 17 24 35 NA "1" NA "NSF"
"1998-06-23" 577 NA 17 26 13 NA "1" NA "NSF"
"1998-06-23" 577 NA 17 26 25 NA "1" NA "NSF"
"1998-06-23" 577 NA 17 29 26 NA "1" NA "NSF"
"1998-06-23" 577 NA 17 29 49 NA "1" NA "NSF"
"1998-06-23" 577 NA 17 30 7 NA "1" NA "NSF"
"1998-06-23" 577 NA 17 30 39 NA "1" NA "NSF"
"1998-06-23" 577 NA 17 30 56 NA "1" NA "NSF"
"1998-06-23" 578 NA 17 33 16 NA "1" NA "NSF"
"1998-06-23" 578 NA 17 33 37 NA "1" NA "NSF"
"1998-06-23" 578 NA 17 35 50 NA "1" NA "NSF"
"1998-06-23" 578 NA 17 35 56 NA "1" NA "NSF"
"1998-06-23" 578 NA 17 36 35 NA "1" NA "NSF"
"1998-06-23" 578 NA 17 36 56 NA "1" NA "NSF"
"1998-06-23" 578 NA 17 39 22 NA "1" NA "NSF"
"1998-06-23" 578 NA 17 39 34 NA "1" NA "NSF"
"1998-06-23" 578 NA 17 39 44 NA "1" NA "NSF"
"1998-06-23" 578 NA 17 41 39 NA NA "1" "NSF"
"1998-06-23" 578 NA 17 41 52 NA "1" NA "NSF"
"1998-06-23" 578 NA 17 42 14 NA "1" NA "NSF"
"1998-06-23" 578 NA 17 42 33 NA "1" NA "NSF"
"1998-06-23" 578 NA 17 42 48 NA "1" NA "NSF"
"1998-06-23" 578 NA 17 44 50 NA "1" NA "NSF"
"1998-06-23" 578 NA 17 45 13 NA "1" NA "NSF"
"1998-06-23" 578 NA 17 45 26 NA "1" NA "NSF"
"1998-06-23" 578 NA 17 45 45 NA "1" NA "NSF"
"1998-06-23" 578 NA 17 47 14 NA "1" NA "NSF"
"1998-06-23" 578 NA 17 47 31 NA "1" NA "NSF"
"1998-06-23" 578 NA 17 48 2 NA "1" NA "NSF"
"1998-06-23" 578 NA 17 48 17 NA "1" NA "NSF"
"1998-06-23" 578 NA 17 52 23 NA "1" NA "NSF"
"1998-07-02" 579 NA 11 25 38 NA "1" NA "NSF"
"1998-07-02" 579 NA 11 27 40 NA "1" NA "NSF"
"1998-07-02" 579 NA 11 27 52 NA "1" NA "NSF"
"1998-07-02" 579 NA 11 28 3 NA "1" NA "NSF"
"1998-07-02" 579 NA 11 29 50 NA "1" NA "NSF"
"1998-07-02" 579 NA 11 30 3 NA "1" NA "NSF"
"1998-07-02" 579 NA 11 30 15 NA "1" NA "NSF"
"1998-07-02" 579 NA 11 30 26 NA "1" NA "NSF"
"1998-07-02" 579 NA 11 33 6 NA "1" NA "NSF"
"1998-07-02" 579 NA 11 33 19 NA "1" NA "NSF"
"1998-07-02" 579 NA 11 33 34 NA "1" NA "NSF"
"1998-07-02" 579 NA 11 33 47 NA "1" NA "NSF"
"1998-07-02" 579 NA 11 33 58 NA "1" NA "NSF"
"1998-07-02" 579 NA 11 36 36 NA "1" NA "NSF"
"1998-07-02" 579 NA 11 36 49 NA "1" NA "NSF"
"1998-07-02" 579 NA 11 37 2 NA "1" NA "NSF"
"1998-07-02" 579 NA 11 37 17 NA "1" NA "NSF"
"1998-07-02" 579 NA 11 37 33 NA "1" NA "NSF"
"1998-07-02" 579 NA 11 40 14 NA "1" NA "NSF"
"1998-07-02" 579 NA 11 40 24 NA "1" NA "NSF"
"1998-07-02" 579 NA 11 41 38 NA "1" NA "NSF"
"1998-07-02" 579 NA 11 41 47 NA "1" NA "NSF"
"1998-07-02" 580 NA 11 49 26 NA "1" NA "NSF"
"1998-07-02" 580 NA 11 53 26 NA "1" NA "NSF"
"1998-07-02" 580 NA 11 53 38 NA "1" NA "NSF"
"1998-07-02" 580 NA 11 53 50 NA "1" NA "NSF"
"1998-07-02" 580 NA 11 57 24 NA "1" NA "NSF"
"1998-07-02" 580 NA 11 57 38 NA "1" NA "NSF"
"1998-07-02" 580 NA 11 57 51 NA "1" NA "NSF"
"1998-07-02" 580 NA 11 58 2 NA "1" NA "NSF"
"1998-07-02" 580 NA 12 2 16 NA "1" NA "NSF"
"1998-07-02" 580 NA 12 2 31 NA "1" NA "NSF"
"1998-07-02" 580 NA 12 2 46 NA "1" NA "NSF"
"1998-07-02" 580 NA 12 2 59 NA "1" NA "NSF"
"1998-07-02" 580 NA 12 3 8 NA "1" NA "NSF"
"1998-07-02" 580 NA 12 3 17 NA "1" NA "NSF"
"1998-07-02" 580 NA 12 6 14 NA "1" NA "NSF"
"1998-07-02" 580 NA 12 6 26 NA "1" NA "NSF"
"1998-07-02" 580 NA 12 6 35 NA "1" NA "NSF"
"1998-07-02" 580 NA 12 6 49 NA "1" NA "NSF"
"1998-07-06" 581 NA 11 18 29 NA "1" NA "NSF"
"1998-07-06" 581 NA 11 18 41 NA "1" NA "NSF"
"1998-07-06" 581 NA 11 18 53 NA "1" NA "NSF"
"1998-07-06" 581 NA 11 19 7 NA "1" NA "NSF"
"1998-07-06" 581 NA 11 19 18 NA "1" NA "NSF"
"1998-07-06" 581 NA 11 19 32 NA "1" NA "NSF"
"1998-07-06" 581 NA 11 24 19 NA "1" NA "NSF"
"1998-07-06" 581 NA 11 24 34 NA "1" NA "NSF"
"1998-07-06" 581 NA 11 24 45 NA "1" NA "NSF"
"1998-07-06" 581 NA 11 24 57 NA "1" NA "NSF"
"1998-07-06" 581 NA 11 25 9 NA "1" NA "NSF"
"1998-07-06" 581 NA 11 25 21 NA "1" NA "NSF"
"1998-07-06" 581 NA 11 25 34 NA "1" NA "NSF"
"1998-07-06" 581 NA 11 27 50 NA "1" NA "NSF"
"1998-07-06" 581 NA 11 28 2 NA "1" NA "NSF"
"1998-07-06" 581 NA 11 28 14 NA "1" NA "NSF"
"1998-07-06" 581 NA 11 28 24 NA "1" NA "NSF"
"1998-07-06" 581 NA 11 32 22 NA "1" NA "NSF"
"1998-07-06" 581 NA 11 32 36 NA "1" NA "NSF"
"1998-07-06" 581 NA 11 32 47 NA "1" NA "NSF"
"1998-07-06" 581 NA 11 33 1 NA "1" NA "NSF"
"1998-07-06" 581 NA 11 33 14 NA "1" NA "NSF"
"1998-07-06" 581 NA 11 36 55 NA "1" NA "NSF"
"1998-07-06" 581 NA 11 37 10 NA "1" NA "NSF"
"1998-07-06" 581 NA 11 37 19 NA "1" NA "NSF"
"1998-07-06" 581 NA 11 39 57 NA "1" NA "NSF"
"1998-07-06" 581 NA 11 40 14 NA "1" NA "NSF"
"1998-07-06" 581 NA 11 40 28 NA "1" NA "NSF"
"1998-07-06" 581 NA 11 40 43 NA "1" NA "NSF"
"1998-07-06" 581 NA 11 40 57 NA "1" NA "NSF"
"1998-07-06" 582 NA 11 51 14 NA "1" NA "NSF"
"1998-07-06" 582 NA 11 51 29 NA "1" NA "NSF"
"1998-07-06" 582 NA 11 51 41 NA "1" NA "NSF"
"1998-07-06" 582 NA 11 53 35 NA "1" NA "NSF"
"1998-07-06" 582 NA 11 53 52 NA "1" NA "NSF"
"1998-07-06" 582 NA 11 54 3 NA "1" NA "NSF"
"1998-07-06" 582 NA 11 56 57 NA "1" NA "NSF"
"1998-07-06" 582 NA 11 57 12 NA "1" NA "NSF"
"1998-07-06" 582 NA 11 57 24 NA "1" NA "NSF"
"1998-07-06" 582 NA 11 57 37 NA "1" NA "NSF"
"1998-07-06" 582 NA 11 57 47 NA "1" NA "NSF"
"1998-07-06" 582 NA 11 59 57 NA "1" NA "NSF"
"1998-07-06" 582 NA 12 1 18 NA "1" NA "NSF"
"1998-07-06" 582 NA 12 1 33 NA "1" NA "NSF"
"1998-07-06" 582 NA 12 1 47 NA "1" NA "NSF"
"1998-07-06" 582 NA 12 2 0 NA "1" NA "NSF"
"1998-07-06" 582 NA 12 2 10 NA "1" NA "NSF"
"1998-07-06" 582 NA 12 4 18 NA "1" NA "NSF"
"1998-07-06" 582 NA 12 4 33 NA "1" NA "NSF"
"1998-07-06" 582 NA 12 4 45 NA "1" NA "NSF"
"1998-07-06" 582 NA 12 4 56 NA "1" NA "NSF"
"1998-07-06" 582 NA 12 7 32 NA "1" NA "NSF"
"1998-07-06" 582 NA 12 7 50 NA "1" NA "NSF"
"1998-07-06" 582 NA 12 7 59 NA "1" NA "NSF"
"1998-07-06" 582 NA 12 8 13 NA "1" NA "NSF"
"1998-07-06" 582 NA 12 8 24 NA "1" NA "NSF"
"1998-07-06" 582 NA 12 10 1 NA "1" NA "NSF"
"1998-07-06" 582 NA 12 10 15 NA "1" NA "NSF"
"1998-07-06" 582 NA 12 10 26 NA "1" NA "NSF"
"1998-07-06" 582 NA 12 13 14 NA "1" NA "NSF"
"1998-07-06" 582 NA 12 13 26 NA "1" NA "NSF"
"1998-07-06" 582 NA 12 13 37 NA "1" NA "NSF"
"1998-07-06" 582 NA 12 13 45 NA "1" NA "NSF"
"1998-07-06" 582 NA 12 15 17 NA "1" NA "NSF"
"1998-07-06" 582 NA 12 15 31 NA "1" NA "NSF"
"1998-07-06" 582 NA 12 15 45 NA "1" NA "NSF"
"1998-07-06" 582 NA 12 16 1 NA "1" NA "NSF"
"1998-07-06" 582 NA 12 16 18 NA "1" NA "NSF"
"1998-07-06" 582 NA 12 20 15 NA "1" NA "NSF"
"1998-07-06" 582 NA 12 20 33 NA "1" NA "NSF"
"1998-07-06" 582 NA 12 20 45 NA "1" NA "NSF"
"1998-07-06" 582 NA 12 21 8 NA "1" NA "NSF"
"1998-07-06" 582 NA 12 21 57 NA "1" NA "NSF"
"1998-07-06" 582 NA 12 23 47 NA "1" NA "NSF"
"1998-07-06" 582 NA 12 23 59 NA "1" NA "NSF"
"1998-07-06" 582 NA 12 24 10 NA "1" NA "NSF"
"1998-07-06" 582 NA 12 27 18 NA "1" NA "NSF"
"1998-07-06" 582 NA 12 27 26 NA "1" NA "NSF"
"1998-07-06" 582 NA 12 27 38 NA "1" NA "NSF"
"1998-07-06" 582 NA 12 27 48 NA "1" NA "NSF"
"1998-07-06" 582 NA 12 28 50 NA "1" NA "NSF"
"1998-07-06" 582 NA 12 29 4 NA "1" NA "NSF"
"1998-07-06" 582 NA 12 29 16 NA "1" NA "NSF"
"1998-07-06" 582 NA 12 30 41 NA "1" NA "NSF"
"1998-07-06" 582 NA 12 30 55 NA "1" NA "NSF"
"1998-07-06" 582 NA 12 31 10 NA "1" NA "NSF"
"1998-07-06" 582 NA 12 31 21 NA "1" NA "NSF"
"1998-07-06" 582 NA 12 34 55 NA "1" NA "NSF"
"1998-07-06" 582 NA 12 35 9 NA "1" NA "NSF"
"1998-07-06" 582 NA 12 35 20 NA "1" NA "NSF"
"1998-07-06" 582 NA 12 35 31 NA "1" NA "NSF"
"1998-07-06" 582 NA 12 35 40 NA "1" NA "NSF"
"1998-07-06" 583 NA 17 42 38 NA "1" "1" "SFT1"
"1998-07-06" 583 NA 17 43 57 NA "1" "1" "SFT1"
"1998-07-06" 583 NA 17 44 6 NA "1" NA "SFT1"
"1998-07-06" 583 NA 17 44 43 NA "1" NA "SFT1"
"1998-07-06" 583 NA 17 45 17 NA "1" NA "SFT1"
"1998-07-06" 583 NA 17 45 45 NA "1" NA "SFT1"
"1998-07-06" 583 NA 17 46 30 NA "1" NA "SFT1"
"1998-07-06" 583 NA 17 47 21 NA "1" "1" "SFT1"
"1998-07-06" 583 NA 17 47 30 NA "1" NA "SFT1"
"1998-07-06" 583 NA 17 48 17 NA "1" NA "SFT1"
"1998-07-06" 583 NA 17 49 1 NA "1" NA "SFT1"
"1998-07-06" 583 NA 17 50 8 NA "1" NA "SFT1"
"1998-07-06" 583 NA 17 51 17 NA "1" NA "SFT1"
"1998-07-06" 583 NA 17 52 7 NA "1" NA "SFT1"
"1998-07-06" 583 NA 17 52 49 NA "1" NA "SFT1"
"1998-07-06" 583 NA 17 53 56 NA "1" NA "SFT1"
"1998-07-06" 583 NA 17 55 25 NA "1" NA "SFT1"
"1998-07-06" 583 NA 17 55 33 NA "1" "1" "SFT1"
"1998-07-06" 583 NA 17 56 18 NA "1" NA "SFT1"
"1998-07-06" 583 NA 17 56 25 NA "1" NA "SFT1"
"1998-07-06" 583 NA 17 57 41 NA "1" NA "SFT1"
"1998-07-06" 583 NA 17 58 18 NA "1" NA "SFT1"
"1998-07-06" 583 NA 17 58 47 NA "1" NA "SFT1"
"1998-07-06" 583 NA 17 59 48 NA "1" NA "SFT1"
"1998-07-06" 583 NA 18 1 50 NA "1" NA "SFT1"
"1998-07-06" 583 NA 18 2 2 NA "1" NA "SFT1"
"1998-07-06" 583 NA 18 2 11 NA "1" NA "SFT1"
"1998-07-06" 583 NA 18 3 36 NA "1" NA "SFT1"
"1998-07-06" 583 NA 18 4 9 NA "1" NA "SFT1"
"1998-07-06" 583 NA 18 4 24 NA "1" NA "SFT1"
"1998-07-06" 583 NA 18 4 33 NA "1" NA "SFT1"
"1998-07-06" 583 NA 18 5 42 NA "1" NA "SFT1"
"1998-07-06" 583 NA 18 7 10 NA "1" NA "SFT1"
"1998-07-06" 583 NA 18 8 4 NA "1" NA "SFT1"
"1998-07-06" 583 NA 18 8 37 NA "1" NA "SFT1"
"1998-07-06" 583 NA 18 9 9 NA "1" "1" "SFT1"
"1998-07-06" 583 NA 18 9 20 NA "1" NA "SFT1"
"1998-07-06" 583 NA 18 12 16 NA "1" NA "SFT1"
"1998-07-06" 583 NA 18 12 25 NA "1" NA "SFT1"
"1998-07-06" 583 NA 18 12 36 NA "1" NA "SFT1"
"1998-07-06" 583 NA 18 13 32 NA "1" NA "SFT1"
"1998-07-06" 583 NA 18 13 47 NA "1" NA "SFT1"
"1998-07-06" 583 NA 18 13 53 NA "1" NA "SFT1"
"1998-07-06" 583 NA 18 14 18 NA "1" "1" "SFT1"
"1998-07-07" 584 38 18 48 30 NA "1" NA "Mix"
"1998-07-07" 584 38 18 48 42 NA "1" NA "Mix"
"1998-07-07" 584 38 18 49 23 NA "1" NA "Mix"
"1998-07-07" 584 38 18 49 49 NA "1" NA "Mix"
"1998-07-07" 584 38 18 50 45 NA "1" NA "Mix"
"1998-07-07" 584 38 18 51 15 NA "1" NA "Mix"
"1998-07-07" 584 38 18 51 59 NA "1" "1" "Mix"
"1998-07-07" 584 38 18 52 17 NA "1" NA "Mix"
"1998-07-07" 584 38 18 53 30 NA "1" NA "Mix"
"1998-07-07" 584 38 18 54 26 NA NA "1" "Mix"
"1998-07-07" 584 38 18 54 35 NA "1" NA "Mix"
"1998-07-07" 584 38 18 54 46 NA "1" NA "Mix"
"1998-07-07" 584 38 18 55 23 NA "1" NA "Mix"
"1998-07-07" 584 38 18 56 41 NA NA "1" "Mix"
"1998-07-07" 584 38 18 56 53 NA "1" NA "Mix"
"1998-07-07" 584 38 18 57 5 NA "1" NA "Mix"
"1998-07-07" 584 38 18 57 24 NA "1" NA "Mix"
"1998-07-07" 584 38 18 57 43 NA "1" NA "Mix"
"1998-07-07" 584 38 18 57 55 NA "1" NA "Mix"
"1998-07-07" 584 38 18 59 12 NA NA "1" "Mix"
"1998-07-07" 584 38 18 59 28 NA "1" NA "Mix"
"1998-07-07" 584 38 18 59 39 NA "1" NA "Mix"
"1998-07-07" 584 38 19 0 59 NA NA "1" "Mix"
"1998-07-07" 584 38 19 1 26 NA "1" NA "Mix"
"1998-07-07" 584 38 19 2 5 NA "1" NA "Mix"
"1998-07-07" 584 38 19 3 20 NA "1" NA "Mix"
"1998-07-07" 584 38 19 3 37 NA "1" NA "Mix"
"1998-07-07" 584 38 19 3 59 NA "1" NA "Mix"
"1998-07-07" 584 38 19 4 17 NA "1" NA "Mix"
"1998-07-07" 584 38 19 4 31 NA "1" NA "Mix"
"1998-07-07" 584 38 19 6 1 NA "1" NA "Mix"
"1998-07-07" 584 38 19 7 32 NA "1" NA "Mix"
"1998-07-07" 584 38 19 8 21 NA "1" "1" "Mix"
"1998-07-07" 584 38 19 8 57 NA "1" NA "Mix"
"1998-07-07" 584 38 19 9 10 NA NA "1" "Mix"
"1998-07-07" 584 38 19 9 27 NA "1" NA "Mix"
"1998-07-07" 584 38 19 9 45 NA "1" NA "Mix"
"1998-07-07" 584 38 19 10 28 NA "1" NA "Mix"
"1998-07-07" 584 38 19 10 49 NA "1" NA "Mix"
"1998-07-07" 584 38 19 11 18 NA "1" "1" "Mix"
"1998-07-07" 584 38 19 11 57 NA NA "1" "Mix"
"1998-07-07" 584 38 19 12 15 NA "1" NA "Mix"
"1998-07-07" 584 38 19 13 28 NA "1" "1" "Mix"
"1998-07-07" 584 38 19 15 20 NA "1" NA "Mix"
"1998-07-07" 584 38 19 15 40 NA "1" NA "Mix"
"1998-07-07" 584 38 19 16 17 NA NA "1" "Mix"
"1998-07-07" 584 38 19 16 36 NA "1" NA "Mix"
"1998-07-07" 584 38 19 16 48 NA "1" NA "Mix"
"1998-07-07" 584 38 19 17 25 NA "1" NA "Mix"
"1998-07-07" 584 38 19 17 40 NA "1" NA "Mix"
"1998-07-07" 584 38 19 17 54 NA "1" NA "Mix"
"1998-07-08" 587 NA 18 19 50 NA "1" "1" "SFT1"
"1998-07-08" 587 NA 18 20 24 NA "1" NA "SFT1"
"1998-07-08" 587 NA 18 20 51 NA "1" NA "SFT1"
"1998-07-08" 587 NA 18 21 57 NA "1" "1" "SFT1"
"1998-07-08" 587 NA 18 22 29 NA "1" NA "SFT1"
"1998-07-08" 587 NA 18 22 47 NA "1" NA "SFT1"
"1998-07-08" 587 NA 18 23 6 NA NA "1" "SFT1"
"1998-07-08" 587 NA 18 23 36 NA "1" NA "SFT1"
"1998-07-08" 587 NA 18 24 9 NA "1" "1" "SFT1"
"1998-07-08" 587 NA 18 24 23 NA "1" NA "SFT1"
"1998-07-08" 587 NA 18 24 30 NA "1" NA "SFT1"
"1998-07-08" 587 NA 18 25 54 NA NA "1" "SFT1"
"1998-07-08" 587 NA 18 26 9 NA "1" NA "SFT1"
"1998-07-08" 587 NA 18 26 39 NA "1" NA "SFT1"
"1998-07-08" 587 NA 18 26 46 NA "1" NA "SFT1"
"1998-07-08" 587 NA 18 26 53 NA "1" NA "SFT1"
"1998-07-08" 587 NA 18 27 10 NA "1" NA "SFT1"
"1998-07-08" 587 NA 18 28 1 NA "1" "1" "SFT1"
"1998-07-08" 587 NA 18 28 7 NA "1" NA "SFT1"
"1998-07-08" 587 NA 18 28 16 NA "1" NA "SFT1"
"1998-07-08" 587 NA 18 28 40 NA "1" NA "SFT1"
"1998-07-08" 587 NA 18 30 1 NA "1" "1" "SFT1"
"1998-07-08" 587 NA 18 30 14 NA "1" NA "SFT1"
"1998-07-08" 587 NA 18 30 24 NA "1" NA "SFT1"
"1998-07-08" 587 NA 18 31 9 NA "1" "1" "SFT1"
"1998-07-08" 587 NA 18 31 47 NA "1" NA "SFT1"
"1998-07-08" 587 NA 18 32 14 NA "1" "1" "SFT1"
"1998-07-08" 587 NA 18 32 56 NA "1" "1" "SFT1"
"1998-07-08" 587 NA 18 33 9 NA "1" NA "SFT1"
"1998-07-08" 587 NA 18 33 19 NA "1" NA "SFT1"
"1998-07-08" 587 NA 18 33 47 NA "1" NA "SFT1"
"1998-07-08" 587 NA 18 34 5 NA "1" NA "SFT1"
"1998-07-08" 587 NA 18 34 14 NA "1" NA "SFT1"
"1998-07-08" 587 NA 18 35 24 NA "1" "1" "SFT1"
"1998-07-08" 587 NA 18 36 30 NA "1" "1" "SFT1"
"1998-07-08" 587 NA 18 37 6 NA "1" NA "SFT1"
"1998-07-08" 587 NA 18 37 37 NA "1" "1" "SFT1"
"1998-07-08" 587 NA 18 37 52 NA "1" NA "SFT1"
"1998-07-08" 587 NA 18 38 1 NA "1" NA "SFT1"
"1998-07-08" 587 NA 18 38 50 NA "1" NA "SFT1"
"1998-07-08" 587 NA 18 38 56 NA "1" NA "SFT1"
"1998-07-08" 587 NA 18 39 3 NA "1" NA "SFT1"
"1998-07-08" 587 NA 18 39 48 NA "1" NA "SFT1"
"1998-07-08" 587 NA 18 40 3 NA "1" NA "SFT1"
"1998-07-08" 587 NA 18 40 12 NA "1" NA "SFT1"
"1998-07-08" 587 NA 18 41 0 NA "1" NA "SFT1"
"1998-07-08" 587 NA 18 42 35 NA "1" "1" "SFT1"
"1998-07-08" 587 NA 18 42 50 NA "1" NA "SFT1"
"1998-07-08" 587 NA 18 42 57 NA "1" NA "SFT1"
"1998-07-08" 587 NA 18 43 4 NA "1" NA "SFT1"
"1998-07-08" 587 NA 18 43 53 NA "1" "1" "SFT1"
"1998-07-08" 587 NA 18 44 22 NA "1" NA "SFT1"
"1998-07-08" 587 NA 18 44 47 NA "1" NA "SFT1"
"1998-07-08" 587 NA 18 44 56 NA "1" NA "SFT1"
"1998-07-08" 587 NA 18 46 7 NA "1" "1" "SFT1"
"1998-07-08" 587 NA 18 47 2 NA "1" "1" "SFT1"
"1998-07-08" 587 NA 18 47 29 NA "1" NA "SFT1"
"1998-07-08" 587 NA 18 47 55 NA "1" NA "SFT1"
"1998-07-08" 587 NA 18 48 10 NA "1" "1" "SFT1"
"1998-07-08" 587 NA 18 48 39 NA "1" NA "SFT1"
"1998-07-08" 587 NA 18 48 46 NA "1" NA "SFT1"
"1998-07-08" 587 NA 18 49 18 NA "1" NA "SFT1"
"1998-07-08" 587 NA 18 50 17 NA "1" "1" "SFT1"
"1998-07-08" 587 NA 18 50 32 NA "1" NA "SFT1"
"1998-07-08" 587 NA 18 50 50 NA "1" NA "SFT1"
"1998-07-08" 587 NA 18 51 13 NA "1" "1" "SFT1"
"1998-07-08" 587 NA 18 51 24 NA "1" NA "SFT1"
"1998-07-08" 587 NA 18 51 34 NA "1" NA "SFT1"
"1998-07-08" 587 NA 18 52 19 NA "1" NA "SFT1"
"1998-07-08" 587 NA 18 52 53 NA "1" NA "SFT1"
"1998-07-08" 587 NA 18 53 2 NA "1" NA "SFT1"
"1998-07-08" 587 NA 18 53 48 NA "1" "1" "SFT1"
"1998-07-08" 587 NA 18 54 41 NA "1" NA "SFT1"
"1998-07-08" 587 NA 18 56 7 NA "1" "1" "SFT1"
"1998-07-08" 587 NA 18 56 23 NA "1" NA "SFT1"
"1998-07-08" 587 NA 18 56 34 NA "1" NA "SFT1"
"1998-07-08" 587 NA 18 57 3 NA "1" NA "SFT1"
"1998-07-08" 587 NA 18 57 54 NA NA "1" "SFT1"
"1998-07-08" 587 NA 18 58 0 NA "1" NA "SFT1"
"1998-07-08" 587 NA 18 58 11 NA "1" NA "SFT1"
"1998-07-08" 587 NA 18 58 24 NA "1" NA "SFT1"
"1998-07-08" 587 NA 18 59 6 NA "1" "1" "SFT1"
"1998-07-08" 587 NA 18 59 20 NA "1" NA "SFT1"
"1998-07-08" 587 NA 18 59 28 NA "1" NA "SFT1"
"1998-07-08" 587 NA 18 59 36 NA "1" NA "SFT1"
"1998-07-08" 587 NA 19 0 25 NA "1" "1" "SFT1"
"1998-07-08" 587 NA 19 0 40 NA "1" NA "SFT1"
"1998-07-08" 587 NA 19 0 49 NA "1" NA "SFT1"
"1998-07-08" 587 NA 19 1 18 NA "1" NA "SFT1"
"1998-07-08" 587 NA 19 1 55 NA "1" NA "SFT1"
"1998-07-08" 587 NA 19 2 15 NA "1" NA "SFT1"
"1998-07-08" 587 NA 19 4 52 NA "1" "1" "SFT1"
"1998-07-09" 588 NA 19 20 25 NA "1" NA "Mix"
"1998-07-09" 588 NA 19 20 32 NA "1" NA "Mix"
"1998-07-09" 588 NA 19 22 11 NA "1" NA "Mix"
"1998-07-09" 588 NA 19 22 52 NA "1" "1" "Mix"
"1998-07-09" 588 NA 19 24 33 NA "1" NA "Mix"
"1998-07-09" 588 NA 19 24 41 NA "1" NA "Mix"
"1998-07-09" 588 NA 19 24 50 NA "1" NA "Mix"
"1998-07-09" 588 NA 19 24 56 NA "1" NA "Mix"
"1998-07-09" 588 NA 19 26 28 NA "1" NA "Mix"
"1998-07-09" 588 NA 19 26 40 NA "1" NA "Mix"
"1998-07-09" 588 NA 19 26 48 NA "1" NA "Mix"
"1998-07-09" 588 NA 19 26 54 NA "1" NA "Mix"
"1998-07-09" 588 NA 19 27 44 NA "1" NA "Mix"
"1998-07-09" 588 NA 19 28 20 NA NA "1" "Mix"
"1998-07-09" 588 NA 19 28 28 NA "1" NA "Mix"
"1998-07-09" 588 NA 19 28 40 NA "1" NA "Mix"
"1998-07-09" 588 NA 19 28 48 NA "1" NA "Mix"
"1998-07-09" 588 NA 19 30 7 NA "1" NA "Mix"
"1998-07-09" 588 NA 19 30 40 NA "1" "1" "Mix"
"1998-07-09" 588 NA 19 32 2 NA "1" "1" "Mix"
"1998-07-09" 588 NA 19 32 10 NA "1" NA "Mix"
"1998-07-09" 588 NA 19 32 22 NA "1" NA "Mix"
"1998-07-09" 588 NA 19 33 21 NA "1" "1" "Mix"
"1998-07-09" 588 NA 19 34 24 NA "1" NA "Mix"
"1998-07-09" 588 NA 19 34 42 NA NA "1" "Mix"
"1998-07-09" 588 NA 19 34 49 NA "1" NA "Mix"
"1998-07-09" 588 NA 19 34 59 NA "1" NA "Mix"
"1998-07-09" 588 NA 19 35 40 NA "1" NA "Mix"
"1998-07-09" 588 NA 19 35 51 NA "1" "1" "Mix"
"1998-07-09" 588 NA 19 36 33 NA "1" NA "Mix"
"1998-07-09" 588 NA 19 37 0 NA NA "1" "Mix"
"1998-07-09" 588 NA 19 37 8 NA "1" NA "Mix"
"1998-07-09" 588 NA 19 37 17 NA "1" NA "Mix"
"1998-07-09" 588 NA 19 37 54 NA "1" NA "Mix"
"1998-07-09" 588 NA 19 38 7 NA NA "1" "Mix"
"1998-07-09" 588 NA 19 38 12 NA "1" NA "Mix"
"1998-07-09" 588 NA 19 38 22 NA "1" NA "Mix"
"1998-07-09" 588 NA 19 39 10 NA NA "1" "Mix"
"1998-07-09" 588 NA 19 39 17 NA "1" NA "Mix"
"1998-07-09" 588 NA 19 39 29 NA "1" NA "Mix"
"1998-07-09" 588 NA 19 40 56 NA "1" NA "Mix"
"1998-07-09" 588 NA 19 41 6 NA "1" "1" "Mix"
"1998-07-09" 588 NA 19 41 52 NA "1" NA "Mix"
"1998-07-09" 588 NA 19 42 5 NA "1" "1" "Mix"
"1998-07-09" 588 NA 19 43 13 NA "1" NA "Mix"
"1998-07-09" 588 NA 19 43 20 NA NA "1" "Mix"
"1998-07-09" 588 NA 19 43 31 NA "1" NA "Mix"
"1998-07-09" 588 NA 19 43 44 NA "1" NA "Mix"
"1998-07-09" 588 NA 19 44 13 NA "1" NA "Mix"
"1998-07-09" 588 NA 19 44 23 NA "1" "1" "Mix"
"1998-07-09" 588 NA 19 44 53 NA "1" "1" "Mix"
"1998-07-09" 588 NA 19 45 3 NA "1" "1" "Mix"
"1998-07-09" 588 NA 19 46 45 NA "1" NA "Mix"
"1998-07-09" 588 NA 19 46 55 NA "1" NA "Mix"
"1998-07-09" 588 NA 19 47 2 NA "1" NA "Mix"
"1998-07-09" 588 NA 19 48 40 NA "1" NA "Mix"
"1998-07-09" 588 NA 19 49 17 NA "1" NA "Mix"
"1998-07-09" 588 NA 19 49 50 NA "1" NA "Mix"
"1998-07-09" 588 NA 19 50 37 NA "1" NA "Mix"
"1998-07-09" 588 NA 19 50 47 NA "1" "1" "Mix"
"1998-07-09" 588 NA 19 52 3 NA "1" NA "Mix"
"1998-07-09" 588 NA 19 52 17 NA "1" NA "Mix"
"1998-07-09" 588 NA 19 53 17 NA "1" NA "Mix"
"1998-07-09" 588 NA 19 53 29 NA NA "1" "Mix"
"1998-07-09" 588 NA 19 53 33 NA "1" NA "Mix"
"1998-07-09" 588 NA 19 53 43 NA "1" NA "Mix"
"1998-07-09" 588 NA 19 53 50 NA "1" NA "Mix"
"1998-07-09" 588 NA 19 55 43 NA NA "1" "Mix"
"1998-07-09" 588 NA 19 55 46 NA "1" NA "Mix"
"1998-07-09" 588 NA 19 55 53 NA "1" NA "Mix"
"1998-07-09" 588 NA 19 56 1 NA "1" NA "Mix"
"1998-07-09" 588 NA 19 56 7 NA "1" NA "Mix"
"1998-07-09" 588 NA 19 58 1 NA "1" NA "Mix"
"1998-07-09" 588 NA 19 58 13 NA NA "1" "Mix"
"1998-07-09" 588 NA 19 58 20 NA "1" NA "Mix"
"1998-07-09" 588 NA 19 58 31 NA "1" NA "Mix"
"1998-07-09" 588 NA 19 58 40 NA "1" NA "Mix"
"1998-07-14" 589 NA 19 23 30 NA "1" NA "SFT1"
"1998-07-14" 589 NA 19 23 42 NA NA "1" "SFT1"
"1998-07-14" 589 NA 19 24 22 NA "1" NA "SFT1"
"1998-07-14" 589 NA 19 24 53 NA NA "1" "SFT1"
"1998-07-14" 589 NA 19 25 10 NA "1" NA "SFT1"
"1998-07-14" 589 NA 19 25 28 NA "1" NA "SFT1"
"1998-07-14" 589 NA 19 26 30 NA "1" NA "SFT1"
"1998-07-14" 589 NA 19 26 54 NA "1" NA "SFT1"
"1998-07-14" 589 NA 19 27 18 NA "1" NA "SFT1"
"1998-07-14" 589 NA 19 27 27 NA NA "1" "SFT1"
"1998-07-14" 589 NA 19 28 30 NA "1" NA "SFT1"
"1998-07-14" 589 NA 19 29 0 NA NA "1" "SFT1"
"1998-07-14" 589 NA 19 30 32 NA "1" NA "SFT1"
"1998-07-14" 589 NA 19 30 50 NA NA "1" "SFT1"
"1998-07-14" 589 NA 19 31 20 NA NA "1" "SFT1"
"1998-07-14" 589 NA 19 31 41 NA "1" NA "SFT1"
"1998-07-14" 589 NA 19 32 31 NA "1" NA "SFT1"
"1998-07-14" 589 NA 19 32 48 NA NA "1" "SFT1"
"1998-07-14" 589 NA 19 32 51 NA "1" NA "SFT1"
"1998-07-14" 589 NA 19 33 0 NA "1" NA "SFT1"
"1998-07-14" 589 NA 19 33 50 NA "1" NA "SFT1"
"1998-07-14" 589 NA 19 34 23 NA "1" NA "SFT1"
"1998-07-14" 589 NA 19 34 38 NA NA "1" "SFT1"
"1998-07-14" 589 NA 19 34 46 NA "1" NA "SFT1"
"1998-07-14" 589 NA 19 34 57 NA "1" NA "SFT1"
"1998-07-14" 589 NA 19 36 34 NA "1" NA "SFT1"
"1998-07-14" 589 NA 19 36 48 NA "1" NA "SFT1"
"1998-07-14" 589 NA 19 36 57 NA "1" NA "SFT1"
"1998-07-14" 589 NA 19 38 11 NA "1" NA "SFT1"
"1998-07-14" 589 NA 19 38 30 NA NA "1" "SFT1"
"1998-07-14" 589 NA 19 38 44 NA "1" NA "SFT1"
"1998-07-14" 589 NA 19 38 58 NA "1" NA "SFT1"
"1998-07-14" 589 NA 19 39 51 NA NA "1" "SFT1"
"1998-07-14" 589 NA 19 40 3 NA "1" NA "SFT1"
"1998-07-14" 589 NA 19 40 18 NA "1" NA "SFT1"
"1998-07-14" 589 NA 19 42 4 NA "1" NA "SFT1"
"1998-07-14" 589 NA 19 42 18 NA NA "1" "SFT1"
"1998-07-14" 589 NA 19 42 27 NA "1" NA "SFT1"
"1998-07-14" 589 NA 19 42 57 NA "1" NA "SFT1"
"1998-07-14" 589 NA 19 43 10 NA NA "1" "SFT1"
"1998-07-14" 589 NA 19 43 38 NA "1" NA "SFT1"
"1998-07-14" 589 NA 19 43 55 NA NA "1" "SFT1"
"1998-07-14" 589 NA 19 44 9 NA "1" NA "SFT1"
"1998-07-14" 589 NA 19 46 38 NA "1" NA "SFT1"
"1998-07-14" 589 NA 19 46 56 NA NA "1" "SFT1"
"1998-07-14" 589 NA 19 47 36 NA "1" NA "SFT1"
"1998-07-14" 589 NA 19 47 50 NA NA "1" "SFT1"
"1998-07-14" 589 NA 19 48 0 NA "1" NA "SFT1"
"1998-07-14" 589 NA 19 48 11 NA "1" NA "SFT1"
"1998-07-14" 589 NA 19 49 15 NA "1" NA "SFT1"
"1998-07-14" 589 NA 19 49 32 NA NA "1" "SFT1"
"1998-07-14" 589 NA 19 49 38 NA "1" NA "SFT1"
"1998-07-14" 589 NA 19 49 48 NA "1" NA "SFT1"
"1998-07-14" 589 NA 19 50 0 NA "1" NA "SFT1"
"1998-07-14" 589 NA 19 50 8 NA NA "1" "SFT1"
"1998-07-14" 589 NA 19 50 18 NA "1" NA "SFT1"
"1998-07-14" 589 NA 19 50 30 NA "1" NA "SFT1"
"1998-07-14" 589 NA 19 50 41 NA "1" NA "SFT1"
"1998-07-14" 589 NA 19 51 0 NA "1" NA "SFT1"
"1998-07-14" 589 NA 19 52 13 NA "1" NA "SFT1"
"1998-07-14" 589 NA 19 52 36 NA NA "1" "SFT1"
"1998-07-14" 589 NA 19 52 38 NA "1" NA "SFT1"
"1998-07-14" 589 NA 19 52 51 NA "1" NA "SFT1"
"1998-07-14" 589 NA 19 54 2 NA NA "1" "SFT1"
"1998-07-14" 589 NA 19 54 36 NA NA "1" "SFT1"
"1998-07-14" 589 NA 19 54 46 NA "1" NA "SFT1"
"1998-07-14" 589 NA 19 54 51 NA "1" NA "SFT1"
"1998-07-16" 590 26 19 33 30 NA "1" NA "Mix"
"1998-07-16" 590 26 19 36 16 NA "1" NA "Mix"
"1998-07-16" 590 26 19 36 28 NA "1" NA "Mix"
"1998-07-16" 590 26 19 36 40 NA "1" NA "Mix"
"1998-07-16" 590 26 19 38 27 NA "1" NA "Mix"
"1998-07-16" 590 26 19 38 43 NA "1" NA "Mix"
"1998-07-16" 590 26 19 40 52 NA "1" NA "Mix"
"1998-07-16" 590 26 19 41 4 NA "1" NA "Mix"
"1998-07-16" 590 26 19 41 13 NA "1" NA "Mix"
"1998-07-16" 590 26 19 41 26 NA "1" NA "Mix"
"1998-07-16" 590 26 19 43 19 NA "1" NA "Mix"
"1998-07-16" 590 26 19 43 30 NA "1" NA "Mix"
"1998-07-16" 590 26 19 43 39 NA "1" NA "Mix"
"1998-07-16" 590 26 19 43 47 NA "1" NA "Mix"
"1998-07-16" 590 26 19 45 34 NA "1" NA "Mix"
"1998-07-16" 590 26 19 45 55 NA "1" NA "Mix"
"1998-07-16" 590 26 19 47 25 NA "1" NA "Mix"
"1998-07-16" 590 26 19 47 38 NA "1" NA "Mix"
"1998-07-16" 590 26 19 47 53 NA "1" NA "Mix"
"1998-07-16" 590 26 19 48 9 NA "1" NA "Mix"
"1998-07-16" 590 26 19 48 25 NA "1" NA "Mix"
"1998-07-16" 590 26 19 48 43 NA "1" NA "Mix"
"1998-07-16" 590 26 19 48 59 NA "1" NA "Mix"
"1998-07-16" 590 26 19 49 13 NA "1" NA "Mix"
"1998-07-16" 590 26 19 53 7 NA "1" NA "Mix"
"1998-07-16" 590 26 19 53 19 NA "1" NA "Mix"
"1998-07-16" 590 26 19 53 30 NA "1" NA "Mix"
"1998-07-16" 590 26 19 53 40 NA "1" NA "Mix"
"1998-07-16" 590 26 19 53 50 NA "1" NA "Mix"
"1998-07-16" 590 26 19 57 47 NA "1" NA "Mix"
"1998-07-16" 590 26 19 57 59 NA "1" NA "Mix"
"1998-07-16" 590 26 19 58 10 NA "1" NA "Mix"
"1998-07-16" 590 26 19 58 20 NA "1" NA "Mix"
"1998-07-16" 590 26 19 58 30 NA "1" NA "Mix"
"1998-07-16" 590 26 19 58 41 NA "1" NA "Mix"
"1998-07-16" 590 26 20 1 57 NA "1" NA "Mix"
"1998-07-16" 590 26 20 2 10 NA "1" NA "Mix"
"1998-07-16" 590 26 20 2 24 NA "1" NA "Mix"
"1998-07-16" 590 26 20 2 37 NA "1" NA "Mix"
"1998-07-16" 590 26 20 2 54 NA "1" NA "Mix"
"1998-07-16" 590 26 20 3 9 NA "1" NA "Mix"
"1998-07-16" 590 26 20 3 26 NA "1" NA "Mix"
"1998-07-16" 590 26 20 3 38 NA "1" NA "Mix"
"1998-07-16" 590 26 20 7 14 NA "1" NA "Mix"
"1998-07-16" 590 26 20 7 28 NA "1" NA "Mix"
"1998-07-16" 590 26 20 7 40 NA "1" NA "Mix"
"1998-07-16" 590 26 20 7 49 NA "1" NA "Mix"
"1998-07-18" 591 NA 18 33 10 NA "1" "1" "SFT1"
"1998-07-18" 591 NA 18 33 21 NA "1" NA "SFT1"
"1998-07-18" 591 NA 18 34 11 NA "1" "1" "SFT1"
"1998-07-18" 591 NA 18 34 18 NA "1" NA "SFT1"
"1998-07-18" 591 NA 18 35 4 NA "1" "1" "SFT1"
"1998-07-18" 591 NA 18 36 22 NA "1" NA "SFT1"
"1998-07-18" 591 NA 18 37 11 NA "1" "1" "SFT1"
"1998-07-18" 591 NA 18 37 30 NA "1" "1" "SFT1"
"1998-07-18" 591 NA 18 37 49 NA "1" NA "SFT1"
"1998-07-18" 591 NA 18 38 4 NA "1" "1" "SFT1"
"1998-07-18" 591 NA 18 38 32 NA "1" NA "SFT1"
"1998-07-18" 591 NA 18 38 57 NA "1" NA "SFT1"
"1998-07-18" 591 NA 18 40 50 NA "1" NA "SFT1"
"1998-07-18" 591 NA 18 41 3 NA "1" NA "SFT1"
"1998-07-18" 591 NA 18 41 15 NA "1" NA "SFT1"
"1998-07-18" 591 NA 18 41 27 NA "1" NA "SFT1"
"1998-07-18" 591 NA 18 41 38 NA "1" NA "SFT1"
"1998-07-18" 591 NA 18 43 19 NA "1" NA "SFT1"
"1998-07-18" 591 NA 18 45 42 NA "1" NA "SFT1"
"1998-07-18" 591 NA 18 45 56 NA "1" NA "SFT1"
"1998-07-18" 591 NA 18 46 8 NA "1" NA "SFT1"
"1998-07-18" 591 NA 18 46 23 NA "1" NA "SFT1"
"1998-07-18" 591 NA 18 46 36 NA "1" NA "SFT1"
"1998-07-18" 591 NA 18 46 51 NA "1" NA "SFT1"
"1998-07-18" 591 NA 18 48 52 NA "1" NA "SFT1"
"1998-07-18" 591 NA 18 49 5 NA "1" NA "SFT1"
"1998-07-18" 591 NA 18 49 18 NA "1" NA "SFT1"
"1998-07-18" 591 NA 18 52 55 NA "1" NA "SFT1"
"1998-07-18" 591 NA 18 53 28 NA "1" "1" "SFT1"
"1998-07-18" 591 NA 18 53 48 NA "1" NA "SFT1"
"1998-07-18" 591 NA 18 53 56 NA "1" NA "SFT1"
"1998-07-18" 592 NA 19 3 31 NA "1" NA "SFT1"
"1998-07-18" 592 NA 19 5 1 NA "1" NA "SFT1"
"1998-07-18" 592 NA 19 5 13 NA "1" NA "SFT1"
"1998-07-18" 592 NA 19 5 20 NA "1" NA "SFT1"
"1998-07-18" 592 NA 19 5 30 NA "1" NA "SFT1"
"1998-07-18" 592 NA 19 6 22 NA NA "1" "SFT1"
"1998-07-18" 592 NA 19 6 38 NA "1" NA "SFT1"
"1998-07-18" 592 NA 19 7 38 NA "1" "1" "SFT1"
"1998-07-18" 592 NA 19 7 59 NA "1" NA "SFT1"
"1998-07-18" 592 NA 19 8 10 NA "1" NA "SFT1"
"1998-07-18" 592 NA 19 9 35 NA "1" "1" "SFT1"
"1998-07-18" 592 NA 19 9 55 NA "1" NA "SFT1"
"1998-07-18" 592 NA 19 10 9 NA "1" NA "SFT1"
"1998-07-18" 592 NA 19 10 51 NA "1" NA "SFT1"
"1998-07-18" 592 NA 19 11 7 NA "1" NA "SFT1"
"1998-07-18" 592 NA 19 11 18 NA "1" NA "SFT1"
"1998-07-28" 593 NA 16 55 23 NA "1" NA "DF"
"1998-07-28" 593 NA 16 59 23 NA "1" NA "DF"
"1998-07-28" 593 NA 16 59 38 NA "1" NA "DF"
"1998-07-28" 593 NA 16 59 55 NA "1" NA "DF"
"1998-07-28" 593 NA 17 0 17 NA "1" NA "DF"
"1998-07-28" 593 NA 17 0 38 NA "1" NA "DF"
"1998-07-28" 593 NA 17 1 0 NA "1" NA "DF"
"1998-07-28" 593 NA 17 1 15 NA "1" NA "DF"
"1998-07-28" 593 NA 17 1 25 NA "1" NA "DF"
"1998-07-28" 593 NA 17 6 8 NA "1" NA "DF"
"1998-07-28" 593 NA 17 6 21 NA "1" NA "DF"
"1998-07-28" 593 NA 17 6 36 NA "1" NA "DF"
"1998-07-28" 593 NA 17 6 53 NA "1" NA "DF"
"1998-07-28" 593 NA 17 7 13 NA "1" NA "DF"
"1998-07-28" 593 NA 17 7 33 NA "1" NA "DF"
"1998-07-28" 593 NA 17 7 52 NA "1" NA "DF"
"1998-07-28" 593 NA 17 8 1 NA "1" NA "DF"
"1998-07-28" 593 NA 17 13 50 NA "1" NA "DF"
"1998-07-28" 593 NA 17 14 2 NA "1" NA "DF"
"1998-07-28" 593 NA 17 14 15 NA "1" NA "DF"
"1998-07-28" 593 NA 17 14 30 NA "1" NA "DF"
"1998-07-28" 593 NA 17 14 48 NA "1" NA "DF"
"1998-07-28" 593 NA 17 15 9 NA "1" NA "DF"
"1998-07-28" 593 NA 17 15 33 NA "1" NA "DF"
"1998-07-28" 593 NA 17 15 45 NA "1" NA "DF"
"1998-07-28" 593 NA 17 15 53 NA "1" NA "DF"
"1998-07-28" 593 NA 17 22 16 NA "1" NA "DF"
"1998-07-28" 593 NA 17 22 23 NA "1" NA "DF"
"1998-07-28" 593 NA 17 22 32 NA "1" NA "DF"
"1998-07-28" 593 NA 17 22 54 NA "1" NA "DF"
"1998-07-28" 593 NA 17 23 7 NA "1" NA "DF"
"1998-07-28" 593 NA 17 23 20 NA "1" NA "DF"
"1998-07-28" 593 NA 17 23 34 NA "1" NA "DF"
"1998-07-28" 593 NA 17 23 51 NA "1" NA "DF"
"1998-07-28" 593 NA 17 24 8 NA "1" NA "DF"
"1998-07-28" 593 NA 17 24 26 NA "1" NA "DF"
"1998-07-28" 593 NA 17 24 44 NA "1" NA "DF"
"1998-07-28" 593 NA 17 25 5 NA "1" NA "DF"
"1998-07-28" 593 NA 17 25 19 NA "1" NA "DF"
"1998-07-28" 593 NA 17 25 31 NA "1" NA "DF"
"1998-07-28" 593 NA 17 30 42 NA "1" NA "DF"
"1998-07-28" 593 NA 17 30 55 NA "1" NA "DF"
"1998-07-28" 593 NA 17 31 8 NA "1" NA "DF"
"1998-07-28" 593 NA 17 31 22 NA "1" NA "DF"
"1998-07-28" 593 NA 17 31 35 NA "1" NA "DF"
"1998-07-28" 593 NA 17 31 49 NA "1" NA "DF"
"1998-07-28" 593 NA 17 32 5 NA "1" NA "DF"
"1998-07-28" 593 NA 17 32 22 NA "1" NA "DF"
"1998-07-28" 593 NA 17 32 41 NA "1" NA "DF"
"1998-07-28" 593 NA 17 33 1 NA "1" NA "DF"
"1998-07-28" 593 NA 17 33 13 NA "1" NA "DF"
"1998-07-28" 593 NA 17 33 23 NA "1" NA "DF"
"1998-07-28" 593 NA 17 37 58 NA "1" NA "DF"
"1998-07-28" 593 NA 17 38 13 NA "1" NA "DF"
"1998-07-28" 593 NA 17 38 28 NA "1" NA "DF"
"1998-07-28" 593 NA 17 38 45 NA "1" NA "DF"
"1998-07-28" 593 NA 17 39 5 NA "1" NA "DF"
"1998-07-28" 593 NA 17 39 30 NA "1" NA "DF"
"1998-07-28" 593 NA 17 39 48 NA "1" NA "DF"
"1998-07-28" 593 NA 17 40 0 NA "1" NA "DF"
"1998-07-28" 593 NA 17 46 6 NA "1" NA "DF"
"1998-07-28" 593 NA 17 46 19 NA "1" NA "DF"
"1998-07-28" 593 NA 17 46 32 NA "1" NA "DF"
"1998-07-28" 593 NA 17 46 45 NA "1" NA "DF"
"1998-07-28" 593 NA 17 47 3 NA "1" NA "DF"
"1998-07-28" 593 NA 17 47 23 NA "1" NA "DF"
"1998-07-28" 593 NA 17 47 43 NA "1" NA "DF"
"1998-07-28" 593 NA 17 48 5 NA "1" NA "DF"
"1998-07-28" 593 NA 17 48 20 NA "1" NA "DF"
"1998-07-28" 593 NA 17 48 30 NA "1" NA "DF"
"1998-08-01" 594 26 8 54 25 NA "1" NA "DF"
"1998-08-01" 594 26 8 59 46 NA "1" NA "DF"
"1998-08-01" 594 26 8 59 59 NA "1" NA "DF"
"1998-08-01" 594 26 9 0 9 NA "1" NA "DF"
"1998-08-01" 594 26 9 0 21 NA "1" NA "DF"
"1998-08-01" 594 26 9 0 33 NA "1" NA "DF"
"1998-08-01" 594 26 9 0 45 NA "1" NA "DF"
"1998-08-01" 594 26 9 0 58 NA "1" NA "DF"
"1998-08-01" 594 26 9 1 8 NA "1" NA "DF"
"1998-08-01" 594 26 9 1 17 NA "1" NA "DF"
"1998-08-01" 594 26 9 1 31 NA "1" NA "DF"
"1998-08-01" 594 26 9 4 38 NA "1" NA "DF"
"1998-08-01" 594 26 9 4 49 NA "1" NA "DF"
"1998-08-01" 594 26 9 5 3 NA "1" NA "DF"
"1998-08-01" 594 26 9 5 18 NA "1" NA "DF"
"1998-08-01" 594 26 9 5 27 NA "1" NA "DF"
"1998-08-01" 594 26 9 8 29 NA "1" NA "DF"
"1998-08-01" 594 26 9 8 41 NA "1" NA "DF"
"1998-08-01" 594 26 9 8 51 NA "1" NA "DF"
"1998-08-01" 594 26 9 9 1 NA "1" NA "DF"
"1998-08-01" 594 26 9 9 10 NA "1" NA "DF"
"1998-08-01" 594 26 9 11 3 NA "1" NA "DF"
"1998-08-01" 594 26 9 11 16 NA "1" NA "DF"
"1998-08-01" 594 26 9 11 26 NA "1" NA "DF"
"1998-08-01" 594 26 9 13 2 NA "1" NA "DF"
"1998-08-01" 594 26 9 13 14 NA "1" NA "DF"
"1998-08-01" 594 26 9 13 25 NA "1" NA "DF"
"1998-08-01" 594 26 9 13 38 NA "1" NA "DF"
"1998-08-01" 594 26 9 13 48 NA "1" NA "DF"
"1998-08-01" 594 26 9 16 46 NA "1" NA "DF"
"1998-08-01" 594 26 9 16 56 NA "1" NA "DF"
"1998-08-01" 594 26 9 17 6 NA "1" NA "DF"
"1998-08-01" 594 26 9 17 18 NA "1" NA "DF"
"1998-08-01" 594 26 9 17 28 NA "1" NA "DF"
"1998-08-01" 594 26 9 19 30 NA "1" NA "DF"
"1998-08-01" 594 26 9 19 44 NA "1" NA "DF"
"1998-08-01" 594 26 9 19 56 NA "1" NA "DF"
"1998-08-01" 594 26 9 20 8 NA "1" NA "DF"
"1998-08-01" 594 26 9 20 18 NA "1" NA "DF"
"1998-08-01" 594 26 9 22 58 NA "1" NA "DF"
"1998-08-01" 594 26 9 23 11 NA "1" NA "DF"
"1998-08-01" 594 26 9 23 21 NA "1" NA "DF"
"1998-08-01" 594 26 9 23 40 NA "1" NA "DF"
"1998-08-01" 594 26 9 23 51 NA "1" NA "DF"
"1998-08-01" 594 26 9 27 14 NA "1" NA "DF"
"1998-08-01" 594 26 9 27 31 NA "1" NA "DF"
"1998-08-01" 594 26 9 27 41 NA "1" NA "DF"
"1998-08-01" 594 26 9 27 53 NA "1" NA "DF"
"1998-08-01" 594 26 9 28 5 NA "1" NA "DF"
"1998-08-01" 594 26 9 28 19 NA "1" NA "DF"
"1998-08-01" 594 26 9 28 35 NA "1" NA "DF"
"1998-08-01" 594 26 9 28 51 NA "1" NA "DF"
"1998-08-01" 594 26 9 29 9 NA "1" NA "DF"
"1998-08-01" 594 26 9 29 28 NA "1" NA "DF"
"1998-08-01" 594 26 9 29 51 NA "1" NA "DF"
"1998-08-01" 594 26 9 30 13 NA "1" NA "DF"
"1998-08-01" 594 26 9 30 33 NA "1" NA "DF"
"1998-08-01" 594 26 9 30 54 NA "1" NA "DF"
"1998-08-01" 594 26 9 31 17 NA "1" NA "DF"
"1998-08-01" 594 26 9 31 36 NA "1" NA "DF"
"1998-08-01" 594 26 9 31 54 NA "1" NA "DF"
"1998-08-01" 594 26 9 32 6 NA "1" NA "DF"
"1998-08-05" 595 9 18 37 35 NA "1" NA "NSF"
"1998-08-05" 595 9 18 41 36 NA "1" NA "NSF"
"1998-08-05" 595 9 18 41 50 NA "1" NA "NSF"
"1998-08-05" 595 9 18 41 59 NA "1" NA "NSF"
"1998-08-05" 595 9 18 42 9 NA "1" NA "NSF"
"1998-08-05" 595 9 18 42 18 NA "1" NA "NSF"
"1998-08-05" 595 9 18 44 1 NA "1" NA "NSF"
"1998-08-05" 595 9 18 44 15 NA "1" NA "NSF"
"1998-08-05" 595 9 18 44 21 NA "1" NA "NSF"
"1998-08-05" 595 9 18 44 30 NA "1" NA "NSF"
"1998-08-05" 595 9 18 44 40 NA "1" NA "NSF"
"1998-08-05" 595 9 18 46 33 NA "1" NA "NSF"
"1998-08-05" 595 9 18 46 51 NA "1" NA "NSF"
"1998-08-05" 595 9 18 47 3 NA "1" NA "NSF"
"1998-08-05" 595 9 18 47 13 NA "1" NA "NSF"
"1998-08-05" 595 9 18 49 56 NA "1" NA "NSF"
"1998-08-05" 595 9 18 50 9 NA "1" NA "NSF"
"1998-08-05" 595 9 18 50 20 NA "1" NA "NSF"
"1998-08-05" 595 9 18 50 31 NA "1" NA "NSF"
"1998-08-05" 595 9 18 50 44 NA "1" NA "NSF"
"1998-08-05" 595 9 18 50 56 NA "1" NA "NSF"
"1998-08-05" 595 9 18 54 28 NA "1" NA "NSF"
"1998-08-05" 595 9 18 54 45 NA NA "1" "NSF"
"1998-08-05" 595 9 18 54 57 NA "1" NA "NSF"
"1998-08-05" 595 9 18 55 14 NA "1" NA "NSF"
"1998-08-05" 595 9 18 55 24 NA "1" NA "NSF"
"1998-08-05" 595 9 18 57 24 NA "1" NA "NSF"
"1998-08-05" 595 9 18 57 36 NA NA "1" "NSF"
"1998-08-05" 595 9 18 57 46 NA "1" NA "NSF"
"1998-08-05" 595 9 18 57 58 NA "1" NA "NSF"
"1998-08-05" 595 9 19 1 17 NA "1" NA "NSF"
"1998-08-05" 595 9 19 1 33 NA "1" NA "NSF"
"1998-08-05" 595 9 19 1 40 NA "1" NA "NSF"
"1998-08-05" 595 9 19 1 52 NA "1" NA "NSF"
"1998-08-05" 595 9 19 2 3 NA "1" NA "NSF"
"1998-08-05" 595 9 19 2 16 NA "1" NA "NSF"
"1998-08-05" 595 9 19 4 38 NA "1" NA "NSF"
"1998-08-05" 595 9 19 4 46 NA NA "1" "NSF"
"1998-08-05" 595 9 19 4 53 NA "1" NA "NSF"
"1998-08-05" 595 9 19 5 2 NA "1" NA "NSF"
"1998-08-05" 595 9 19 5 11 NA "1" NA "NSF"
"1998-08-05" 595 9 19 5 20 NA "1" NA "NSF"
"1998-08-05" 595 9 19 9 7 NA "1" NA "NSF"
"1998-08-05" 595 9 19 9 18 NA "1" NA "NSF"
"1998-08-05" 595 9 19 9 29 NA "1" NA "NSF"
"1998-08-05" 595 9 19 9 42 NA "1" NA "NSF"
"1998-08-05" 595 9 19 9 53 NA "1" NA "NSF"
"1998-08-05" 595 9 19 10 4 NA "1" NA "NSF"
"1998-08-05" 595 9 19 14 22 NA "1" NA "NSF"
"1998-08-05" 595 9 19 14 35 NA "1" NA "NSF"
"1998-08-05" 595 9 19 14 48 NA "1" NA "NSF"
"1998-08-05" 595 9 19 14 59 NA "1" NA "NSF"
"1998-08-05" 595 9 19 15 12 NA "1" NA "NSF"
"1998-08-12" 596 NA 12 57 38 NA "1" NA "REST"
"1998-08-12" 596 NA 12 58 24 NA "1" "1" "REST"
"1998-08-12" 596 NA 12 59 19 NA "1" NA "REST"
"1998-08-12" 596 NA 12 59 34 NA "1" NA "REST"
"1998-08-12" 596 NA 13 0 6 NA "1" NA "REST"
"1998-08-12" 596 NA 13 0 53 NA "1" NA "REST"
"1998-08-12" 596 NA 13 1 30 NA "1" NA "REST"
"1998-08-12" 596 NA 13 1 46 NA "1" NA "REST"
"1998-08-12" 596 NA 13 2 15 NA "1" NA "REST"
"1998-08-12" 596 NA 13 2 50 NA "1" NA "REST"
"1998-08-12" 596 NA 13 3 33 NA "1" NA "REST"
"1998-08-12" 596 NA 13 3 54 NA "1" NA "REST"
"1998-08-12" 596 NA 13 4 40 NA "1" NA "REST"
"1998-08-12" 596 NA 13 5 30 NA "1" NA "REST"
"1998-08-12" 596 NA 13 5 56 NA "1" NA "REST"
"1998-08-12" 596 NA 13 6 29 NA "1" NA "REST"
"1998-08-12" 596 NA 13 7 4 NA "1" NA "REST"
"1998-08-12" 596 NA 13 7 19 NA "1" NA "REST"
"1998-08-12" 596 NA 13 8 36 NA "1" NA "REST"
"1998-08-12" 596 NA 13 9 49 NA "1" NA "REST"
"1998-08-12" 596 NA 13 10 13 NA "1" NA "REST"
"1998-08-12" 596 NA 13 10 39 NA "1" NA "REST"
"1998-08-12" 596 NA 13 12 21 NA "1" NA "REST"
"1998-08-12" 596 NA 13 14 17 NA "1" NA "REST"
"1998-08-12" 596 NA 13 14 50 NA "1" NA "REST"
"1998-08-12" 596 NA 13 15 16 NA "1" NA "REST"
"1998-08-12" 596 NA 13 15 39 NA "1" NA "REST"
"1998-08-12" 596 NA 13 16 11 NA "1" NA "REST"
"1998-08-12" 596 NA 13 16 30 NA "1" NA "REST"
"1998-08-12" 596 NA 13 17 4 NA NA "1" "REST"
"1998-08-12" 596 NA 13 17 42 NA "1" NA "REST"
"1998-08-12" 596 NA 13 18 11 NA "1" NA "REST"
"1998-08-12" 596 NA 13 18 34 NA "1" NA "REST"
"1998-08-12" 596 NA 13 18 50 NA "1" NA "REST"
"1998-08-12" 596 NA 13 21 37 NA "1" NA "REST"
"1998-08-12" 596 NA 13 22 40 NA "1" NA "REST"
"1998-08-12" 596 NA 13 22 53 NA "1" NA "REST"
"1998-08-12" 596 NA 13 23 53 NA "1" NA "REST"
"1998-08-12" 596 NA 13 24 40 NA "1" NA "REST"
"1998-08-12" 596 NA 13 25 0 NA "1" NA "REST"
"1998-08-12" 596 NA 13 26 26 NA "1" NA "REST"
"1998-08-12" 596 NA 13 27 29 NA "1" NA "REST"
"1998-08-12" 596 NA 13 27 49 NA "1" NA "REST"
"1998-08-12" 596 NA 13 28 10 NA "1" NA "REST"
"1998-08-12" 596 NA 13 29 49 NA "1" NA "REST"
"1998-08-12" 596 NA 13 30 22 NA "1" NA "REST"
"1998-08-12" 596 NA 13 31 21 NA "1" NA "REST"
"1998-08-12" 596 NA 13 32 1 NA "1" NA "REST"
"1998-08-12" 596 NA 13 33 1 NA "1" NA "REST"
"1998-08-12" 596 NA 13 33 22 NA "1" NA "REST"
"1998-08-12" 596 NA 13 34 34 NA "1" NA "REST"
"1998-08-12" 596 NA 13 35 45 NA "1" NA "REST"
"1998-08-12" 596 NA 13 36 5 NA "1" NA "REST"
"1998-08-12" 596 NA 13 36 30 NA "1" NA "REST"
"1998-08-12" 596 NA 13 37 7 NA "1" NA "REST"
"1998-08-13" 597 NA 14 40 1 NA "1" NA "DF"
"1998-08-13" 597 NA 14 46 22 NA "1" NA "DF"
"1998-08-13" 597 NA 14 46 37 NA "1" NA "DF"
"1998-08-13" 597 NA 14 46 48 NA "1" NA "DF"
"1998-08-13" 597 NA 14 47 48 NA "1" NA "DF"
"1998-08-13" 597 NA 14 48 5 NA "1" NA "DF"
"1998-08-13" 597 NA 14 48 25 NA "1" NA "DF"
"1998-08-13" 597 NA 14 48 44 NA "1" NA "DF"
"1998-08-13" 597 NA 14 54 39 NA "1" NA "DF"
"1998-08-13" 597 NA 14 54 54 NA "1" NA "DF"
"1998-08-13" 597 NA 14 55 6 NA "1" NA "DF"
"1998-08-13" 597 NA 14 55 23 NA "1" NA "DF"
"1998-08-13" 597 NA 14 55 42 NA "1" NA "DF"
"1998-08-13" 597 NA 14 55 56 NA "1" NA "DF"
"1998-08-13" 597 NA 14 56 13 NA "1" NA "DF"
"1998-08-13" 597 NA 14 56 32 NA "1" NA "DF"
"1998-08-13" 597 NA 15 3 25 NA "1" NA "DF"
"1998-08-13" 597 NA 15 3 49 NA "1" NA "DF"
"1998-08-13" 597 NA 15 4 0 NA "1" NA "DF"
"1998-08-13" 597 NA 15 4 16 NA "1" NA "DF"
"1998-08-13" 597 NA 15 4 36 NA "1" NA "DF"
"1998-08-13" 597 NA 15 4 57 NA "1" NA "DF"
"1998-08-13" 597 NA 15 5 18 NA "1" NA "DF"
"1998-08-13" 597 NA 15 5 43 NA "1" NA "DF"
"1998-08-13" 597 NA 15 6 11 NA "1" NA "DF"
"1998-08-13" 597 NA 15 12 23 NA "1" NA "DF"
"1998-08-13" 597 NA 15 12 34 NA "1" NA "DF"
"1998-08-13" 597 NA 15 12 48 NA "1" NA "DF"
"1998-08-13" 597 NA 15 13 0 NA "1" NA "DF"
"1998-08-13" 597 NA 15 13 16 NA "1" NA "DF"
"1998-08-13" 597 NA 15 13 31 NA "1" NA "DF"
"1998-08-13" 597 NA 15 13 45 NA "1" NA "DF"
"1998-08-13" 597 NA 15 14 11 NA "1" NA "DF"
"1998-08-13" 597 NA 15 14 57 NA "1" NA "DF"
"1998-08-13" 597 NA 15 15 20 NA "1" NA "DF"
"1998-08-13" 597 NA 15 22 34 NA "1" NA "DF"
"1998-08-13" 597 NA 15 22 48 NA "1" NA "DF"
"1998-08-13" 597 NA 15 23 0 NA "1" NA "DF"
"1998-08-13" 597 NA 15 23 12 NA "1" NA "DF"
"1998-08-13" 597 NA 15 23 26 NA "1" NA "DF"
"1998-08-13" 597 NA 15 23 40 NA "1" NA "DF"
"1998-08-13" 597 NA 15 23 56 NA "1" NA "DF"
"1998-08-13" 597 NA 15 24 12 NA "1" NA "DF"
"1998-08-13" 597 NA 15 24 30 NA "1" NA "DF"
"1998-08-13" 597 NA 15 24 49 NA "1" NA "DF"
"1998-08-13" 597 NA 15 25 7 NA "1" NA "DF"
"1998-08-16" 598 9 19 2 42 NA "1" NA "Mix"
"1998-08-16" 598 9 19 3 32 NA "1" "1" "Mix"
"1998-08-16" 598 9 19 4 39 NA "1" NA "Mix"
"1998-08-16" 598 9 19 4 49 NA NA "1" "Mix"
"1998-08-16" 598 9 19 4 57 NA "1" NA "Mix"
"1998-08-16" 598 9 19 5 7 NA "1" NA "Mix"
"1998-08-16" 598 9 19 7 54 NA "1" NA "Mix"
"1998-08-16" 598 9 19 8 6 NA NA "1" "Mix"
"1998-08-16" 598 9 19 8 17 NA "1" NA "Mix"
"1998-08-16" 598 9 19 8 26 NA "1" NA "Mix"
"1998-08-16" 598 9 19 8 35 NA "1" NA "Mix"
"1998-08-16" 598 9 19 10 17 NA NA "1" "Mix"
"1998-08-16" 598 9 19 10 22 NA "1" NA "Mix"
"1998-08-16" 598 9 19 10 33 NA "1" NA "Mix"
"1998-08-16" 598 9 19 10 44 NA "1" NA "Mix"
"1998-08-16" 598 9 19 12 2 NA NA "1" "Mix"
"1998-08-16" 598 9 19 12 6 NA "1" NA "Mix"
"1998-08-16" 598 9 19 13 33 NA "1" NA "Mix"
"1998-08-16" 598 9 19 13 41 NA "1" NA "Mix"
"1998-08-16" 598 9 19 13 48 NA "1" NA "Mix"
"1998-08-16" 598 9 19 16 36 NA "1" NA "Mix"
"1998-08-16" 598 9 19 17 58 NA "1" NA "Mix"
"1998-08-16" 598 9 19 18 5 NA "1" NA "Mix"
"1998-08-16" 598 9 19 19 38 NA "1" NA "Mix"
"1998-08-16" 598 9 19 23 37 NA "1" NA "Mix"
"1998-08-16" 598 9 19 24 6 NA "1" NA "Mix"
"1998-08-16" 598 9 19 24 15 NA "1" NA "Mix"
"1998-08-16" 598 9 19 24 24 NA "1" NA "Mix"
"1998-08-16" 598 9 19 24 33 NA "1" NA "Mix"
"1998-08-16" 598 9 19 24 40 NA "1" NA "Mix"
"1998-08-16" 598 9 19 27 32 NA "1" "1" "Mix"
"1998-08-16" 598 9 19 27 47 NA "1" NA "Mix"
"1998-08-16" 598 9 19 32 0 NA "1" NA "Mix"
"1998-08-16" 598 9 19 32 7 NA "1" NA "Mix"
"1998-08-16" 598 9 19 32 26 NA "1" NA "Mix"
"1998-08-16" 598 9 19 32 34 NA "1" NA "Mix"
"1998-08-16" 598 9 19 32 39 NA "1" NA "Mix"
"1998-08-16" 598 9 19 35 10 NA "1" "1" "Mix"
"1998-08-16" 598 9 19 35 24 NA "1" NA "Mix"
"1998-08-16" 598 9 19 35 34 NA "1" NA "Mix"
"1998-08-16" 598 9 19 35 41 NA "1" NA "Mix"
"1998-08-17" 599 NA 14 18 32 NA "1" NA "NSF"
"1998-08-17" 599 NA 14 23 20 NA "1" NA "NSF"
"1998-08-17" 599 NA 14 23 44 NA "1" NA "NSF"
"1998-08-17" 599 NA 14 23 58 NA "1" NA "NSF"
"1998-08-17" 599 NA 14 26 28 NA "1" NA "NSF"
"1998-08-17" 599 NA 14 28 18 NA "1" NA "NSF"
"1998-08-17" 599 NA 14 28 30 NA "1" NA "NSF"
"1998-08-17" 599 NA 14 28 43 NA "1" NA "NSF"
"1998-08-17" 599 NA 14 28 56 NA "1" NA "NSF"
"1998-08-17" 599 NA 14 33 55 NA "1" NA "NSF"
"1998-08-17" 599 NA 14 34 7 NA "1" NA "NSF"
"1998-08-17" 599 NA 14 34 18 NA "1" NA "NSF"
"1998-08-17" 599 NA 14 34 30 NA "1" NA "NSF"
"1998-08-17" 599 NA 14 34 42 NA "1" NA "NSF"
"1998-08-17" 599 NA 14 38 53 NA "1" NA "NSF"
"1998-08-17" 599 NA 14 39 4 NA "1" NA "NSF"
"1998-08-17" 599 NA 14 39 17 NA "1" NA "NSF"
"1998-08-17" 599 NA 14 39 31 NA "1" NA "NSF"
"1998-08-17" 599 NA 14 43 36 NA "1" NA "NSF"
"1998-08-17" 599 NA 14 43 50 NA "1" NA "NSF"
"1998-08-17" 599 NA 14 44 2 NA "1" NA "NSF"
"1998-08-17" 599 NA 14 44 17 NA "1" NA "NSF"
"1998-08-17" 599 NA 14 45 2 NA "1" NA "NSF"
"1998-08-17" 599 NA 14 47 28 NA "1" NA "NSF"
"1998-08-17" 599 NA 14 47 43 NA "1" NA "NSF"
"1998-08-17" 599 NA 14 48 0 NA "1" NA "NSF"
"1998-08-17" 599 NA 14 52 55 NA "1" NA "NSF"
"1998-08-17" 599 NA 14 53 8 NA "1" NA "NSF"
"1998-08-17" 599 NA 14 53 23 NA "1" NA "NSF"
"1998-08-17" 599 NA 14 53 37 NA "1" NA "NSF"
"1998-08-19" 600 NA 8 42 35 NA "1" NA "DF"
"1998-08-19" 600 NA 8 48 45 NA "1" NA "DF"
"1998-08-19" 600 NA 8 49 0 NA "1" NA "DF"
"1998-08-19" 600 NA 8 49 12 NA "1" NA "DF"
"1998-08-19" 600 NA 8 49 26 NA "1" NA "DF"
"1998-08-19" 600 NA 8 49 41 NA "1" NA "DF"
"1998-08-19" 600 NA 8 49 52 NA "1" NA "DF"
"1998-08-19" 600 NA 8 55 4 NA "1" NA "DF"
"1998-08-19" 600 NA 8 55 16 NA "1" NA "DF"
"1998-08-19" 600 NA 8 55 27 NA "1" NA "DF"
"1998-08-19" 600 NA 8 55 38 NA "1" NA "DF"
"1998-08-19" 600 NA 8 55 50 NA "1" NA "DF"
"1998-08-19" 600 NA 8 56 4 NA "1" NA "DF"
"1998-08-19" 600 NA 8 56 15 NA "1" NA "DF"
"1998-08-19" 600 NA 8 59 23 NA "1" NA "DF"
"1998-08-19" 600 NA 8 59 32 NA "1" NA "DF"
"1998-08-19" 600 NA 8 59 44 NA "1" NA "DF"
"1998-08-19" 600 NA 9 0 54 NA "1" NA "DF"
"1998-08-19" 600 NA 9 1 12 NA "1" NA "DF"
"1998-08-19" 600 NA 9 1 26 NA "1" NA "DF"
"1998-08-19" 600 NA 9 1 47 NA "1" NA "DF"
"1998-08-19" 600 NA 9 6 3 NA "1" NA "DF"
"1998-08-19" 600 NA 9 6 13 NA "1" NA "DF"
"1998-08-19" 600 NA 9 6 24 NA "1" NA "DF"
"1998-08-19" 600 NA 9 6 35 NA "1" NA "DF"
"1998-08-19" 600 NA 9 6 49 NA "1" NA "DF"
"1998-08-19" 600 NA 9 14 34 NA "1" NA "DF"
"1998-08-19" 600 NA 9 14 52 NA "1" NA "DF"
"1998-08-19" 600 NA 9 15 2 NA "1" NA "DF"
"1998-08-19" 600 NA 9 15 13 NA "1" NA "DF"
"1998-08-19" 600 NA 9 15 19 NA "1" NA "DF"
"1998-08-19" 600 NA 9 19 9 NA "1" NA "DF"
"1998-08-19" 600 NA 9 19 21 NA "1" NA "DF"
"1998-08-19" 600 NA 9 19 37 NA "1" NA "DF"
"1998-08-19" 600 NA 9 19 52 NA "1" NA "DF"
"1998-08-19" 600 NA 9 28 14 NA "1" NA "DF"
"1998-08-19" 600 NA 9 28 29 NA "1" NA "DF"
"1998-08-19" 600 NA 9 28 46 NA "1" NA "DF"
"1998-08-19" 600 NA 9 28 58 NA "1" NA "DF"
"1998-08-19" 600 NA 9 29 9 NA "1" NA "DF"
"1998-08-19" 600 NA 9 29 17 NA "1" NA "DF"
"1998-08-19" 600 NA 9 32 9 NA "1" NA "DF"
"1998-08-19" 600 NA 9 32 22 NA "1" NA "DF"
"1998-08-19" 600 NA 9 32 35 NA "1" NA "DF"
"1998-08-19" 600 NA 9 32 49 NA "1" NA "DF"
"1998-08-19" 600 NA 9 33 4 NA "1" NA "DF"
"1998-08-19" 600 NA 9 33 12 NA "1" NA "DF"
"1998-08-19" 600 NA 9 40 25 NA "1" NA "DF"
"1998-08-19" 600 NA 9 40 35 NA "1" NA "DF"
"1998-08-19" 600 NA 9 40 45 NA "1" NA "DF"
"1998-08-19" 600 NA 9 40 54 NA "1" NA "DF"
"1998-08-19" 601 NA 11 48 46 NA "1" NA "DF"
"1998-08-19" 601 NA 11 53 1 NA "1" NA "DF"
"1998-08-19" 601 NA 11 53 13 NA "1" NA "DF"
"1998-08-19" 601 NA 11 53 26 NA "1" NA "DF"
"1998-08-19" 601 NA 11 53 39 NA "1" NA "DF"
"1998-08-19" 601 NA 11 53 53 NA "1" NA "DF"
"1998-08-19" 601 NA 11 54 9 NA "1" NA "DF"
"1998-08-19" 601 NA 11 54 27 NA "1" NA "DF"
"1998-08-19" 601 NA 11 54 45 NA "1" NA "DF"
"1998-08-19" 601 NA 11 55 0 NA "1" NA "DF"
"1998-08-19" 601 NA 12 0 12 NA "1" NA "DF"
"1998-08-19" 601 NA 12 0 24 NA "1" NA "DF"
"1998-08-19" 601 NA 12 0 38 NA "1" NA "DF"
"1998-08-19" 601 NA 12 0 50 NA "1" NA "DF"
"1998-08-19" 601 NA 12 1 4 NA "1" NA "DF"
"1998-08-19" 601 NA 12 1 19 NA "1" NA "DF"
"1998-08-19" 601 NA 12 1 35 NA "1" NA "DF"
"1998-08-19" 601 NA 12 1 51 NA "1" NA "DF"
"1998-08-19" 601 NA 12 2 7 NA "1" NA "DF"
"1998-08-19" 601 NA 12 2 25 NA "1" NA "DF"
"1998-08-19" 601 NA 12 2 40 NA "1" NA "DF"
"1998-08-19" 601 NA 12 2 55 NA "1" NA "DF"
"1998-08-19" 601 NA 12 8 9 NA "1" NA "DF"
"1998-08-19" 601 NA 12 8 21 NA "1" NA "DF"
"1998-08-19" 601 NA 12 8 34 NA "1" NA "DF"
"1998-08-19" 601 NA 12 8 48 NA "1" NA "DF"
"1998-08-19" 601 NA 12 9 3 NA "1" NA "DF"
"1998-08-19" 601 NA 12 9 17 NA "1" NA "DF"
"1998-08-19" 601 NA 12 9 34 NA "1" NA "DF"
"1998-08-19" 601 NA 12 9 51 NA "1" NA "DF"
"1998-08-19" 601 NA 12 10 6 NA "1" NA "DF"
"1998-08-19" 601 NA 12 10 23 NA "1" NA "DF"
"1998-08-19" 601 NA 12 15 43 NA "1" NA "DF"
"1998-08-19" 601 NA 12 15 56 NA "1" NA "DF"
"1998-08-19" 601 NA 12 16 8 NA "1" NA "DF"
"1998-08-19" 601 NA 12 16 22 NA "1" NA "DF"
"1998-08-19" 601 NA 12 16 49 NA "1" NA "DF"
"1998-08-19" 601 NA 12 17 5 NA "1" NA "DF"
"1998-08-19" 601 NA 12 17 20 NA "1" NA "DF"
"1998-08-19" 601 NA 12 17 36 NA "1" NA "DF"
"1998-08-19" 601 NA 12 17 54 NA "1" NA "DF"
"1998-08-19" 601 NA 12 18 8 NA "1" NA "DF"
"1998-08-19" 601 NA 12 18 23 NA "1" NA "DF"
"1998-08-25" 602 NA 18 19 3 NA "1" NA "REST"
"1998-08-25" 602 NA 18 21 1 NA "1" NA "REST"
"1998-08-25" 602 NA 18 21 14 NA "1" NA "REST"
"1998-08-25" 602 NA 18 23 54 NA "1" NA "REST"
"1998-08-25" 602 NA 18 28 14 NA "1" NA "REST"
"1998-08-25" 602 NA 18 28 28 NA "1" NA "REST"
"1998-08-25" 602 NA 18 28 40 NA "1" NA "REST"
"1998-08-25" 602 NA 18 28 50 NA "1" NA "REST"
"1998-08-25" 602 NA 18 32 29 NA "1" NA "REST"
"1998-08-25" 602 NA 18 34 9 NA "1" NA "REST"
"1998-08-25" 602 NA 18 34 18 NA "1" NA "REST"
"1998-08-25" 602 NA 18 34 25 NA "1" NA "REST"
"1998-08-25" 602 NA 18 37 52 NA "1" NA "REST"
"1998-08-25" 602 NA 18 38 0 NA "1" NA "REST"
"1998-08-25" 602 NA 18 38 25 NA "1" NA "REST"
"1998-08-25" 602 NA 18 38 32 NA "1" NA "REST"
"1998-08-25" 602 NA 18 39 9 NA "1" NA "REST"
"1998-08-25" 602 NA 18 40 22 NA "1" NA "REST"
"1998-08-25" 602 NA 18 42 16 NA "1" NA "REST"
"1998-08-25" 602 NA 18 44 9 NA "1" NA "REST"
"1998-08-25" 602 NA 18 45 46 NA "1" NA "REST"
"1998-08-25" 602 NA 18 47 23 NA "1" NA "REST"
"1998-08-25" 602 NA 18 47 34 NA "1" NA "REST"
"1998-08-25" 602 NA 18 49 20 NA "1" NA "REST"
"1998-08-25" 602 NA 18 49 30 NA "1" NA "REST"
"1998-08-25" 602 NA 18 52 29 NA "1" NA "REST"
"1998-08-25" 602 NA 18 52 44 NA "1" NA "REST"
"1998-08-25" 602 NA 18 54 51 NA "1" NA "REST"
"1998-08-25" 602 NA 18 55 5 NA "1" NA "REST"
"1998-08-25" 602 NA 18 56 36 NA "1" NA "REST"
"1998-08-25" 602 NA 18 56 49 NA "1" NA "REST"
"1998-09-12" 603 NA 16 25 24 NA "1" NA "DF"
"1998-09-12" 603 NA 16 28 36 NA "1" NA "DF"
"1998-09-12" 603 NA 16 28 49 NA "1" NA "DF"
"1998-09-12" 603 NA 16 29 4 NA "1" NA "DF"
"1998-09-12" 603 NA 16 29 17 NA "1" NA "DF"
"1998-09-12" 603 NA 16 29 32 NA "1" NA "DF"
"1998-09-12" 603 NA 16 29 47 NA "1" NA "DF"
"1998-09-12" 603 NA 16 34 5 NA "1" NA "DF"
"1998-09-12" 604 NA 16 40 19 NA "1" NA "DF"
"1998-09-12" 604 NA 16 44 22 NA "1" NA "DF"
"1998-09-12" 604 NA 16 44 36 NA "1" NA "DF"
"1998-09-12" 604 NA 16 44 47 NA "1" NA "DF"
"1998-09-12" 604 NA 16 45 5 NA "1" NA "DF"
"1998-09-12" 604 NA 16 47 29 NA "1" NA "DF"
"1998-09-12" 604 NA 16 47 42 NA "1" NA "DF"
"1998-09-12" 604 NA 16 47 55 NA "1" NA "DF"
"1998-09-12" 604 NA 16 48 7 NA "1" NA "DF"
"1998-09-12" 604 NA 16 48 20 NA "1" NA "DF"
"1998-09-12" 604 NA 16 51 44 NA "1" NA "DF"
"1998-09-12" 604 NA 16 51 56 NA "1" NA "DF"
"1998-09-12" 604 NA 16 52 9 NA "1" NA "DF"
"1998-09-12" 604 NA 16 52 21 NA "1" NA "DF"
"1998-09-12" 604 NA 16 52 35 NA "1" NA "DF"
"1998-09-12" 604 NA 16 52 47 NA "1" NA "DF"
"1998-09-12" 604 NA 16 56 8 NA "1" NA "DF"
"1998-09-12" 604 NA 16 56 21 NA "1" NA "DF"
"1998-09-12" 604 NA 16 56 34 NA "1" NA "DF"
"1998-09-12" 604 NA 16 56 47 NA "1" NA "DF"
"1998-09-12" 604 NA 16 56 57 NA "1" NA "DF"
"1998-09-12" 604 NA 16 57 6 NA "1" NA "DF"
"1998-09-12" 604 NA 17 0 31 NA "1" NA "DF"
"1998-09-12" 604 NA 17 0 43 NA "1" NA "DF"
"1998-09-12" 604 NA 17 0 56 NA "1" NA "DF"
"1998-09-12" 604 NA 17 1 9 NA "1" NA "DF"
"1998-09-12" 604 NA 17 1 22 NA "1" NA "DF"
"1998-09-12" 604 NA 17 1 35 NA "1" NA "DF"
"1998-09-12" 604 NA 17 5 21 NA "1" NA "DF"
"1998-09-12" 604 NA 17 5 34 NA "1" NA "DF"
"1998-09-12" 604 NA 17 5 46 NA "1" NA "DF"
"1998-09-12" 604 NA 17 5 56 NA "1" NA "DF"
"1998-09-12" 604 NA 17 6 8 NA "1" NA "DF"
"1998-09-12" 604 NA 17 6 21 NA "1" NA "DF"
"1998-09-12" 604 NA 17 6 42 NA "1" NA "DF"
"1998-09-12" 604 NA 17 10 13 NA "1" NA "DF"
"1998-09-12" 604 NA 17 10 24 NA "1" NA "DF"
"1998-09-12" 604 NA 17 10 36 NA "1" NA "DF"
"1998-09-12" 604 NA 17 10 45 NA "1" NA "DF"
"1998-09-12" 604 NA 17 10 53 NA "1" NA "DF"
"1998-09-12" 604 NA 17 17 27 NA "1" NA "DF"
"1998-09-12" 604 NA 17 17 44 NA "1" NA "DF"
"1998-09-12" 604 NA 17 17 55 NA "1" NA "DF"
"1998-09-12" 604 NA 17 18 5 NA "1" NA "DF"
"1998-09-28" 605 76 10 52 28 NA "1" NA "SFT1"
"1998-09-28" 605 76 10 52 57 NA "1" "1" "SFT1"
"1998-09-28" 605 76 10 53 11 NA "1" NA "SFT1"
"1998-09-28" 605 76 10 54 28 NA "1" NA "SFT1"
"1998-09-28" 605 76 10 54 53 NA "1" NA "SFT1"
"1998-09-28" 605 76 10 55 47 NA "1" NA "SFT1"
"1998-09-28" 605 76 10 56 2 NA "1" NA "SFT1"
"1998-09-28" 605 76 10 56 10 NA "1" NA "SFT1"
"1998-09-28" 605 76 10 56 44 NA "1" "1" "SFT1"
"1998-09-28" 605 76 10 57 0 NA "1" NA "SFT1"
"1998-09-28" 605 76 10 57 42 NA "1" "1" "SFT1"
"1998-09-28" 605 76 10 58 0 NA "1" NA "SFT1"
"1998-09-28" 605 76 10 59 18 NA "1" NA "SFT1"
"1998-09-28" 605 76 10 59 26 NA "1" NA "SFT1"
"1998-09-28" 605 76 10 59 33 NA "1" NA "SFT1"
"1998-09-28" 605 76 11 0 12 NA "1" NA "SFT1"
"1998-09-28" 605 76 11 1 21 NA "1" NA "SFT1"
"1998-09-28" 605 76 11 1 31 NA "1" NA "SFT1"
"1998-09-28" 605 76 11 1 38 NA "1" NA "SFT1"
"1998-09-28" 605 76 11 1 50 NA "1" NA "SFT1"
"1998-09-28" 605 76 11 2 57 NA "1" "1" "SFT1"
"1998-09-28" 605 76 11 3 14 NA "1" NA "SFT1"
"1998-09-28" 605 76 11 3 21 NA "1" NA "SFT1"
"1998-09-28" 605 76 11 4 27 NA "1" "1" "SFT1"
"1998-09-28" 605 76 11 4 43 NA "1" NA "SFT1"
"1998-09-28" 605 76 11 4 50 NA "1" NA "SFT1"
"1998-09-28" 605 76 11 5 29 NA "1" "1" "SFT1"
"1998-09-28" 605 76 11 6 11 NA "1" NA "SFT1"
"1998-09-28" 605 76 11 6 26 NA "1" NA "SFT1"
"1998-09-28" 605 76 11 7 7 NA "1" NA "SFT1"
"1998-09-28" 605 76 11 7 54 NA "1" "1" "SFT1"
"1998-09-28" 605 76 11 8 8 NA "1" NA "SFT1"
"1998-09-28" 605 76 11 8 48 NA "1" NA "SFT1"
"1998-09-28" 605 76 11 9 32 NA "1" NA "SFT1"
"1998-09-28" 605 76 11 9 44 NA "1" NA "SFT1"
"1998-09-28" 605 76 11 10 35 NA "1" "1" "SFT1"
"1998-09-28" 605 76 11 11 15 NA "1" "1" "SFT1"
"1998-09-28" 605 76 11 11 31 NA "1" NA "SFT1"
"1998-09-28" 605 76 11 12 5 NA "1" "1" "SFT1"
"1998-09-28" 605 76 11 12 19 NA "1" NA "SFT1"
"1998-09-28" 605 76 11 12 58 NA "1" "1" "SFT1"
"1998-09-28" 605 76 11 13 13 NA "1" NA "SFT1"
"1998-09-28" 605 76 11 13 51 NA "1" "1" "SFT1"
"1998-09-28" 605 76 11 14 5 NA "1" NA "SFT1"
"1998-09-28" 605 76 11 14 25 NA "1" NA "SFT1"
"1998-09-28" 605 76 11 14 46 NA "1" NA "SFT1"
"1998-09-28" 605 76 11 15 5 NA "1" NA "SFT1"
"1998-09-28" 605 76 11 15 54 NA "1" NA "SFT1"
"1998-09-28" 605 76 11 16 6 NA "1" NA "SFT1"
"1998-09-28" 605 76 11 16 13 NA "1" NA "SFT1"
"1998-09-28" 605 76 11 17 25 NA "1" "1" "SFT1"
"1998-09-28" 605 76 11 17 40 NA "1" NA "SFT1"
"1998-09-28" 605 76 11 18 38 NA "1" NA "SFT1"
"1998-09-28" 605 76 11 18 58 NA "1" NA "SFT1"
"1998-09-28" 605 76 11 19 51 NA "1" NA "SFT1"
"1998-09-28" 605 76 11 20 15 NA "1" NA "SFT1"
"1998-09-28" 605 76 11 20 52 NA "1" "1" "SFT1"
"1998-09-28" 605 76 11 21 22 NA "1" NA "SFT1"
"1998-09-28" 605 76 11 22 20 NA "1" NA "SFT1"
"1998-09-28" 605 76 11 22 36 NA "1" NA "SFT1"
"1998-09-28" 605 76 11 23 41 NA "1" "1" "SFT1"
"1998-09-28" 605 76 11 23 54 NA "1" NA "SFT1"
"1998-09-28" 605 76 11 24 12 NA "1" NA "SFT1"
"1998-09-28" 605 76 11 25 7 NA "1" "1" "SFT1"
"1998-09-28" 605 76 11 25 39 NA "1" NA "SFT1"
"1998-09-28" 605 76 11 26 21 NA "1" "1" "SFT1"
"1998-09-28" 605 76 11 27 4 NA "1" NA "SFT1"
"1998-09-28" 605 76 11 27 12 NA "1" NA "SFT1"
"1998-09-28" 605 76 11 28 9 NA "1" "1" "SFT1"
"1998-09-28" 605 76 11 28 27 NA "1" NA "SFT1"
"1998-09-28" 605 76 11 28 36 NA "1" NA "SFT1"
"1998-09-28" 606 9 11 29 22 NA "1" "1" "SFT1"
"1998-09-28" 606 9 11 30 17 NA "1" "1" "SFT1"
"1998-09-28" 606 9 11 30 31 NA "1" NA "SFT1"
"1998-09-28" 606 9 11 31 4 NA "1" NA "SFT1"
"1998-09-28" 606 9 11 31 15 NA "1" NA "SFT1"
"1998-09-28" 606 9 11 31 48 NA "1" "1" "SFT1"
"1998-09-28" 606 9 11 33 10 NA "1" "1" "SFT1"
"1998-09-28" 606 9 11 34 18 NA "1" NA "SFT1"
"1998-09-28" 606 9 11 34 32 NA "1" NA "SFT1"
"1998-09-28" 606 9 11 35 50 NA "1" NA "SFT1"
"1998-09-28" 606 9 11 36 3 NA "1" NA "SFT1"
"1998-09-28" 606 9 11 37 9 NA "1" NA "SFT1"
"1998-09-28" 606 9 11 37 28 NA "1" NA "SFT1"
"1998-09-28" 606 9 11 38 26 NA "1" "1" "SFT1"
"1998-09-28" 606 9 11 39 8 NA "1" NA "SFT1"
"1998-09-28" 606 9 11 39 17 NA "1" NA "SFT1"
"1998-09-28" 606 9 11 39 59 NA "1" NA "SFT1"
"1998-09-28" 606 9 11 40 7 NA "1" NA "SFT1"
"1998-09-28" 606 9 11 40 42 NA "1" NA "SFT1"
"1998-09-28" 606 9 11 41 52 NA "1" "1" "SFT1"
"1998-09-28" 606 9 11 42 3 NA "1" NA "SFT1"
"1998-09-28" 606 9 11 43 30 NA "1" "1" "SFT1"
"1998-09-28" 606 9 11 44 13 NA "1" "1" "SFT1"
"1998-09-28" 606 9 11 44 27 NA "1" NA "SFT1"
"1998-09-28" 606 9 11 45 28 NA "1" NA "SFT1"
"1998-09-28" 606 9 11 46 6 NA "1" NA "SFT1"
"1998-09-28" 606 9 11 46 55 NA "1" "1" "SFT1"
"1998-09-28" 606 9 11 47 8 NA "1" NA "SFT1"
"1998-09-28" 606 9 11 47 43 NA "1" "1" "SFT1"
"1998-09-28" 606 9 11 48 15 NA "1" NA "SFT1"
"1998-09-28" 606 9 11 49 33 NA "1" "1" "SFT1"
"1998-09-28" 606 9 11 50 10 NA "1" "1" "SFT1"
"1998-09-28" 606 9 11 50 36 NA "1" NA "SFT1"
"1998-09-28" 606 9 11 51 47 NA "1" NA "SFT1"
"1998-09-28" 606 9 11 52 23 NA "1" NA "SFT1"
"1998-09-28" 606 9 11 52 56 NA "1" NA "SFT1"
"1998-09-28" 606 9 11 54 50 NA "1" NA "SFT1"
"1998-09-28" 606 9 11 55 53 NA "1" "1" "SFT1"
"1998-09-28" 606 9 11 57 20 NA "1" "1" "SFT1"
"1998-09-28" 606 9 11 57 33 NA "1" NA "SFT1"
"1998-09-28" 606 9 11 58 13 NA "1" "1" "SFT1"
"1998-09-28" 606 9 11 58 57 NA "1" "1" "SFT1"
"1998-09-28" 606 9 11 59 9 NA "1" NA "SFT1"
"1998-09-28" 606 9 11 59 15 NA "1" NA "SFT1"
"1998-09-28" 606 9 12 0 50 NA "1" "1" "SFT1"
"1998-09-28" 606 9 12 1 6 NA "1" NA "SFT1"
"1998-09-28" 606 9 12 1 44 NA "1" "1" "SFT1"
"1998-09-28" 606 9 12 2 0 NA "1" NA "SFT1"
"1998-09-28" 606 9 12 2 31 NA "1" "1" "SFT1"
"1998-09-28" 606 9 12 2 44 NA "1" NA "SFT1"
"1998-09-28" 606 9 12 3 17 NA "1" "1" "SFT1"
"1998-09-28" 606 9 12 3 31 NA "1" NA "SFT1"
"1998-09-28" 606 9 12 4 6 NA "1" "1" "SFT1"
"1998-09-28" 606 9 12 4 26 NA "1" NA "SFT1"
"1998-09-28" 606 9 12 4 59 NA "1" "1" "SFT1"
"1998-09-28" 606 9 12 5 14 NA "1" NA "SFT1"
"1998-09-28" 606 9 12 6 4 NA "1" "1" "SFT1"
"1998-09-28" 606 9 12 6 16 NA "1" NA "SFT1"
"1998-09-28" 606 9 12 6 56 NA "1" "1" "SFT1"
"1998-09-28" 606 9 12 7 7 NA "1" NA "SFT1"
"1998-09-28" 606 9 12 8 6 NA "1" NA "SFT1"
"1998-09-30" 608 9 17 41 35 NA "1" NA "Mix"
"1998-09-30" 608 9 17 44 8 NA "1" NA "Mix"
"1998-09-30" 608 9 17 44 19 NA "1" NA "Mix"
"1998-09-30" 608 9 17 44 31 NA "1" NA "Mix"
"1998-09-30" 608 9 17 44 43 NA "1" NA "Mix"
"1998-09-30" 608 9 17 44 52 NA "1" NA "Mix"
"1998-09-30" 608 9 17 45 30 NA "1" NA "Mix"
"1998-09-30" 608 9 17 46 12 NA "1" NA "Mix"
"1998-09-30" 608 9 17 48 48 NA "1" NA "Mix"
"1998-09-30" 608 9 17 49 7 NA NA "1" "Mix"
"1998-09-30" 608 9 17 49 15 NA "1" NA "Mix"
"1998-09-30" 608 9 17 49 24 NA "1" NA "Mix"
"1998-09-30" 608 9 17 51 0 NA "1" NA "Mix"
"1998-09-30" 608 9 17 51 24 NA NA "1" "Mix"
"1998-09-30" 608 9 17 51 30 NA "1" NA "Mix"
"1998-09-30" 608 9 17 52 23 NA "1" "1" "Mix"
"1998-09-30" 608 9 17 53 31 NA "1" NA "Mix"
"1998-09-30" 608 9 17 53 42 NA NA "1" "Mix"
"1998-09-30" 608 9 17 54 6 NA "1" NA "Mix"
"1998-09-30" 608 9 17 54 15 NA "1" NA "Mix"
"1998-09-30" 608 9 17 55 25 NA "1" "1" "Mix"
"1998-09-30" 608 9 17 56 52 NA "1" "1" "Mix"
"1998-09-30" 608 9 17 57 5 NA "1" NA "Mix"
"1998-09-30" 608 9 17 57 15 NA "1" NA "Mix"
"1998-09-30" 608 9 17 57 22 NA "1" NA "Mix"
"1998-09-30" 608 9 17 58 41 NA "1" "1" "Mix"
"1998-09-30" 608 9 17 58 59 NA "1" NA "Mix"
"1998-09-30" 608 9 17 59 9 NA "1" NA "Mix"
"1998-09-30" 608 9 18 0 6 NA "1" NA "Mix"
"1998-09-30" 608 9 18 1 22 NA "1" NA "Mix"
"1998-09-30" 608 9 18 1 40 NA "1" NA "Mix"
"1998-09-30" 608 9 18 1 51 NA "1" NA "Mix"
"1998-09-30" 608 9 18 3 53 NA "1" NA "Mix"
"1998-09-30" 608 9 18 4 46 NA "1" NA "Mix"
"1998-09-30" 608 9 18 5 54 NA "1" NA "Mix"
"1998-09-30" 608 9 18 6 28 NA NA "1" "Mix"
"1998-09-30" 608 9 18 6 33 NA "1" NA "Mix"
"1998-09-30" 608 9 18 6 47 NA "1" NA "Mix"
"1998-09-30" 608 9 18 6 57 NA "1" NA "Mix"
"1998-09-30" 608 9 18 8 7 NA "1" NA "Mix"
"1998-09-30" 608 9 18 9 42 NA "1" "1" "Mix"
"1998-09-30" 608 9 18 9 53 NA "1" NA "Mix"
"1998-09-30" 608 9 18 12 24 NA "1" NA "Mix"
"1998-09-30" 608 9 18 12 37 NA NA "1" "Mix"
"1998-09-30" 608 9 18 12 42 NA "1" NA "Mix"
"1998-09-30" 608 9 18 12 51 NA "1" NA "Mix"
"1998-09-30" 608 9 18 13 2 NA "1" NA "Mix"
"1998-09-30" 608 9 18 13 11 NA "1" NA "Mix"
"1998-09-30" 608 9 18 13 35 NA NA "1" "Mix"
"1998-09-30" 608 9 18 13 44 NA "1" NA "Mix"
"1998-09-30" 608 9 18 14 59 NA "1" NA "Mix"
"1998-09-30" 608 9 18 15 23 NA "1" NA "Mix"
"1998-09-30" 608 9 18 15 38 NA NA "1" "Mix"
"1998-09-30" 608 9 18 15 43 NA "1" NA "Mix"
"1999-06-05" 609 NA 8 34 21 NA "1" NA "Mix"
"1999-06-05" 609 NA 8 35 21 NA "1" NA "Mix"
"1999-06-05" 609 NA 8 35 40 NA "1" NA "Mix"
"1999-06-05" 609 NA 8 36 47 NA "1" NA "Mix"
"1999-06-05" 609 NA 8 37 11 NA "1" "1" "Mix"
"1999-06-05" 609 NA 8 37 50 NA "1" NA "Mix"
"1999-06-05" 609 NA 8 38 20 NA "1" NA "Mix"
"1999-06-05" 609 NA 8 39 49 NA "1" NA "Mix"
"1999-06-05" 609 NA 8 40 54 NA "1" NA "Mix"
"1999-06-05" 609 NA 8 41 13 NA "1" NA "Mix"
"1999-06-05" 609 NA 8 42 48 NA "1" NA "Mix"
"1999-06-05" 609 NA 8 43 30 NA "1" NA "Mix"
"1999-06-05" 609 NA 8 44 2 NA "1" "1" "Mix"
"1999-06-05" 609 NA 8 46 46 NA "1" NA "Mix"
"1999-06-05" 609 NA 8 47 21 NA "1" NA "Mix"
"1999-06-05" 609 NA 8 47 50 NA "1" NA "Mix"
"1999-06-05" 609 NA 8 49 17 NA "1" NA "Mix"
"1999-06-05" 609 NA 8 52 11 NA "1" NA "Mix"
"1999-06-05" 609 NA 8 52 40 NA "1" NA "Mix"
"1999-06-05" 609 NA 8 53 3 NA "1" NA "Mix"
"1999-06-05" 609 NA 8 55 20 NA "1" "1" "Mix"
"1999-06-05" 609 NA 8 56 5 NA NA "1" "Mix"
"1999-06-05" 609 NA 8 56 47 NA NA "1" "Mix"
"1999-06-05" 609 NA 8 57 4 NA "1" NA "Mix"
"1999-06-05" 609 NA 8 57 42 NA NA "1" "Mix"
"1999-06-05" 609 NA 8 58 0 NA "1" NA "Mix"
"1999-06-05" 609 NA 8 58 19 NA "1" NA "Mix"
"1999-06-05" 609 NA 8 59 31 NA "1" NA "Mix"
"1999-06-05" 609 NA 8 59 47 NA "1" NA "Mix"
"1999-06-05" 609 NA 9 0 56 NA "1" NA "Mix"
"1999-06-05" 609 NA 9 3 6 NA "1" NA "Mix"
"1999-06-05" 609 NA 9 3 21 NA "1" NA "Mix"
"1999-06-05" 609 NA 9 3 58 NA "1" NA "Mix"
"1999-06-05" 609 NA 9 5 33 NA "1" NA "Mix"
"1999-06-05" 609 NA 9 6 22 NA "1" NA "Mix"
"1999-06-05" 609 NA 9 7 25 NA "1" NA "Mix"
"1999-06-05" 609 NA 9 8 29 NA "1" NA "Mix"
"1999-06-05" 609 NA 9 9 9 NA "1" NA "Mix"
"1999-06-05" 609 NA 9 9 53 NA "1" NA "Mix"
"1999-06-05" 609 NA 9 10 28 NA "1" NA "Mix"
"1999-06-05" 609 NA 9 11 25 NA "1" NA "Mix"
"1999-06-05" 609 NA 9 12 37 NA "1" NA "Mix"
"1999-06-05" 609 NA 9 12 58 NA NA "1" "Mix"
"1999-06-05" 609 NA 9 13 18 NA "1" NA "Mix"
"1999-06-05" 609 NA 9 14 18 NA NA "1" "Mix"
"1999-06-05" 609 NA 9 14 49 NA "1" NA "Mix"
"1999-06-05" 609 NA 9 16 15 NA "1" NA "Mix"
"1999-06-05" 609 NA 9 17 2 NA "1" NA "Mix"
"1999-06-05" 609 NA 9 18 3 NA "1" NA "Mix"
"1999-06-05" 609 NA 9 19 6 NA NA "1" "Mix"
"1999-06-05" 609 NA 9 19 19 NA "1" NA "Mix"
"1999-06-05" 609 NA 9 19 46 NA NA "1" "Mix"
"1999-06-05" 609 NA 9 20 31 NA "1" NA "Mix"
"1999-06-05" 609 NA 9 20 41 NA "1" NA "Mix"
"1999-06-05" 609 NA 9 21 10 NA NA "1" "Mix"
"1999-06-05" 609 NA 9 22 28 NA "1" NA "Mix"
"1999-06-05" 609 NA 9 22 46 NA "1" "1" "Mix"
"1999-06-05" 609 NA 9 23 22 NA NA "1" "Mix"
"1999-06-05" 609 NA 9 23 31 NA "1" NA "Mix"
"1999-06-05" 609 NA 9 24 29 NA "1" NA "Mix"
"1999-06-05" 609 NA 9 24 57 NA "1" NA "Mix"
"1999-06-05" 609 NA 9 25 9 NA "1" NA "Mix"
"1999-06-05" 609 NA 9 26 36 NA NA "1" "Mix"
"1999-06-05" 609 NA 9 26 48 NA "1" NA "Mix"
"1999-06-05" 609 NA 9 27 25 NA NA "1" "Mix"
"1999-06-05" 609 NA 9 27 34 NA "1" NA "Mix"
"1999-06-05" 609 NA 9 28 26 NA "1" "1" "Mix"
"1999-06-05" 609 NA 9 28 41 NA "1" NA "Mix"
"1999-06-05" 609 NA 9 29 7 NA NA "1" "Mix"
"1999-06-05" 609 NA 9 29 48 NA "1" NA "Mix"
"1999-06-05" 609 NA 9 30 14 NA "1" NA "Mix"
"1999-06-05" 609 NA 9 30 56 NA "1" NA "Mix"
"1999-06-05" 609 NA 9 31 45 NA "1" NA "Mix"
"1999-06-09" 610 22 18 19 43 NA "1" "1" "Mix"
"1999-06-09" 610 22 18 21 40 NA "1" "1" "Mix"
"1999-06-09" 610 22 18 22 22 NA "1" NA "Mix"
"1999-06-09" 610 22 18 22 35 NA "1" "1" "Mix"
"1999-06-09" 610 22 18 23 12 NA "1" "1" "Mix"
"1999-06-09" 610 22 18 24 37 NA "1" NA "Mix"
"1999-06-09" 610 22 18 25 38 NA "1" "1" "Mix"
"1999-06-09" 610 22 18 26 13 NA "1" "1" "Mix"
"1999-06-09" 610 22 18 27 25 NA "1" NA "Mix"
"1999-06-09" 610 22 18 28 17 NA "1" "1" "Mix"
"1999-06-09" 610 22 18 28 37 NA "1" "1" "Mix"
"1999-06-09" 610 22 18 29 14 NA "1" NA "Mix"
"1999-06-09" 610 22 18 30 30 NA "1" "1" "Mix"
"1999-06-09" 610 22 18 31 14 NA "1" NA "Mix"
"1999-06-09" 610 22 18 31 30 NA "1" NA "Mix"
"1999-06-09" 610 22 18 31 44 NA "1" NA "Mix"
"1999-06-09" 610 22 18 31 59 NA "1" NA "Mix"
"1999-06-09" 610 22 18 33 16 NA "1" "1" "Mix"
"1999-06-09" 610 22 18 33 38 NA "1" "1" "Mix"
"1999-06-09" 610 22 18 33 56 NA "1" "1" "Mix"
"1999-06-09" 610 22 18 34 56 NA "1" NA "Mix"
"1999-06-09" 610 22 18 35 12 NA "1" NA "Mix"
"1999-06-09" 610 22 18 35 30 NA "1" NA "Mix"
"1999-06-09" 610 22 18 36 54 NA "1" NA "Mix"
"1999-06-09" 610 22 18 38 43 NA "1" "1" "Mix"
"1999-06-09" 610 22 18 39 40 NA "1" NA "Mix"
"1999-06-09" 610 22 18 39 47 NA "1" NA "Mix"
"1999-06-09" 610 22 18 40 13 NA "1" NA "Mix"
"1999-06-09" 610 22 18 40 30 NA "1" NA "Mix"
"1999-06-09" 610 22 18 41 24 NA "1" "1" "Mix"
"1999-06-09" 610 22 18 42 4 NA "1" "1" "Mix"
"1999-06-09" 610 22 18 43 10 NA "1" "1" "Mix"
"1999-06-09" 610 22 18 43 54 NA "1" "1" "Mix"
"1999-06-09" 610 22 18 46 20 NA "1" NA "Mix"
"1999-06-09" 610 22 18 46 33 NA "1" NA "Mix"
"1999-06-09" 610 22 18 46 44 NA "1" NA "Mix"
"1999-06-09" 610 22 18 48 35 NA "1" "1" "Mix"
"1999-06-09" 610 22 18 49 48 NA NA "1" "Mix"
"1999-06-09" 610 22 18 50 57 NA "1" NA "Mix"
"1999-06-09" 610 22 18 51 19 NA "1" NA "Mix"
"1999-06-09" 610 22 18 51 53 NA "1" NA "Mix"
"1999-06-09" 610 22 18 52 15 NA "1" "1" "Mix"
"1999-06-09" 610 22 18 52 48 NA "1" "1" "Mix"
"1999-06-09" 610 22 18 53 36 NA NA "1" "Mix"
"1999-06-09" 610 22 18 54 16 NA "1" NA "Mix"
"1999-06-09" 610 22 18 54 30 NA "1" NA "Mix"
"1999-06-09" 610 22 18 54 44 NA "1" NA "Mix"
"1999-06-09" 610 22 18 56 21 NA "1" NA "Mix"
"1999-06-09" 610 22 18 56 38 NA "1" "1" "Mix"
"1999-06-09" 610 22 18 57 11 NA "1" "1" "Mix"
"1999-06-09" 610 22 18 58 4 NA "1" NA "Mix"
"1999-06-09" 610 22 18 58 18 NA "1" NA "Mix"
"1999-06-09" 610 22 18 58 34 NA "1" NA "Mix"
"1999-06-09" 610 22 18 59 27 NA "1" "1" "Mix"
"1999-06-09" 610 22 19 0 31 NA "1" "1" "Mix"
"1999-06-09" 610 22 19 1 13 NA "1" NA "Mix"
"1999-06-09" 610 22 19 1 49 NA "1" NA "Mix"
"1999-06-09" 610 22 19 1 59 NA "1" NA "Mix"
"1999-06-09" 610 22 19 2 53 NA "1" "1" "Mix"
"1999-06-09" 610 22 19 3 53 NA "1" NA "Mix"
"1999-06-09" 610 22 19 4 9 NA "1" NA "Mix"
"1999-06-09" 610 22 19 4 24 NA "1" NA "Mix"
"1999-06-09" 610 22 19 4 39 NA "1" NA "Mix"
"1999-06-09" 610 22 19 6 30 NA "1" NA "Mix"
"1999-06-09" 610 22 19 6 49 NA "1" NA "Mix"
"1999-06-09" 610 22 19 7 3 NA "1" NA "Mix"
"1999-06-09" 610 22 19 8 8 NA NA "1" "Mix"
"1999-06-09" 610 22 19 9 10 NA "1" NA "Mix"
"1999-06-09" 610 22 19 9 42 NA "1" NA "Mix"
"1999-06-09" 610 22 19 9 55 NA "1" NA "Mix"
"1999-06-09" 610 22 19 10 50 NA "1" NA "Mix"
"1999-06-09" 610 22 19 11 50 NA "1" NA "Mix"
"1999-06-09" 610 22 19 13 26 NA NA "1" "Mix"
"1999-06-09" 610 22 19 13 56 NA "1" "1" "Mix"
"1999-06-09" 610 22 19 14 36 NA "1" NA "Mix"
"1999-06-09" 610 22 19 15 54 NA "1" NA "Mix"
"1999-06-09" 610 22 19 16 32 NA "1" "1" "Mix"
"1999-06-15" 611 38 13 42 57 NA "1" NA "TRA"
"1999-06-15" 611 38 13 44 36 NA "1" NA "TRA"
"1999-06-15" 611 38 13 44 54 NA "1" NA "TRA"
"1999-06-15" 611 38 13 48 45 NA "1" NA "TRA"
"1999-06-15" 611 38 13 48 57 NA "1" NA "TRA"
"1999-06-15" 611 38 13 51 2 NA "1" NA "TRA"
"1999-06-15" 611 38 13 52 46 NA "1" NA "TRA"
"1999-06-15" 611 38 13 53 6 NA "1" NA "TRA"
"1999-06-15" 611 38 13 56 6 NA "1" NA "TRA"
"1999-06-15" 611 38 13 59 6 NA "1" NA "TRA"
"1999-06-15" 611 38 13 59 21 NA "1" NA "TRA"
"1999-06-15" 611 38 14 4 15 NA "1" NA "TRA"
"1999-06-15" 611 38 14 6 59 NA "1" NA "TRA"
"1999-06-15" 611 38 14 8 7 NA "1" NA "TRA"
"1999-06-15" 611 38 14 9 36 NA "1" NA "TRA"
"1999-06-15" 611 38 14 9 45 NA "1" NA "TRA"
"1999-06-15" 611 38 14 11 44 NA "1" NA "TRA"
"1999-06-15" 611 38 14 12 40 NA "1" NA "TRA"
"1999-06-15" 611 38 14 13 19 NA "1" NA "TRA"
"1999-06-15" 611 38 14 15 12 NA "1" NA "TRA"
"1999-06-15" 611 38 14 15 23 NA "1" NA "TRA"
"1999-06-15" 611 38 14 16 10 NA "1" NA "TRA"
"1999-06-15" 611 38 14 16 22 NA "1" NA "TRA"
"1999-06-15" 611 38 14 17 16 NA "1" NA "TRA"
"1999-06-16" 612 22 17 58 37 NA NA "1" "SFT1"
"1999-06-16" 612 22 17 59 0 NA NA "1" "SFT1"
"1999-06-16" 612 22 17 59 33 NA "1" NA "SFT1"
"1999-06-16" 612 22 18 0 18 NA "1" "1" "SFT1"
"1999-06-16" 612 22 18 0 27 NA NA "1" "SFT1"
"1999-06-16" 612 22 18 1 3 NA "1" "1" "SFT1"
"1999-06-16" 612 22 18 2 33 NA "1" NA "SFT1"
"1999-06-16" 612 22 18 2 56 NA "1" "1" "SFT1"
"1999-06-16" 612 22 18 4 12 NA NA "1" "SFT1"
"1999-06-16" 612 22 18 4 34 NA "1" NA "SFT1"
"1999-06-16" 612 22 18 4 47 NA "1" NA "SFT1"
"1999-06-16" 612 22 18 5 2 NA "1" NA "SFT1"
"1999-06-16" 612 22 18 5 19 NA "1" NA "SFT1"
"1999-06-16" 612 22 18 5 36 NA "1" NA "SFT1"
"1999-06-16" 612 22 18 6 2 NA "1" NA "SFT1"
"1999-06-16" 612 22 18 6 39 NA "1" NA "SFT1"
"1999-06-16" 612 22 18 6 58 NA NA "1" "SFT1"
"1999-06-16" 612 22 18 7 25 NA "1" NA "SFT1"
"1999-06-16" 612 22 18 7 56 NA NA "1" "SFT1"
"1999-06-16" 612 22 18 8 21 NA "1" NA "SFT1"
"1999-06-16" 612 22 18 8 36 NA "1" NA "SFT1"
"1999-06-16" 612 22 18 8 57 NA NA "1" "SFT1"
"1999-06-16" 612 22 18 9 26 NA "1" NA "SFT1"
"1999-06-16" 612 22 18 9 37 NA "1" NA "SFT1"
"1999-06-16" 612 22 18 10 14 NA "1" NA "SFT1"
"1999-06-16" 612 22 18 10 54 NA "1" NA "SFT1"
"1999-06-16" 612 22 18 11 22 NA NA "1" "SFT1"
"1999-06-16" 612 22 18 11 41 NA "1" NA "SFT1"
"1999-06-16" 612 22 18 11 59 NA NA "1" "SFT1"
"1999-06-16" 612 22 18 12 22 NA "1" NA "SFT1"
"1999-06-16" 612 22 18 12 39 NA "1" NA "SFT1"
"1999-06-16" 612 22 18 13 38 NA "1" NA "SFT1"
"1999-06-16" 612 22 18 14 21 NA NA "1" "SFT1"
"1999-06-16" 612 22 18 14 32 NA "1" NA "SFT1"
"1999-06-16" 612 22 18 14 50 NA "1" NA "SFT1"
"1999-06-16" 612 22 18 15 27 NA NA "1" "SFT1"
"1999-06-16" 612 22 18 15 52 NA "1" NA "SFT1"
"1999-06-16" 612 22 18 16 14 NA "1" NA "SFT1"
"1999-06-16" 612 22 18 16 58 NA NA "1" "SFT1"
"1999-06-16" 612 22 18 17 9 NA "1" NA "SFT1"
"1999-06-16" 612 22 18 17 29 NA "1" NA "SFT1"
"1999-06-16" 612 22 18 17 40 NA "1" NA "SFT1"
"1999-06-16" 612 22 18 18 42 NA NA "1" "SFT1"
"1999-06-16" 612 22 18 19 50 NA "1" NA "SFT1"
"1999-06-16" 612 22 18 20 8 NA "1" NA "SFT1"
"1999-06-16" 612 22 18 20 37 NA "1" NA "SFT1"
"1999-06-16" 612 22 18 22 1 NA "1" NA "SFT1"
"1999-06-16" 612 22 18 22 53 NA "1" NA "SFT1"
"1999-06-16" 612 22 18 23 9 NA "1" NA "SFT1"
"1999-06-16" 612 22 18 23 20 NA "1" NA "SFT1"
"1999-06-16" 612 22 18 24 39 NA "1" NA "SFT1"
"1999-06-16" 612 22 18 24 59 NA "1" NA "SFT1"
"1999-06-16" 612 22 18 25 22 NA NA "1" "SFT1"
"1999-06-16" 612 22 18 27 6 NA "1" NA "SFT1"
"1999-06-16" 612 22 18 27 33 NA "1" NA "SFT1"
"1999-06-16" 612 22 18 27 57 NA "1" NA "SFT1"
"1999-06-16" 612 22 18 28 32 NA "1" NA "SFT1"
"1999-06-17" 613 NA 11 57 56 NA "1" NA "Mix"
"1999-06-17" 613 NA 11 58 21 NA "1" NA "Mix"
"1999-06-17" 613 NA 11 59 13 NA "1" NA "Mix"
"1999-06-17" 613 NA 12 0 51 NA "1" NA "Mix"
"1999-06-17" 613 NA 12 2 21 NA "1" "1" "Mix"
"1999-06-17" 613 NA 12 3 21 NA "1" "1" "Mix"
"1999-06-17" 613 NA 12 4 21 NA NA "1" "Mix"
"1999-06-17" 613 NA 12 4 24 NA "1" NA "Mix"
"1999-06-17" 613 NA 12 5 6 NA "1" NA "Mix"
"1999-06-17" 613 NA 12 5 31 NA NA "1" "Mix"
"1999-06-17" 613 NA 12 5 40 NA "1" NA "Mix"
"1999-06-17" 613 NA 12 6 37 NA "1" NA "Mix"
"1999-06-17" 613 NA 12 7 4 NA "1" NA "Mix"
"1999-06-17" 613 NA 12 7 52 NA "1" NA "Mix"
"1999-06-17" 613 NA 12 7 59 NA NA "1" "Mix"
"1999-06-17" 613 NA 12 8 1 NA "1" NA "Mix"
"1999-06-17" 613 NA 12 8 56 NA NA "1" "Mix"
"1999-06-17" 613 NA 12 9 39 NA "1" NA "Mix"
"1999-06-17" 613 NA 12 9 49 NA "1" "1" "Mix"
"1999-06-17" 613 NA 12 11 1 NA NA "1" "Mix"
"1999-06-17" 613 NA 12 11 13 NA NA "1" "Mix"
"1999-06-17" 613 NA 12 11 17 NA "1" NA "Mix"
"1999-06-17" 613 NA 12 12 5 NA "1" NA "Mix"
"1999-06-17" 613 NA 12 12 11 NA "1" NA "Mix"
"1999-06-17" 613 NA 12 13 17 NA "1" NA "Mix"
"1999-06-17" 613 NA 12 13 29 NA NA "1" "Mix"
"1999-06-17" 613 NA 12 13 33 NA "1" NA "Mix"
"1999-06-17" 613 NA 12 14 11 NA "1" NA "Mix"
"1999-06-17" 613 NA 12 14 21 NA "1" NA "Mix"
"1999-06-17" 613 NA 12 14 47 NA "1" NA "Mix"
"1999-06-17" 613 NA 12 15 18 NA "1" NA "Mix"
"1999-06-17" 613 NA 12 16 27 NA "1" "1" "Mix"
"1999-06-17" 613 NA 12 18 28 NA NA "1" "Mix"
"1999-06-17" 613 NA 12 18 30 NA "1" NA "Mix"
"1999-06-17" 613 NA 12 18 37 NA NA "1" "Mix"
"1999-06-17" 613 NA 12 18 54 NA NA "1" "Mix"
"1999-06-17" 613 NA 12 19 31 NA NA "1" "Mix"
"1999-06-17" 613 NA 12 20 1 NA "1" NA "Mix"
"1999-06-17" 613 NA 12 20 12 NA "1" NA "Mix"
"1999-06-17" 613 NA 12 21 2 NA "1" NA "Mix"
"1999-06-17" 613 NA 12 21 11 NA "1" "1" "Mix"
"1999-06-17" 613 NA 12 21 44 NA "1" "1" "Mix"
"1999-06-17" 613 NA 12 21 53 NA "1" "1" "Mix"
"1999-06-17" 613 NA 12 22 29 NA NA "1" "Mix"
"1999-06-17" 613 NA 12 22 39 NA "1" NA "Mix"
"1999-06-17" 613 NA 12 22 47 NA "1" NA "Mix"
"1999-06-17" 613 NA 12 23 24 NA "1" NA "Mix"
"1999-06-17" 613 NA 12 23 36 NA "1" "1" "Mix"
"1999-06-17" 613 NA 12 24 20 NA "1" NA "Mix"
"1999-06-17" 613 NA 12 24 52 NA "1" NA "Mix"
"1999-06-17" 613 NA 12 25 9 NA "1" NA "Mix"
"1999-06-17" 613 NA 12 25 36 NA "1" NA "Mix"
"1999-06-17" 613 NA 12 26 32 NA "1" NA "Mix"
"1999-06-17" 613 NA 12 27 17 NA NA "1" "Mix"
"1999-06-17" 613 NA 12 27 44 NA "1" NA "Mix"
"1999-06-17" 613 NA 12 28 22 NA "1" NA "Mix"
"1999-06-17" 613 NA 12 28 28 NA "1" NA "Mix"
"1999-06-17" 613 NA 12 28 59 NA "1" NA "Mix"
"1999-06-17" 613 NA 12 30 21 NA "1" "1" "Mix"
"1999-06-17" 613 NA 12 30 36 NA "1" NA "Mix"
"1999-06-17" 613 NA 12 31 35 NA "1" "1" "Mix"
"1999-06-17" 613 NA 12 31 51 NA "1" NA "Mix"
"1999-06-17" 613 NA 12 32 0 NA "1" "1" "Mix"
"1999-06-17" 613 NA 12 32 50 NA NA "1" "Mix"
"1999-06-17" 613 NA 12 33 0 NA "1" NA "Mix"
"1999-06-17" 613 NA 12 33 39 NA "1" NA "Mix"
"1999-06-17" 613 NA 12 33 57 NA "1" NA "Mix"
"1999-06-17" 613 NA 12 34 4 NA NA "1" "Mix"
"1999-06-17" 613 NA 12 34 13 NA "1" NA "Mix"
"1999-06-17" 613 NA 12 35 10 NA "1" "1" "Mix"
"1999-06-17" 613 NA 12 35 25 NA "1" NA "Mix"
"1999-06-17" 613 NA 12 36 25 NA "1" "1" "Mix"
"1999-06-17" 613 NA 12 36 31 NA "1" NA "Mix"
"1999-06-17" 613 NA 12 37 29 NA "1" NA "Mix"
"1999-06-17" 613 NA 12 37 36 NA NA "1" "Mix"
"1999-06-17" 613 NA 12 37 46 NA "1" NA "Mix"
"1999-06-17" 613 NA 12 38 32 NA "1" NA "Mix"
"1999-06-17" 613 NA 12 39 29 NA NA "1" "Mix"
"1999-06-17" 613 NA 12 40 3 NA "1" NA "Mix"
"1999-06-17" 614 38 18 25 21 NA "1" "1" "SFT1"
"1999-06-17" 614 38 18 27 7 NA "1" NA "SFT1"
"1999-06-17" 614 38 18 27 47 NA "1" NA "SFT1"
"1999-06-17" 614 38 18 28 38 NA NA "1" "SFT1"
"1999-06-17" 614 38 18 29 26 NA "1" NA "SFT1"
"1999-06-17" 614 38 18 29 52 NA "1" NA "SFT1"
"1999-06-17" 614 38 18 30 4 NA NA "1" "SFT1"
"1999-06-17" 614 38 18 30 18 NA "1" NA "SFT1"
"1999-06-17" 614 38 18 31 48 NA "1" "1" "SFT1"
"1999-06-17" 614 38 18 32 31 NA "1" NA "SFT1"
"1999-06-17" 614 38 18 32 52 NA "1" NA "SFT1"
"1999-06-17" 614 38 18 33 2 NA "1" NA "SFT1"
"1999-06-17" 614 38 18 33 44 NA "1" NA "SFT1"
"1999-06-17" 614 38 18 35 21 NA NA "1" "SFT1"
"1999-06-17" 614 38 18 35 44 NA "1" NA "SFT1"
"1999-06-17" 614 38 18 36 34 NA NA "1" "SFT1"
"1999-06-17" 614 38 18 36 47 NA "1" NA "SFT1"
"1999-06-17" 614 38 18 36 55 NA "1" NA "SFT1"
"1999-06-17" 614 38 18 37 18 NA "1" NA "SFT1"
"1999-06-17" 614 38 18 37 41 NA "1" NA "SFT1"
"1999-06-17" 614 38 18 38 13 NA NA "1" "SFT1"
"1999-06-17" 614 38 18 38 31 NA "1" NA "SFT1"
"1999-06-17" 614 38 18 38 51 NA "1" NA "SFT1"
"1999-06-17" 614 38 18 39 51 NA "1" NA "SFT1"
"1999-06-17" 614 38 18 40 19 NA "1" NA "SFT1"
"1999-06-17" 614 38 18 40 35 NA NA "1" "SFT1"
"1999-06-17" 614 38 18 41 57 NA "1" NA "SFT1"
"1999-06-17" 614 38 18 42 20 NA "1" NA "SFT1"
"1999-06-17" 614 38 18 44 2 NA "1" NA "SFT1"
"1999-06-17" 614 38 18 44 15 NA "1" NA "SFT1"
"1999-06-17" 614 38 18 45 54 NA "1" NA "SFT1"
"1999-06-17" 614 38 18 48 9 NA "1" NA "SFT1"
"1999-06-17" 614 38 18 48 48 NA "1" NA "SFT1"
"1999-06-17" 614 38 18 50 55 NA "1" NA "SFT1"
"1999-06-17" 614 38 18 53 0 NA "1" NA "SFT1"
"1999-06-17" 614 38 18 53 8 NA "1" NA "SFT1"
"1999-06-17" 614 38 18 53 50 NA "1" NA "SFT1"
"1999-06-17" 614 38 18 56 22 NA "1" NA "SFT1"
"1999-06-17" 614 38 18 56 32 NA "1" NA "SFT1"
"1999-06-17" 614 38 18 57 46 NA "1" NA "SFT1"
"1999-06-17" 614 38 18 58 37 NA "1" NA "SFT1"
"1999-06-17" 614 38 18 58 43 NA "1" NA "SFT1"
"1999-06-17" 614 38 18 59 37 NA "1" NA "SFT1"
"1999-06-17" 614 38 19 0 14 NA NA "1" "SFT1"
"1999-06-17" 614 38 19 0 41 NA NA "1" "SFT1"
"1999-06-17" 614 38 19 0 50 NA "1" NA "SFT1"
"1999-06-17" 614 38 19 0 59 NA "1" NA "SFT1"
"1999-06-17" 614 38 19 2 1 NA "1" NA "SFT1"
"1999-06-17" 614 38 19 2 8 NA "1" NA "SFT1"
"1999-06-17" 614 38 19 4 51 NA NA "1" "SFT1"
"1999-06-17" 614 38 19 5 19 NA "1" NA "SFT1"
"1999-06-17" 614 38 19 6 3 NA "1" NA "SFT1"
"1999-06-17" 614 38 19 6 12 NA "1" NA "SFT1"
"1999-06-21" 615 NA 15 15 51 NA "1" "1" "SFT1"
"1999-06-21" 615 NA 15 17 51 NA "1" NA "SFT1"
"1999-06-21" 615 NA 15 19 2 NA "1" "1" "SFT1"
"1999-06-21" 615 NA 15 19 34 NA "1" "1" "SFT1"
"1999-06-21" 615 NA 15 20 28 NA "1" "1" "SFT1"
"1999-06-21" 615 NA 15 21 24 NA "1" "1" "SFT1"
"1999-06-21" 615 NA 15 21 45 NA "1" NA "SFT1"
"1999-06-21" 615 NA 15 22 1 NA NA "1" "SFT1"
"1999-06-21" 615 NA 15 22 11 NA "1" "1" "SFT1"
"1999-06-21" 615 NA 15 22 32 NA "1" NA "SFT1"
"1999-06-21" 615 NA 15 23 13 NA "1" "1" "SFT1"
"1999-06-21" 615 NA 15 23 32 NA "1" NA "SFT1"
"1999-06-21" 615 NA 15 23 50 NA "1" "1" "SFT1"
"1999-06-21" 615 NA 15 24 34 NA "1" "1" "SFT1"
"1999-06-21" 615 NA 15 24 52 NA "1" NA "SFT1"
"1999-06-21" 615 NA 15 25 3 NA "1" NA "SFT1"
"1999-06-21" 615 NA 15 25 25 NA NA "1" "SFT1"
"1999-06-21" 615 NA 15 25 39 NA "1" NA "SFT1"
"1999-06-21" 615 NA 15 26 16 NA "1" "1" "SFT1"
"1999-06-21" 615 NA 15 26 35 NA "1" NA "SFT1"
"1999-06-21" 615 NA 15 26 45 NA "1" NA "SFT1"
"1999-06-21" 615 NA 15 26 59 NA NA "1" "SFT1"
"1999-06-21" 615 NA 15 27 9 NA "1" "1" "SFT1"
"1999-06-21" 615 NA 15 27 53 NA "1" "1" "SFT1"
"1999-06-21" 615 NA 15 28 14 NA "1" NA "SFT1"
"1999-06-21" 615 NA 15 28 39 NA "1" "1" "SFT1"
"1999-06-21" 615 NA 15 29 29 NA "1" "1" "SFT1"
"1999-06-21" 615 NA 15 29 48 NA "1" NA "SFT1"
"1999-06-21" 615 NA 15 30 2 NA "1" NA "SFT1"
"1999-06-21" 615 NA 15 30 17 NA "1" NA "SFT1"
"1999-06-21" 616 NA 15 34 49 NA "1" NA "SFT1"
"1999-06-21" 616 NA 15 36 30 NA "1" "1" "SFT1"
"1999-06-21" 616 NA 15 37 31 NA "1" NA "SFT1"
"1999-06-21" 616 NA 15 38 21 NA "1" NA "SFT1"
"1999-06-21" 616 NA 15 38 36 NA "1" NA "SFT1"
"1999-06-21" 616 NA 15 38 55 NA "1" "1" "SFT1"
"1999-06-21" 616 NA 15 39 19 NA "1" NA "SFT1"
"1999-06-21" 616 NA 15 40 2 NA "1" "1" "SFT1"
"1999-06-21" 616 NA 15 40 25 NA "1" NA "SFT1"
"1999-06-21" 616 NA 15 40 35 NA "1" NA "SFT1"
"1999-06-21" 616 NA 15 42 34 NA "1" NA "SFT1"
"1999-06-21" 616 NA 15 42 44 NA "1" "1" "SFT1"
"1999-06-21" 616 NA 15 43 39 NA "1" NA "SFT1"
"1999-06-21" 616 NA 15 44 24 NA "1" NA "SFT1"
"1999-06-21" 616 NA 15 44 46 NA "1" "1" "SFT1"
"1999-06-21" 616 NA 15 45 46 NA "1" NA "SFT1"
"1999-06-21" 616 NA 15 46 30 NA "1" NA "SFT1"
"1999-06-21" 616 NA 15 47 5 NA "1" NA "SFT1"
"1999-06-21" 616 NA 15 47 17 NA "1" "1" "SFT1"
"1999-06-21" 616 NA 15 48 11 NA "1" NA "SFT1"
"1999-06-21" 616 NA 15 48 38 NA "1" "1" "SFT1"
"1999-06-21" 616 NA 15 49 34 NA "1" NA "SFT1"
"1999-06-21" 616 NA 15 50 2 NA "1" NA "SFT1"
"1999-06-21" 616 NA 15 50 41 NA "1" NA "SFT1"
"1999-06-21" 616 NA 15 51 23 NA "1" NA "SFT1"
"1999-06-21" 616 NA 15 51 41 NA "1" "1" "SFT1"
"1999-06-21" 616 NA 15 53 14 NA "1" NA "SFT1"
"1999-06-21" 616 NA 15 53 28 NA "1" NA "SFT1"
"1999-06-21" 616 NA 15 53 39 NA "1" NA "SFT1"
"1999-06-21" 616 NA 15 53 54 NA "1" NA "SFT1"
"1999-06-21" 616 NA 15 55 12 NA "1" NA "SFT1"
"1999-06-21" 616 NA 15 55 26 NA "1" NA "SFT1"
"1999-06-21" 616 NA 15 56 53 NA "1" NA "SFT1"
"1999-06-21" 616 NA 15 57 8 NA "1" NA "SFT1"
"1999-06-21" 616 NA 15 58 25 NA "1" NA "SFT1"
"1999-06-21" 616 NA 15 59 8 NA "1" NA "SFT1"
"1999-06-21" 616 NA 15 59 29 NA "1" NA "SFT1"
"1999-06-21" 616 NA 16 1 18 NA "1" NA "SFT1"
"1999-06-21" 616 NA 16 1 55 NA "1" NA "SFT1"
"1999-06-21" 616 NA 16 3 3 NA "1" NA "SFT1"
"1999-06-21" 616 NA 16 3 20 NA "1" NA "SFT1"
"1999-06-22" 617 NA 10 47 49 NA "1" NA "REST"
"1999-06-22" 617 NA 10 49 56 NA "1" NA "REST"
"1999-06-22" 617 NA 10 52 18 NA "1" NA "REST"
"1999-06-22" 617 NA 10 52 40 NA "1" NA "REST"
"1999-06-22" 617 NA 10 53 59 NA "1" NA "REST"
"1999-06-22" 617 NA 10 54 43 NA "1" NA "REST"
"1999-06-22" 617 NA 10 55 15 NA "1" NA "REST"
"1999-06-22" 617 NA 10 57 4 NA "1" NA "REST"
"1999-06-22" 617 NA 10 57 26 NA "1" NA "REST"
"1999-06-22" 617 NA 10 58 4 NA "1" NA "REST"
"1999-06-22" 617 NA 10 58 55 NA "1" NA "REST"
"1999-06-22" 617 NA 11 0 30 NA "1" NA "REST"
"1999-06-22" 617 NA 11 3 1 NA "1" NA "REST"
"1999-06-22" 617 NA 11 3 19 NA "1" NA "REST"
"1999-06-22" 617 NA 11 3 37 NA "1" NA "REST"
"1999-06-22" 617 NA 11 4 1 NA "1" NA "REST"
"1999-06-22" 617 NA 11 4 52 NA "1" NA "REST"
"1999-06-22" 617 NA 11 6 2 NA "1" NA "REST"
"1999-06-22" 617 NA 11 7 40 NA "1" NA "REST"
"1999-06-22" 617 NA 11 8 54 NA "1" NA "REST"
"1999-06-22" 617 NA 11 10 30 NA "1" NA "REST"
"1999-06-22" 617 NA 11 10 44 NA "1" NA "REST"
"1999-06-22" 617 NA 11 12 54 NA "1" NA "REST"
"1999-06-22" 617 NA 11 13 10 NA "1" NA "REST"
"1999-06-22" 617 NA 11 13 24 NA "1" NA "REST"
"1999-06-22" 617 NA 11 15 17 NA "1" NA "REST"
"1999-06-22" 617 NA 11 15 38 NA "1" NA "REST"
"1999-06-22" 617 NA 11 16 22 NA "1" NA "REST"
"1999-06-22" 617 NA 11 18 22 NA "1" NA "REST"
"1999-06-22" 617 NA 11 18 45 NA "1" NA "REST"
"1999-06-22" 617 NA 11 19 45 NA "1" NA "REST"
"1999-06-22" 617 NA 11 21 4 NA "1" NA "REST"
"1999-06-22" 617 NA 11 22 24 NA "1" NA "REST"
"1999-06-22" 617 NA 11 23 4 NA "1" NA "REST"
"1999-06-22" 617 NA 11 24 20 NA "1" NA "REST"
"1999-06-22" 617 NA 11 24 47 NA "1" NA "REST"
"1999-06-22" 617 NA 11 26 19 NA "1" NA "REST"
"1999-06-22" 617 NA 11 27 14 NA "1" NA "REST"
"1999-06-22" 617 NA 11 28 29 NA "1" NA "REST"
"1999-06-22" 617 NA 11 28 48 NA "1" NA "REST"
"1999-07-01" 619 9 8 7 4 NA "1" "1" "Mix"
"1999-07-01" 619 9 8 8 3 NA "1" "1" "Mix"
"1999-07-01" 619 9 8 8 12 NA "1" NA "Mix"
"1999-07-01" 619 9 8 8 52 NA "1" "1" "Mix"
"1999-07-01" 619 9 8 9 44 NA "1" NA "Mix"
"1999-07-01" 619 9 8 10 32 NA "1" "1" "Mix"
"1999-07-01" 619 9 8 11 11 NA "1" NA "Mix"
"1999-07-01" 619 9 8 11 25 NA "1" "1" "Mix"
"1999-07-01" 619 9 8 12 33 NA "1" "1" "Mix"
"1999-07-01" 619 9 8 12 57 NA "1" "1" "Mix"
"1999-07-01" 619 9 8 13 57 NA "1" NA "Mix"
"1999-07-01" 619 9 8 14 27 NA "1" NA "Mix"
"1999-07-01" 619 9 8 15 30 NA "1" "1" "Mix"
"1999-07-01" 619 9 8 16 16 NA "1" "1" "Mix"
"1999-07-01" 619 9 8 16 50 NA "1" "1" "Mix"
"1999-07-01" 619 9 8 18 26 NA "1" NA "Mix"
"1999-07-01" 619 9 8 18 38 NA "1" NA "Mix"
"1999-07-01" 619 9 8 19 7 NA "1" NA "Mix"
"1999-07-01" 619 9 8 19 58 NA "1" NA "Mix"
"1999-07-01" 619 9 8 20 29 NA "1" NA "Mix"
"1999-07-01" 619 9 8 21 0 NA "1" NA "Mix"
"1999-07-01" 619 9 8 23 57 NA "1" NA "Mix"
"1999-07-01" 619 9 8 24 50 NA "1" NA "Mix"
"1999-07-01" 619 9 8 25 42 NA "1" NA "Mix"
"1999-07-01" 619 9 8 27 7 NA "1" "1" "Mix"
"1999-07-01" 619 9 8 29 36 NA "1" "1" "Mix"
"1999-07-01" 619 9 8 30 37 NA "1" NA "Mix"
"1999-07-01" 619 9 8 31 4 NA "1" NA "Mix"
"1999-07-01" 619 9 8 31 39 NA "1" NA "Mix"
"1999-07-01" 619 9 8 32 21 NA "1" NA "Mix"
"1999-07-01" 619 9 8 33 59 NA "1" NA "Mix"
"1999-07-01" 620 9 8 44 26 NA "1" "1" "Mix"
"1999-07-01" 620 9 8 45 35 NA "1" "1" "Mix"
"1999-07-01" 620 9 8 46 20 NA "1" "1" "Mix"
"1999-07-01" 620 9 8 46 54 NA "1" NA "Mix"
"1999-07-01" 620 9 8 47 10 NA "1" NA "Mix"
"1999-07-01" 620 9 8 47 43 NA "1" NA "Mix"
"1999-07-01" 620 9 8 47 59 NA "1" NA "Mix"
"1999-07-01" 620 9 8 50 36 NA "1" NA "Mix"
"1999-07-01" 620 9 8 50 49 NA "1" NA "Mix"
"1999-07-01" 620 9 8 51 6 NA "1" NA "Mix"
"1999-07-01" 620 9 8 51 21 NA "1" NA "Mix"
"1999-07-01" 620 9 8 51 39 NA "1" NA "Mix"
"1999-07-01" 620 9 8 54 35 NA "1" NA "Mix"
"1999-07-01" 620 9 8 54 56 NA "1" NA "Mix"
"1999-07-01" 620 9 8 55 22 NA "1" NA "Mix"
"1999-07-01" 620 9 8 55 45 NA "1" NA "Mix"
"1999-07-01" 620 9 8 56 3 NA "1" NA "Mix"
"1999-07-01" 620 9 8 59 7 NA "1" NA "Mix"
"1999-07-01" 620 9 9 0 29 NA NA "1" "Mix"
"1999-07-01" 620 9 9 1 42 NA NA "1" "Mix"
"1999-07-01" 620 9 9 1 57 NA "1" NA "Mix"
"1999-07-01" 620 9 9 2 7 NA "1" NA "Mix"
"1999-07-01" 620 9 9 3 21 NA "1" NA "Mix"
"1999-07-01" 620 9 9 3 37 NA "1" NA "Mix"
"1999-07-01" 620 9 9 4 32 NA NA "1" "Mix"
"1999-07-01" 620 9 9 4 40 NA "1" NA "Mix"
"1999-07-01" 620 9 9 6 0 NA NA "1" "Mix"
"1999-07-01" 620 9 9 6 11 NA "1" NA "Mix"
"1999-07-01" 620 9 9 6 24 NA "1" NA "Mix"
"1999-07-01" 620 9 9 7 37 NA NA "1" "Mix"
"1999-07-01" 620 9 9 7 49 NA "1" NA "Mix"
"1999-07-01" 620 9 9 8 41 NA "1" NA "Mix"
"1999-07-01" 620 9 9 9 9 NA "1" NA "Mix"
"1999-07-12" 621 26 17 30 13 NA "1" NA "SFT1"
"1999-07-12" 621 26 17 31 52 NA "1" NA "SFT1"
"1999-07-12" 621 26 17 32 58 NA "1" NA "SFT1"
"1999-07-12" 621 26 17 33 46 NA "1" NA "SFT1"
"1999-07-12" 621 26 17 34 4 NA "1" NA "SFT1"
"1999-07-12" 621 26 17 34 17 NA "1" NA "SFT1"
"1999-07-12" 621 26 17 34 29 NA "1" NA "SFT1"
"1999-07-12" 621 26 17 35 46 NA "1" "1" "SFT1"
"1999-07-12" 621 26 17 37 23 NA NA "1" "SFT1"
"1999-07-12" 621 26 17 38 8 NA "1" "1" "SFT1"
"1999-07-12" 621 26 17 39 5 NA "1" NA "SFT1"
"1999-07-12" 621 26 17 39 12 NA "1" NA "SFT1"
"1999-07-12" 621 26 17 40 45 NA "1" "1" "SFT1"
"1999-07-12" 621 26 17 41 11 NA "1" "1" "SFT1"
"1999-07-12" 621 26 17 41 28 NA "1" NA "SFT1"
"1999-07-12" 621 26 17 42 11 NA "1" NA "SFT1"
"1999-07-12" 621 26 17 42 30 NA "1" "1" "SFT1"
"1999-07-12" 621 26 17 44 12 NA "1" "1" "SFT1"
"1999-07-12" 621 26 17 44 40 NA "1" "1" "SFT1"
"1999-07-12" 621 26 17 45 40 NA "1" "1" "SFT1"
"1999-07-12" 621 26 17 46 15 NA "1" "1" "SFT1"
"1999-07-12" 621 26 17 47 15 NA "1" NA "SFT1"
"1999-07-12" 621 26 17 47 38 NA "1" NA "SFT1"
"1999-07-12" 621 26 17 47 47 NA "1" NA "SFT1"
"1999-07-12" 621 26 17 48 24 NA "1" "1" "SFT1"
"1999-07-12" 621 26 17 49 43 NA "1" "1" "SFT1"
"1999-07-12" 621 26 17 50 38 NA "1" NA "SFT1"
"1999-07-12" 621 26 17 50 48 NA "1" NA "SFT1"
"1999-07-12" 621 26 17 50 55 NA "1" NA "SFT1"
"1999-07-12" 621 26 17 51 3 NA "1" NA "SFT1"
"1999-07-12" 621 26 17 52 22 NA "1" NA "SFT1"
"1999-07-12" 621 26 17 53 3 NA "1" "1" "SFT1"
"1999-07-12" 621 26 17 53 40 NA "1" "1" "SFT1"
"1999-07-12" 621 26 17 54 44 NA "1" "1" "SFT1"
"1999-07-12" 621 26 17 55 7 NA "1" "1" "SFT1"
"1999-07-12" 621 26 17 55 52 NA "1" "1" "SFT1"
"1999-07-12" 621 26 17 56 21 NA "1" "1" "SFT1"
"1999-07-12" 621 26 17 57 11 NA "1" "1" "SFT1"
"1999-07-12" 621 26 17 58 8 NA "1" NA "SFT1"
"1999-07-12" 621 26 17 58 29 NA "1" NA "SFT1"
"1999-07-12" 621 26 17 59 21 NA "1" NA "SFT1"
"1999-07-12" 621 26 17 59 35 NA "1" "1" "SFT1"
"1999-07-12" 621 26 18 0 12 NA "1" NA "SFT1"
"1999-07-12" 621 26 18 0 29 NA "1" NA "SFT1"
"1999-07-12" 621 26 18 1 6 NA "1" "1" "SFT1"
"1999-07-12" 621 26 18 1 39 NA "1" "1" "SFT1"
"1999-07-12" 621 26 18 1 58 NA "1" NA "SFT1"
"1999-07-12" 621 26 18 2 10 NA "1" NA "SFT1"
"1999-07-12" 621 26 18 2 24 NA "1" NA "SFT1"
"1999-07-12" 621 26 18 2 30 NA "1" NA "SFT1"
"1999-07-12" 621 26 18 2 57 NA "1" "1" "SFT1"
"1999-07-12" 621 26 18 4 19 NA "1" NA "SFT1"
"1999-07-12" 621 26 18 5 29 NA "1" "1" "SFT1"
"1999-07-17" 622 NA 18 5 38 NA "1" NA "DF"
"1999-07-17" 622 NA 18 10 44 NA "1" NA "DF"
"1999-07-17" 622 NA 18 10 55 NA "1" NA "DF"
"1999-07-17" 622 NA 18 11 6 NA "1" NA "DF"
"1999-07-17" 622 NA 18 11 19 NA "1" NA "DF"
"1999-07-17" 622 NA 18 11 36 NA "1" NA "DF"
"1999-07-17" 622 NA 18 11 53 NA "1" NA "DF"
"1999-07-17" 622 NA 18 12 13 NA "1" NA "DF"
"1999-07-17" 622 NA 18 12 31 NA "1" NA "DF"
"1999-07-17" 622 NA 18 20 7 NA "1" NA "DF"
"1999-07-17" 622 NA 18 20 20 NA "1" NA "DF"
"1999-07-17" 622 NA 18 20 36 NA "1" NA "DF"
"1999-07-17" 622 NA 18 20 54 NA "1" NA "DF"
"1999-07-17" 622 NA 18 23 19 NA "1" NA "DF"
"1999-07-17" 622 NA 18 23 36 NA "1" NA "DF"
"1999-07-17" 622 NA 18 23 50 NA "1" NA "DF"
"1999-07-17" 622 NA 18 24 9 NA "1" NA "DF"
"1999-07-17" 622 NA 18 27 4 NA "1" NA "DF"
"1999-07-17" 622 NA 18 27 17 NA "1" NA "DF"
"1999-07-17" 622 NA 18 27 33 NA "1" NA "DF"
"1999-07-17" 622 NA 18 27 45 NA "1" NA "DF"
"1999-07-17" 622 NA 18 31 6 NA "1" NA "DF"
"1999-07-17" 622 NA 18 31 21 NA "1" NA "DF"
"1999-07-17" 622 NA 18 31 34 NA "1" NA "DF"
"1999-07-17" 622 NA 18 32 7 NA "1" NA "DF"
"1999-07-19" 623 71 17 43 27 NA "1" NA "NSF"
"1999-07-19" 623 71 17 44 4 NA "1" NA "NSF"
"1999-07-19" 623 71 17 49 11 NA "1" NA "NSF"
"1999-07-19" 623 71 17 49 25 NA "1" NA "NSF"
"1999-07-19" 623 71 17 49 37 NA "1" NA "NSF"
"1999-07-19" 623 71 17 50 0 NA "1" NA "NSF"
"1999-07-19" 623 71 17 50 15 NA "1" NA "NSF"
"1999-07-19" 623 71 17 50 46 NA "1" NA "NSF"
"1999-07-19" 623 71 17 55 8 NA "1" NA "NSF"
"1999-07-19" 623 71 17 55 22 NA "1" NA "NSF"
"1999-07-19" 623 71 17 55 37 NA "1" NA "NSF"
"1999-07-19" 623 71 17 55 53 NA "1" NA "NSF"
"1999-07-19" 623 71 17 56 11 NA "1" NA "NSF"
"1999-07-19" 623 71 17 56 47 NA "1" NA "NSF"
"1999-07-19" 623 71 17 57 14 NA "1" NA "NSF"
"1999-07-19" 623 71 18 1 54 NA "1" NA "NSF"
"1999-07-19" 623 71 18 2 6 NA "1" NA "NSF"
"1999-07-19" 623 71 18 2 20 NA "1" NA "NSF"
"1999-07-19" 623 71 18 2 34 NA "1" NA "NSF"
"1999-07-19" 623 71 18 2 51 NA "1" NA "NSF"
"1999-07-19" 623 71 18 3 9 NA "1" NA "NSF"
"1999-07-19" 623 71 18 3 44 NA "1" NA "NSF"
"1999-07-19" 623 71 18 8 1 NA "1" NA "NSF"
"1999-07-19" 623 71 18 8 15 NA "1" NA "NSF"
"1999-07-19" 623 71 18 8 27 NA "1" NA "NSF"
"1999-07-19" 623 71 18 8 42 NA "1" NA "NSF"
"1999-07-19" 623 71 18 8 57 NA "1" NA "NSF"
"1999-07-19" 623 71 18 9 16 NA "1" NA "NSF"
"1999-07-19" 623 71 18 9 55 NA "1" NA "NSF"
"1999-07-19" 623 71 18 10 15 NA "1" NA "NSF"
"1999-07-19" 626 67 9 37 14 NA "1" NA "DF"
"1999-07-19" 626 67 9 41 49 NA "1" NA "DF"
"1999-07-19" 626 67 9 42 1 NA "1" NA "DF"
"1999-07-19" 626 67 9 42 17 NA "1" NA "DF"
"1999-07-19" 626 67 9 42 37 NA "1" NA "DF"
"1999-07-19" 626 67 9 42 54 NA "1" NA "DF"
"1999-07-19" 626 67 9 43 13 NA "1" NA "DF"
"1999-07-19" 626 67 9 43 42 NA "1" NA "DF"
"1999-07-19" 626 67 9 50 4 NA "1" NA "DF"
"1999-07-19" 626 67 9 50 17 NA "1" NA "DF"
"1999-07-19" 626 67 9 50 31 NA "1" NA "DF"
"1999-07-19" 626 67 9 50 43 NA "1" NA "DF"
"1999-07-19" 626 67 9 50 59 NA "1" NA "DF"
"1999-07-19" 626 67 9 51 14 NA "1" NA "DF"
"1999-07-19" 626 67 9 51 27 NA "1" NA "DF"
"1999-07-19" 626 67 9 51 43 NA "1" NA "DF"
"1999-07-19" 626 67 9 56 1 NA "1" NA "DF"
"1999-07-19" 626 67 9 56 16 NA "1" NA "DF"
"1999-07-19" 626 67 9 56 30 NA "1" NA "DF"
"1999-07-19" 626 67 9 56 46 NA "1" NA "DF"
"1999-07-19" 626 67 9 57 1 NA "1" NA "DF"
"1999-07-19" 626 67 9 57 16 NA "1" NA "DF"
"1999-07-19" 626 67 10 2 13 NA "1" NA "DF"
"1999-07-19" 626 67 10 2 28 NA "1" NA "DF"
"1999-07-19" 626 67 10 2 43 NA "1" NA "DF"
"1999-07-19" 626 67 10 2 58 NA "1" NA "DF"
"1999-07-19" 626 67 10 3 16 NA "1" NA "DF"
"1999-07-19" 626 67 10 3 33 NA "1" NA "DF"
"1999-07-19" 626 67 10 9 0 NA "1" NA "DF"
"1999-07-19" 626 67 10 9 13 NA "1" NA "DF"
"1999-07-19" 626 67 10 9 26 NA "1" NA "DF"
"1999-07-19" 626 67 10 9 38 NA "1" NA "DF"
"1999-07-19" 626 67 10 9 48 NA "1" NA "DF"
"1999-07-19" 626 67 10 10 0 NA "1" NA "DF"
"1999-07-19" 626 67 10 13 59 NA "1" NA "DF"
"1999-07-19" 626 67 10 14 14 NA "1" NA "DF"
"1999-07-19" 626 67 10 14 27 NA "1" NA "DF"
"1999-07-19" 626 67 10 14 41 NA "1" NA "DF"
"1999-07-19" 626 67 10 14 56 NA "1" NA "DF"
"1999-07-19" 626 67 10 15 8 NA "1" NA "DF"
"1999-07-19" 626 67 10 15 21 NA "1" NA "DF"
"1999-07-19" 626 67 10 19 31 NA "1" NA "DF"
"1999-07-19" 626 67 10 19 44 NA "1" NA "DF"
"1999-07-19" 626 67 10 19 56 NA "1" NA "DF"
"1999-07-19" 626 67 10 20 8 NA "1" NA "DF"
"1999-07-19" 626 67 10 20 20 NA "1" NA "DF"
"1999-07-19" 626 67 10 20 30 NA "1" NA "DF"
"1999-07-20" 627 NA 9 43 33 NA "1" NA "TRA"
"1999-07-20" 627 NA 9 44 53 NA "1" NA "TRA"
"1999-07-20" 627 NA 9 45 14 NA "1" NA "TRA"
"1999-07-20" 627 NA 9 45 33 NA "1" NA "TRA"
"1999-07-20" 627 NA 9 46 22 NA "1" NA "TRA"
"1999-07-20" 627 NA 9 46 50 NA "1" NA "TRA"
"1999-07-20" 627 NA 9 47 5 NA "1" NA "TRA"
"1999-07-20" 627 NA 9 47 14 NA "1" NA "TRA"
"1999-07-20" 627 NA 9 48 9 NA "1" NA "TRA"
"1999-07-20" 627 NA 9 48 24 NA "1" NA "TRA"
"1999-07-20" 627 NA 9 48 36 NA "1" NA "TRA"
"1999-07-20" 627 NA 9 49 51 NA "1" NA "TRA"
"1999-07-20" 627 NA 9 50 5 NA "1" NA "TRA"
"1999-07-20" 627 NA 9 50 18 NA "1" NA "TRA"
"1999-07-20" 627 NA 9 50 32 NA "1" NA "TRA"
"1999-07-20" 627 NA 9 51 49 NA "1" NA "TRA"
"1999-07-20" 627 NA 9 52 1 NA "1" NA "TRA"
"1999-07-20" 627 NA 9 52 15 NA "1" NA "TRA"
"1999-07-20" 627 NA 9 53 31 NA "1" NA "TRA"
"1999-07-20" 627 NA 9 53 44 NA "1" NA "TRA"
"1999-07-20" 627 NA 9 54 53 NA "1" NA "TRA"
"1999-07-20" 627 NA 9 55 6 NA "1" NA "TRA"
"1999-07-20" 627 NA 9 55 15 NA "1" NA "TRA"
"1999-07-20" 627 NA 9 55 28 NA "1" NA "TRA"
"1999-07-20" 627 NA 9 55 42 NA "1" NA "TRA"
"1999-07-20" 627 NA 9 57 18 NA "1" NA "TRA"
"1999-07-20" 627 NA 9 57 30 NA "1" NA "TRA"
"1999-07-20" 627 NA 9 57 42 NA "1" NA "TRA"
"1999-07-20" 627 NA 9 59 0 NA "1" NA "TRA"
"1999-07-20" 627 NA 9 59 16 NA "1" NA "TRA"
"1999-07-20" 627 NA 9 59 45 NA "1" NA "TRA"
"1999-07-20" 627 NA 10 0 2 NA "1" NA "TRA"
"1999-07-20" 627 NA 10 0 14 NA "1" NA "TRA"
"1999-07-20" 627 NA 10 3 7 NA "1" NA "TRA"
"1999-07-20" 627 NA 10 3 32 NA "1" NA "TRA"
"1999-07-20" 627 NA 10 5 11 NA "1" NA "TRA"
"1999-07-20" 627 NA 10 5 28 NA "1" NA "TRA"
"1999-07-20" 627 NA 10 5 43 NA "1" NA "TRA"
"1999-07-20" 627 NA 10 7 19 NA "1" NA "TRA"
"1999-07-20" 627 NA 10 7 49 NA "1" NA "TRA"
"1999-07-21" 628 NA 10 28 54 NA "1" NA "REST"
"1999-07-21" 628 NA 10 32 5 NA "1" NA "REST"
"1999-07-21" 628 NA 10 33 3 NA "1" NA "REST"
"1999-07-21" 628 NA 10 33 13 NA "1" NA "REST"
"1999-07-21" 628 NA 10 33 29 NA "1" NA "REST"
"1999-07-21" 628 NA 10 33 45 NA "1" NA "REST"
"1999-07-21" 628 NA 10 33 56 NA "1" NA "REST"
"1999-07-21" 628 NA 10 34 46 NA "1" NA "REST"
"1999-07-21" 628 NA 10 36 10 NA "1" NA "REST"
"1999-07-21" 628 NA 10 36 28 NA "1" NA "REST"
"1999-07-21" 628 NA 10 41 1 NA "1" NA "REST"
"1999-07-21" 628 NA 10 41 22 NA "1" NA "REST"
"1999-07-21" 628 NA 10 41 32 NA "1" NA "REST"
"1999-07-21" 628 NA 10 42 49 NA "1" NA "REST"
"1999-07-21" 628 NA 10 43 21 NA "1" NA "REST"
"1999-07-21" 628 NA 10 43 47 NA "1" NA "REST"
"1999-07-21" 628 NA 10 44 12 NA "1" NA "REST"
"1999-07-21" 628 NA 10 44 34 NA "1" NA "REST"
"1999-07-21" 628 NA 10 51 17 NA "1" NA "REST"
"1999-07-21" 628 NA 10 51 33 NA "1" NA "REST"
"1999-07-21" 628 NA 10 51 55 NA "1" NA "REST"
"1999-07-21" 628 NA 10 52 22 NA "1" NA "REST"
"1999-07-21" 628 NA 10 52 45 NA "1" NA "REST"
"1999-07-21" 628 NA 10 53 12 NA "1" NA "REST"
"1999-07-21" 628 NA 10 53 37 NA "1" NA "REST"
"1999-07-21" 628 NA 10 53 59 NA "1" NA "REST"
"1999-07-29" 630 NA 16 56 55 NA "1" NA "NSF"
"1999-07-29" 630 NA 16 59 37 NA "1" NA "NSF"
"1999-07-29" 630 NA 16 59 55 NA "1" NA "NSF"
"1999-07-29" 630 NA 17 0 7 NA "1" NA "NSF"
"1999-07-29" 630 NA 17 0 20 NA "1" NA "NSF"
"1999-07-29" 630 NA 17 2 43 NA "1" NA "NSF"
"1999-07-29" 630 NA 17 2 59 NA "1" NA "NSF"
"1999-07-29" 630 NA 17 3 12 NA "1" NA "NSF"
"1999-07-29" 630 NA 17 4 38 NA "1" NA "NSF"
"1999-07-29" 630 NA 17 4 54 NA "1" NA "NSF"
"1999-07-29" 630 NA 17 6 34 NA "1" NA "NSF"
"1999-07-29" 630 NA 17 6 49 NA "1" NA "NSF"
"1999-07-29" 630 NA 17 7 15 NA "1" NA "NSF"
"1999-07-29" 630 NA 17 10 4 NA "1" NA "NSF"
"1999-07-29" 630 NA 17 10 23 NA "1" NA "NSF"
"1999-07-29" 630 NA 17 10 40 NA "1" NA "NSF"
"1999-07-29" 630 NA 17 12 27 NA "1" NA "NSF"
"1999-07-29" 630 NA 17 14 21 NA "1" NA "NSF"
"1999-07-29" 630 NA 17 14 37 NA "1" NA "NSF"
"1999-07-29" 630 NA 17 14 58 NA "1" NA "NSF"
"1999-07-29" 630 NA 17 15 20 NA "1" NA "NSF"
"1999-07-29" 630 NA 17 17 51 NA "1" NA "NSF"
"1999-07-29" 630 NA 17 20 23 NA "1" NA "NSF"
"1999-07-29" 630 NA 17 22 4 NA "1" NA "NSF"
"1999-07-29" 630 NA 17 22 21 NA "1" NA "NSF"
"1999-07-29" 630 NA 17 22 35 NA "1" NA "NSF"
"1999-07-29" 630 NA 17 24 32 NA "1" NA "NSF"
"1999-07-29" 630 NA 17 26 26 NA "1" NA "NSF"
"1999-07-29" 630 NA 17 26 42 NA "1" NA "NSF"
"1999-07-29" 630 NA 17 26 57 NA "1" NA "NSF"
"1999-07-29" 630 NA 17 27 9 NA "1" NA "NSF"
"1999-08-03" 635 29 14 41 58 NA "1" NA "Mix"
"1999-08-03" 635 29 14 42 55 NA NA "1" "Mix"
"1999-08-03" 635 29 14 43 1 NA "1" NA "Mix"
"1999-08-03" 635 29 14 43 57 NA "1" NA "Mix"
"1999-08-03" 635 29 14 44 5 NA "1" NA "Mix"
"1999-08-03" 635 29 14 44 13 NA "1" NA "Mix"
"1999-08-03" 635 29 14 46 36 NA "1" NA "Mix"
"1999-08-03" 635 29 14 46 49 NA "1" NA "Mix"
"1999-08-03" 635 29 14 46 58 NA "1" NA "Mix"
"1999-08-03" 635 29 14 47 7 NA "1" NA "Mix"
"1999-08-03" 635 29 14 49 52 NA "1" "1" "Mix"
"1999-08-03" 635 29 14 50 57 NA "1" NA "Mix"
"1999-08-03" 635 29 14 51 36 NA "1" NA "Mix"
"1999-08-03" 635 29 14 51 53 NA "1" NA "Mix"
"1999-08-03" 635 29 14 52 6 NA "1" NA "Mix"
"1999-08-03" 635 29 14 53 56 NA "1" NA "Mix"
"1999-08-03" 635 29 14 54 53 NA "1" NA "Mix"
"1999-08-03" 635 29 14 55 1 NA "1" NA "Mix"
"1999-08-03" 635 29 14 56 26 NA "1" "1" "Mix"
"1999-08-03" 635 29 14 57 23 NA "1" NA "Mix"
"1999-08-03" 635 29 14 57 33 NA "1" NA "Mix"
"1999-08-03" 635 29 14 57 39 NA "1" NA "Mix"
"1999-08-03" 635 29 14 58 35 NA "1" NA "Mix"
"1999-08-03" 635 29 14 58 46 NA "1" NA "Mix"
"1999-08-03" 635 29 15 1 22 NA NA "1" "Mix"
"1999-08-03" 635 29 15 1 28 NA "1" NA "Mix"
"1999-08-03" 635 29 15 1 36 NA "1" NA "Mix"
"1999-08-03" 635 29 15 1 45 NA "1" NA "Mix"
"1999-08-03" 635 29 15 2 41 NA "1" NA "Mix"
"1999-08-03" 635 29 15 4 45 NA "1" NA "Mix"
"1999-08-03" 635 29 15 4 55 NA "1" NA "Mix"
"1999-08-03" 635 29 15 5 4 NA "1" NA "Mix"
"1999-08-03" 635 29 15 6 0 NA NA "1" "Mix"
"1999-08-03" 635 29 15 7 55 NA NA "1" "Mix"
"1999-08-03" 635 29 15 8 0 NA "1" NA "Mix"
"1999-08-03" 635 29 15 8 7 NA "1" NA "Mix"
"1999-08-03" 635 29 15 8 14 NA "1" NA "Mix"
"1999-08-03" 635 29 15 10 36 NA "1" NA "Mix"
"1999-08-03" 635 29 15 10 44 NA "1" NA "Mix"
"1999-08-03" 635 29 15 11 42 NA NA "1" "Mix"
"1999-08-03" 635 29 15 11 49 NA "1" NA "Mix"
"1999-08-03" 635 29 15 13 4 NA "1" NA "Mix"
"1999-08-03" 635 29 15 14 10 NA NA "1" "Mix"
"1999-08-03" 635 29 15 14 16 NA "1" NA "Mix"
"1999-08-03" 635 29 15 14 23 NA "1" NA "Mix"
"1999-08-03" 635 29 15 14 30 NA "1" NA "Mix"
"1999-08-03" 635 29 15 15 24 NA "1" "1" "Mix"
"1999-08-03" 635 29 15 17 14 NA "1" NA "Mix"
"1999-08-03" 635 29 15 17 26 NA "1" NA "Mix"
"1999-08-03" 635 29 15 17 36 NA "1" NA "Mix"
"1999-08-03" 635 29 15 17 47 NA "1" NA "Mix"
"1999-08-03" 635 29 15 18 0 NA "1" NA "Mix"
"1999-08-03" 636 6 15 34 58 NA "1" NA "NSF"
"1999-08-03" 636 6 15 36 44 NA NA "1" "NSF"
"1999-08-03" 636 6 15 37 0 NA "1" NA "NSF"
"1999-08-03" 636 6 15 37 13 NA "1" NA "NSF"
"1999-08-03" 636 6 15 37 20 NA "1" NA "NSF"
"1999-08-03" 636 6 15 39 27 NA "1" NA "NSF"
"1999-08-03" 636 6 15 39 38 NA "1" NA "NSF"
"1999-08-03" 636 6 15 39 49 NA "1" NA "NSF"
"1999-08-03" 636 6 15 39 59 NA "1" NA "NSF"
"1999-08-03" 636 6 15 42 44 NA "1" NA "NSF"
"1999-08-03" 636 6 15 42 56 NA "1" NA "NSF"
"1999-08-03" 636 6 15 43 4 NA "1" NA "NSF"
"1999-08-03" 636 6 15 44 28 NA "1" NA "NSF"
"1999-08-03" 636 6 15 44 38 NA "1" NA "NSF"
"1999-08-03" 636 6 15 44 50 NA "1" NA "NSF"
"1999-08-03" 636 6 15 45 2 NA "1" NA "NSF"
"1999-08-03" 636 6 15 48 19 NA "1" NA "NSF"
"1999-08-03" 636 6 15 48 30 NA "1" NA "NSF"
"1999-08-03" 636 6 15 48 40 NA "1" NA "NSF"
"1999-08-03" 636 6 15 48 51 NA "1" NA "NSF"
"1999-08-03" 636 6 15 49 1 NA "1" NA "NSF"
"1999-08-03" 636 6 15 52 11 NA "1" NA "NSF"
"1999-08-03" 636 6 15 52 17 NA "1" NA "NSF"
"1999-08-03" 636 6 15 53 36 NA "1" NA "NSF"
"1999-08-03" 636 6 15 53 56 NA NA "1" "NSF"
"1999-08-03" 636 6 15 54 11 NA "1" NA "NSF"
"1999-08-03" 636 6 15 54 21 NA "1" NA "NSF"
"1999-08-03" 636 6 15 55 9 NA NA "1" "NSF"
"1999-08-03" 636 6 15 57 38 NA "1" NA "NSF"
"1999-08-03" 636 6 15 57 49 NA "1" NA "NSF"
"1999-08-03" 636 6 15 58 23 NA "1" NA "NSF"
"1999-08-03" 636 6 15 58 32 NA "1" NA "NSF"
"1999-08-03" 636 6 15 58 43 NA "1" NA "NSF"
"1999-08-03" 636 6 15 58 53 NA "1" NA "NSF"
"1999-08-03" 636 6 16 0 50 NA "1" NA "NSF"
"1999-08-03" 636 6 16 1 0 NA "1" NA "NSF"
"1999-08-03" 636 6 16 1 7 NA "1" NA "NSF"
"1999-08-03" 636 6 16 1 54 NA "1" NA "NSF"
"1999-08-03" 636 6 16 2 5 NA "1" NA "NSF"
"1999-08-03" 636 6 16 2 15 NA "1" NA "NSF"
"1999-08-03" 636 6 16 3 9 NA "1" NA "NSF"
"1999-08-03" 636 6 16 3 18 NA "1" NA "NSF"
"1999-08-03" 636 6 16 3 58 NA "1" NA "NSF"
"1999-08-03" 636 6 16 4 20 NA "1" NA "NSF"
"1999-08-03" 636 6 16 4 45 NA "1" NA "NSF"
"1999-08-03" 636 6 16 5 13 NA "1" NA "NSF"
"1999-08-03" 636 6 16 6 42 NA "1" NA "NSF"
"1999-08-03" 636 6 16 6 55 NA "1" NA "NSF"
"1999-08-03" 636 6 16 7 8 NA "1" NA "NSF"
"1999-08-03" 636 6 16 8 29 NA "1" NA "NSF"
"1999-08-03" 636 6 16 8 43 NA "1" NA "NSF"
"1999-08-03" 636 6 16 9 14 NA "1" NA "NSF"
"1999-08-05" 637 6 15 59 14 NA "1" NA "NSF"
"1999-08-05" 637 6 16 0 59 NA "1" NA "NSF"
"1999-08-05" 637 6 16 1 16 NA "1" NA "NSF"
"1999-08-05" 637 6 16 2 41 NA "1" NA "NSF"
"1999-08-05" 637 6 16 2 54 NA "1" NA "NSF"
"1999-08-05" 637 6 16 3 4 NA "1" NA "NSF"
"1999-08-05" 637 6 16 3 16 NA "1" NA "NSF"
"1999-08-05" 637 6 16 5 22 NA "1" NA "NSF"
"1999-08-05" 637 6 16 5 34 NA "1" NA "NSF"
"1999-08-05" 637 6 16 5 47 NA "1" NA "NSF"
"1999-08-05" 637 6 16 5 59 NA "1" NA "NSF"
"1999-08-05" 637 6 16 9 9 NA "1" NA "NSF"
"1999-08-05" 637 6 16 9 20 NA "1" NA "NSF"
"1999-08-05" 637 6 16 9 34 NA "1" NA "NSF"
"1999-08-05" 637 6 16 10 18 NA "1" NA "NSF"
"1999-08-05" 637 6 16 11 32 NA "1" NA "NSF"
"1999-08-05" 637 6 16 11 45 NA "1" NA "NSF"
"1999-08-05" 637 6 16 11 56 NA "1" NA "NSF"
"1999-08-05" 637 6 16 12 9 NA "1" NA "NSF"
"1999-08-05" 637 6 16 12 20 NA "1" NA "NSF"
"1999-08-05" 637 6 16 16 3 NA "1" NA "NSF"
"1999-08-05" 637 6 16 16 15 NA "1" NA "NSF"
"1999-08-05" 637 6 16 16 27 NA "1" NA "NSF"
"1999-08-05" 637 6 16 16 42 NA "1" NA "NSF"
"1999-08-05" 637 6 16 17 1 NA "1" NA "NSF"
"1999-08-05" 637 6 16 19 8 NA NA "1" "NSF"
"1999-08-05" 637 6 16 19 24 NA "1" NA "NSF"
"1999-08-05" 637 6 16 19 39 NA "1" NA "NSF"
"1999-08-05" 637 6 16 19 52 NA "1" NA "NSF"
"1999-08-05" 637 6 16 20 10 NA "1" NA "NSF"
"1999-08-05" 637 6 16 20 28 NA "1" NA "NSF"
"1999-08-05" 637 6 16 22 26 NA "1" NA "NSF"
"1999-08-05" 637 6 16 22 39 NA "1" NA "NSF"
"1999-08-05" 637 6 16 22 56 NA "1" NA "NSF"
"1999-08-05" 637 6 16 23 18 NA "1" NA "NSF"
"1999-08-05" 637 6 16 26 9 NA "1" NA "NSF"
"1999-08-05" 637 6 16 26 21 NA "1" NA "NSF"
"1999-08-05" 637 6 16 26 33 NA "1" NA "NSF"
"1999-08-05" 637 6 16 26 46 NA "1" NA "NSF"
"1999-08-05" 637 6 16 27 3 NA "1" NA "NSF"
"1999-08-05" 637 6 16 31 34 NA "1" NA "NSF"
"1999-08-05" 637 6 16 31 44 NA "1" NA "NSF"
"1999-08-05" 637 6 16 31 56 NA "1" NA "NSF"
"1999-08-05" 637 6 16 32 9 NA "1" NA "NSF"
"1999-08-05" 637 6 16 32 20 NA "1" NA "NSF"
"1999-08-05" 637 6 16 32 30 NA "1" NA "NSF"
"1999-08-05" 637 6 16 32 40 NA "1" NA "NSF"
"1999-08-05" 637 6 16 34 10 NA "1" NA "NSF"
"1999-08-05" 637 6 16 34 22 NA "1" NA "NSF"
"1999-08-05" 637 6 16 34 35 NA "1" NA "NSF"
"1999-08-05" 637 6 16 34 48 NA "1" NA "NSF"
"1999-08-08" 638 81 10 55 51 NA "1" NA "DF"
"1999-08-08" 638 81 10 59 13 NA "1" NA "DF"
"1999-08-08" 638 81 10 59 25 NA "1" NA "DF"
"1999-08-08" 638 81 10 59 35 NA "1" NA "DF"
"1999-08-08" 638 81 10 59 46 NA "1" NA "DF"
"1999-08-08" 638 81 10 59 57 NA "1" NA "DF"
"1999-08-08" 638 81 11 0 9 NA "1" NA "DF"
"1999-08-08" 638 81 11 0 20 NA "1" NA "DF"
"1999-08-08" 639 81 11 3 55 NA "1" NA "DF"
"1999-08-08" 639 81 11 6 50 NA "1" NA "DF"
"1999-08-08" 639 81 11 7 1 NA "1" NA "DF"
"1999-08-08" 639 81 11 7 13 NA "1" NA "DF"
"1999-08-08" 639 81 11 7 26 NA "1" NA "DF"
"1999-08-08" 639 81 11 7 43 NA "1" NA "DF"
"1999-08-08" 639 81 11 7 59 NA "1" NA "DF"
"1999-08-08" 639 81 11 8 12 NA "1" NA "DF"
"1999-08-08" 639 81 11 11 23 NA "1" NA "DF"
"1999-08-08" 639 81 11 11 34 NA "1" NA "DF"
"1999-08-08" 639 81 11 11 45 NA "1" NA "DF"
"1999-08-08" 639 81 11 11 57 NA "1" NA "DF"
"1999-08-08" 639 81 11 12 9 NA "1" NA "DF"
"1999-08-08" 639 81 11 15 9 NA "1" NA "DF"
"1999-08-08" 639 81 11 15 20 NA "1" NA "DF"
"1999-08-08" 639 81 11 15 31 NA "1" NA "DF"
"1999-08-08" 639 81 11 15 42 NA "1" NA "DF"
"1999-08-08" 639 81 11 15 55 NA "1" NA "DF"
"1999-08-08" 639 81 11 16 8 NA "1" NA "DF"
"1999-08-08" 639 81 11 19 58 NA "1" NA "DF"
"1999-08-08" 639 81 11 20 11 NA "1" NA "DF"
"1999-08-08" 639 81 11 20 22 NA "1" NA "DF"
"1999-08-08" 639 81 11 20 32 NA "1" NA "DF"
"1999-08-08" 639 81 11 20 45 NA "1" NA "DF"
"1999-08-08" 639 81 11 20 57 NA "1" NA "DF"
"1999-08-08" 639 81 11 21 8 NA "1" NA "DF"
"1999-08-08" 639 81 11 21 19 NA "1" NA "DF"
"1999-08-08" 639 81 11 24 40 NA "1" NA "DF"
"1999-08-08" 639 81 11 24 52 NA "1" NA "DF"
"1999-08-08" 639 81 11 25 2 NA "1" NA "DF"
"1999-08-08" 639 81 11 25 13 NA "1" NA "DF"
"1999-08-08" 639 81 11 25 25 NA "1" NA "DF"
"1999-08-08" 639 81 11 25 36 NA "1" NA "DF"
"1999-08-08" 639 81 11 25 47 NA "1" NA "DF"
"1999-08-08" 639 81 11 29 2 NA "1" NA "DF"
"1999-08-08" 639 81 11 29 19 NA "1" NA "DF"
"1999-08-08" 639 81 11 29 32 NA "1" NA "DF"
"1999-08-08" 639 81 11 29 45 NA "1" NA "DF"
"1999-08-08" 639 81 11 29 58 NA "1" NA "DF"
"1999-08-08" 639 81 11 30 12 NA "1" NA "DF"
"1999-08-08" 639 81 11 30 25 NA "1" NA "DF"
"1999-08-13" 643 26 14 16 5 NA "1" NA "NSF"
"1999-08-13" 643 26 14 17 48 NA "1" NA "NSF"
"1999-08-13" 643 26 14 18 0 NA "1" NA "NSF"
"1999-08-13" 643 26 14 18 11 NA "1" NA "NSF"
"1999-08-13" 643 26 14 18 19 NA "1" NA "NSF"
"1999-08-13" 643 26 14 19 33 NA "1" NA "NSF"
"1999-08-13" 643 26 14 19 44 NA "1" NA "NSF"
"1999-08-13" 643 26 14 19 51 NA "1" NA "NSF"
"1999-08-13" 643 26 14 21 27 NA "1" NA "NSF"
"1999-08-13" 643 26 14 21 34 NA "1" NA "NSF"
"1999-08-13" 643 26 14 22 29 NA "1" NA "NSF"
"1999-08-13" 643 26 14 23 11 NA "1" NA "NSF"
"1999-08-13" 643 26 14 23 49 NA "1" NA "NSF"
"1999-08-13" 643 26 14 24 25 NA "1" NA "NSF"
"1999-08-13" 643 26 14 24 58 NA "1" NA "NSF"
"1999-08-13" 643 26 14 25 35 NA "1" NA "NSF"
"1999-08-13" 643 26 14 26 29 NA "1" NA "NSF"
"1999-08-13" 643 26 14 27 31 NA "1" NA "NSF"
"1999-08-13" 643 26 14 27 45 NA "1" NA "NSF"
"1999-08-13" 643 26 14 28 1 NA "1" NA "NSF"
"1999-08-13" 643 26 14 28 17 NA "1" NA "NSF"
"1999-08-13" 643 26 14 28 37 NA "1" NA "NSF"
"1999-08-13" 643 26 14 28 53 NA "1" NA "NSF"
"1999-08-13" 643 26 14 29 10 NA "1" NA "NSF"
"1999-08-13" 643 26 14 29 27 NA "1" NA "NSF"
"1999-08-13" 643 26 14 29 40 NA "1" NA "NSF"
"1999-08-13" 643 26 14 32 43 NA "1" NA "NSF"
"1999-08-13" 643 26 14 32 55 NA "1" NA "NSF"
"1999-08-13" 643 26 14 33 9 NA "1" NA "NSF"
"1999-08-13" 643 26 14 33 24 NA "1" NA "NSF"
"1999-08-13" 643 26 14 33 34 NA "1" NA "NSF"
"1999-08-13" 643 26 14 38 22 NA "1" NA "NSF"
"1999-08-13" 643 26 14 38 34 NA "1" NA "NSF"
"1999-08-13" 643 26 14 38 51 NA "1" NA "NSF"
"1999-08-13" 643 26 14 39 15 NA "1" NA "NSF"
"1999-08-13" 643 26 14 39 37 NA "1" NA "NSF"
"1999-08-13" 643 26 14 39 55 NA "1" NA "NSF"
"1999-08-13" 643 26 14 40 8 NA "1" NA "NSF"
"1999-08-13" 643 26 14 43 52 NA "1" NA "NSF"
"1999-08-13" 643 26 14 44 11 NA "1" NA "NSF"
"1999-08-13" 643 26 14 44 35 NA "1" NA "NSF"
"1999-08-13" 643 26 14 44 56 NA "1" NA "NSF"
"1999-08-13" 643 26 14 45 16 NA "1" NA "NSF"
"1999-08-13" 643 26 14 49 38 NA "1" NA "NSF"
"1999-08-13" 643 26 14 49 54 NA "1" NA "NSF"
"1999-08-13" 643 26 14 50 12 NA "1" NA "NSF"
"1999-08-13" 643 26 14 50 31 NA "1" NA "NSF"
"1999-08-13" 643 26 14 50 48 NA "1" NA "NSF"
"1999-08-18" 644 49 13 55 44 NA "1" NA "DF"
"1999-08-18" 644 49 14 1 15 NA "1" NA "DF"
"1999-08-18" 644 49 14 1 28 NA "1" NA "DF"
"1999-08-18" 644 49 14 1 41 NA "1" NA "DF"
"1999-08-18" 644 49 14 1 54 NA "1" NA "DF"
"1999-08-18" 644 49 14 2 21 NA "1" NA "DF"
"1999-08-18" 644 49 14 2 38 NA "1" NA "DF"
"1999-08-18" 644 49 14 2 54 NA "1" NA "DF"
"1999-08-18" 644 49 14 7 54 NA "1" NA "DF"
"1999-08-18" 644 49 14 8 8 NA "1" NA "DF"
"1999-08-18" 644 49 14 8 22 NA "1" NA "DF"
"1999-08-18" 644 49 14 8 37 NA "1" NA "DF"
"1999-08-18" 644 49 14 8 58 NA "1" NA "DF"
"1999-08-18" 644 49 14 9 20 NA "1" NA "DF"
"1999-08-18" 644 49 14 14 28 NA "1" NA "DF"
"1999-08-18" 644 49 14 14 42 NA "1" NA "DF"
"1999-08-18" 644 49 14 14 57 NA "1" NA "DF"
"1999-08-18" 644 49 14 15 16 NA "1" NA "DF"
"1999-08-18" 644 49 14 15 37 NA "1" NA "DF"
"1999-08-18" 644 49 14 16 2 NA "1" NA "DF"
"1999-08-18" 644 49 14 16 15 NA "1" NA "DF"
"1999-08-18" 644 49 14 21 20 NA "1" NA "DF"
"1999-08-18" 644 49 14 21 33 NA "1" NA "DF"
"1999-08-18" 644 49 14 21 49 NA "1" NA "DF"
"1999-08-18" 644 49 14 22 7 NA "1" NA "DF"
"1999-08-18" 644 49 14 22 24 NA "1" NA "DF"
"1999-08-18" 644 49 14 22 59 NA "1" NA "DF"
"1999-08-20" 645 NA 10 35 8 NA "1" NA "DF"
"1999-08-20" 645 NA 10 40 36 NA "1" NA "DF"
"1999-08-20" 645 NA 10 40 54 NA "1" NA "DF"
"1999-08-20" 645 NA 10 41 11 NA "1" NA "DF"
"1999-08-20" 645 NA 10 41 28 NA "1" NA "DF"
"1999-08-20" 645 NA 10 41 46 NA "1" NA "DF"
"1999-08-20" 645 NA 10 42 5 NA "1" NA "DF"
"1999-08-20" 645 NA 10 42 25 NA "1" NA "DF"
"1999-08-20" 645 NA 10 42 41 NA "1" NA "DF"
"1999-08-20" 645 NA 10 46 30 NA "1" NA "DF"
"1999-08-20" 645 NA 10 46 48 NA "1" NA "DF"
"1999-08-20" 645 NA 10 47 4 NA "1" NA "DF"
"1999-08-20" 645 NA 10 47 21 NA "1" NA "DF"
"1999-08-20" 645 NA 10 47 43 NA "1" NA "DF"
"1999-08-20" 645 NA 10 48 1 NA "1" NA "DF"
"1999-08-20" 645 NA 10 48 18 NA "1" NA "DF"
"1999-08-20" 645 NA 10 52 37 NA "1" NA "DF"
"1999-08-20" 645 NA 10 52 52 NA "1" NA "DF"
"1999-08-20" 645 NA 10 53 9 NA "1" NA "DF"
"1999-08-20" 645 NA 10 53 27 NA "1" NA "DF"
"1999-08-20" 645 NA 10 53 48 NA "1" NA "DF"
"1999-08-20" 645 NA 10 54 6 NA "1" NA "DF"
"1999-08-20" 645 NA 10 58 39 NA "1" NA "DF"
"1999-08-20" 645 NA 10 58 57 NA "1" NA "DF"
"1999-08-20" 645 NA 10 59 13 NA "1" NA "DF"
"1999-08-20" 645 NA 10 59 33 NA "1" NA "DF"
"1999-08-20" 645 NA 10 59 51 NA "1" NA "DF"
"1999-08-20" 645 NA 11 0 8 NA "1" NA "DF"
"1999-08-20" 645 NA 11 4 18 NA "1" NA "DF"
"1999-08-20" 645 NA 11 4 35 NA "1" NA "DF"
"1999-08-20" 645 NA 11 4 52 NA "1" NA "DF"
"1999-08-20" 645 NA 11 5 12 NA "1" NA "DF"
"1999-08-20" 645 NA 11 5 32 NA "1" NA "DF"
"1999-08-20" 645 NA 11 5 49 NA "1" NA "DF"
"1999-08-20" 645 NA 11 10 54 NA "1" NA "DF"
"1999-08-20" 645 NA 11 11 10 NA "1" NA "DF"
"1999-08-20" 645 NA 11 11 27 NA "1" NA "DF"
"1999-08-20" 645 NA 11 11 45 NA "1" NA "DF"
"1999-08-20" 645 NA 11 12 4 NA "1" NA "DF"
"1999-08-20" 645 NA 11 12 21 NA "1" NA "DF"
"1999-08-20" 646 NA 11 44 35 NA "1" NA "DF"
"1999-08-20" 646 NA 11 49 21 NA "1" NA "DF"
"1999-08-20" 646 NA 11 49 36 NA "1" NA "DF"
"1999-08-20" 646 NA 11 49 49 NA "1" NA "DF"
"1999-08-20" 646 NA 11 50 2 NA "1" NA "DF"
"1999-08-20" 646 NA 11 50 18 NA "1" NA "DF"
"1999-08-20" 646 NA 11 50 33 NA "1" NA "DF"
"1999-08-20" 646 NA 11 55 18 NA "1" NA "DF"
"1999-08-20" 646 NA 11 55 33 NA "1" NA "DF"
"1999-08-20" 646 NA 11 55 44 NA "1" NA "DF"
"1999-08-20" 646 NA 11 55 58 NA "1" NA "DF"
"1999-08-20" 646 NA 11 56 30 NA "1" NA "DF"
"1999-08-20" 646 NA 11 56 48 NA "1" NA "DF"
"1999-08-20" 646 NA 11 57 3 NA "1" NA "DF"
"1999-08-20" 646 NA 12 3 9 NA "1" NA "DF"
"1999-08-20" 646 NA 12 3 21 NA "1" NA "DF"
"1999-08-20" 646 NA 12 3 34 NA "1" NA "DF"
"1999-08-20" 646 NA 12 3 48 NA "1" NA "DF"
"1999-08-20" 646 NA 12 4 5 NA "1" NA "DF"
"1999-08-20" 646 NA 12 4 19 NA "1" NA "DF"
"1999-08-20" 646 NA 12 4 34 NA "1" NA "DF"
"1999-08-20" 646 NA 12 4 44 NA "1" NA "DF"
"1999-08-20" 646 NA 12 9 43 NA "1" NA "DF"
"1999-08-20" 646 NA 12 9 57 NA "1" NA "DF"
"1999-08-20" 646 NA 12 10 13 NA "1" NA "DF"
"1999-08-20" 646 NA 12 10 28 NA "1" NA "DF"
"1999-08-20" 646 NA 12 10 41 NA "1" NA "DF"
"1999-08-22" 647 72 11 5 52 NA "1" NA "DF"
"1999-08-22" 647 72 11 10 59 NA "1" NA "DF"
"1999-08-22" 647 72 11 11 10 NA "1" NA "DF"
"1999-08-22" 647 72 11 11 21 NA "1" NA "DF"
"1999-08-22" 647 72 11 11 35 NA "1" NA "DF"
"1999-08-22" 647 72 11 11 49 NA "1" NA "DF"
"1999-08-22" 647 72 11 12 2 NA "1" NA "DF"
"1999-08-22" 647 72 11 12 16 NA "1" NA "DF"
"1999-08-22" 647 72 11 12 30 NA "1" NA "DF"
"1999-08-22" 647 72 11 18 16 NA "1" NA "DF"
"1999-08-22" 647 72 11 18 25 NA "1" NA "DF"
"1999-08-22" 647 72 11 18 38 NA "1" NA "DF"
"1999-08-22" 647 72 11 18 52 NA "1" NA "DF"
"1999-08-22" 647 72 11 19 8 NA "1" NA "DF"
"1999-08-22" 647 72 11 19 23 NA "1" NA "DF"
"1999-08-22" 647 72 11 19 41 NA "1" NA "DF"
"1999-08-22" 647 72 11 20 0 NA "1" NA "DF"
"1999-08-22" 647 72 11 24 22 NA "1" NA "DF"
"1999-08-22" 647 72 11 24 35 NA "1" NA "DF"
"1999-08-22" 647 72 11 24 48 NA "1" NA "DF"
"1999-08-22" 647 72 11 25 3 NA "1" NA "DF"
"1999-08-22" 647 72 11 25 18 NA "1" NA "DF"
"1999-08-22" 647 72 11 25 35 NA "1" NA "DF"
"1999-08-22" 647 72 11 25 50 NA "1" NA "DF"
"1999-08-22" 647 72 11 30 0 NA "1" NA "DF"
"1999-08-22" 647 72 11 30 15 NA "1" NA "DF"
"1999-08-22" 647 72 11 30 30 NA "1" NA "DF"
"1999-08-22" 647 72 11 30 44 NA "1" NA "DF"
"1999-08-22" 647 72 11 31 2 NA "1" NA "DF"
"1999-08-22" 647 72 11 31 18 NA "1" NA "DF"
"1999-08-22" 647 72 11 31 34 NA "1" NA "DF"
"1999-08-22" 647 72 11 36 30 NA "1" NA "DF"
"1999-08-22" 647 72 11 36 45 NA "1" NA "DF"
"1999-08-22" 647 72 11 36 57 NA "1" NA "DF"
"1999-08-22" 647 72 11 37 10 NA "1" NA "DF"
"1999-08-22" 647 72 11 37 25 NA "1" NA "DF"
"1999-08-22" 647 72 11 37 40 NA "1" NA "DF"
"1999-08-22" 647 72 11 37 55 NA "1" NA "DF"
"1999-08-22" 647 72 11 42 3 NA "1" NA "DF"
"1999-08-22" 647 72 11 42 17 NA "1" NA "DF"
"1999-08-22" 647 72 11 42 30 NA "1" NA "DF"
"1999-08-22" 647 72 11 42 43 NA "1" NA "DF"
"1999-08-22" 647 72 11 42 58 NA "1" NA "DF"
"1999-08-22" 647 72 11 43 16 NA "1" NA "DF"
[truncated: 708,948 more chars]
