# Supplementary material for: Structure and Dynamics of Minke Whale Surfacing Patterns in the Gulf of St. Lawrence, Canada
Source: PLoS One. 2015 May 13;10(5):e0126396. doi: 10.1371/journal.pone.0126396 (PMC4430536; doi:10.1371/journal.pone.0126396)
Supplement: S2 Dataset — (TXT) [file pone.0126396.s003.txt]

ID	Depth.max.meters	Activity
1	25	SFT1
2	10	SFT1
3	12	SFT1
4	40	NSF
5	25	SFT1
6	225	DF
7	15	SFT1
8	20	NSF
9	50	NSF
10	20	NSF
11	60	NSF
12	30	NSF
13	160	DF
14	70	DF
15	100	DF
16	100	DF
16	100	DF
17	110	DF
18	110	DF
19	15	SFT1
20	12	SFT1
